# Supplementary material for: TcZC3HTTP, a regulatory element that contributes to Trypanosoma cruzi cell proliferation
Source: Microbiol Spectr. 2024 Jan 25;12(3):e02880-23. doi: 10.1128/spectrum.02880-23 (PMC10913370; doi:10.1128/spectrum.02880-23)
Supplement: Tables S1 to S10 — Additional data for RNA-seq and proteomics. [file spectrum.02880-23-s0002.xlsx]

## Sheet: Table_S1
	Supplementary table 1. ZC3HTTP sequences found in several Trypanosomatid species.
	Organism	Protein Name	Tritryp ID	NCBI ID	Protein mass (kDa)	Protein sequence	Residue #	Zinc finger CCCH-type superfamily	E-value (pfam)	DNAJ	E-value (pfam)	Notes
		ZC3HTTP							https://pfam.xfam.org/
	Angomonas deanei	AdZC3HTTP	ADEAN_000211300	EPY33139.1	22.48	MESSGQRARGNHNHHHHERVSSHVNNNNNHWRETDTTSSRTSNSGSSNRFVKSNRRSNTEGNFSLRLPKRCSYPHQNITGTYYTVLGVDPHATHEQIVAQYTLWRKEGFRRMRQIDPTNVEAVDSLITEARNVLGHPALRIEYDETVRVATKSLTHTGSFASSHPFGEFSSLTSSMTETSNPDLHLFLSNNLAESSIW	192	-	-	TYYTVLGVDPHATHEQIVAQYTLWRKEGFRRMRQIDPtNVEAVDSLITEARNVLGHPALRIEYD	5.8e-04	fragment
	Blechomonas ayalai	BaZC3HTTP	Baya_191_0080	-	39.16	MVFSTMDKHFEQNPTLVPAPSDGHAGTAAAGGDRLKSRVCVAFFEHGTCPFASRCLHAHQLGELDLSTQSKLLATVPLERIPRHFLSVDDTAVSSALEAPFNALTKAYAGPAAATTTSSCTTPAAHRQTPSVAHHKTARPDQSAGAMLTRTHRGAAHVSSLSASMSSHTSSNCSTFKNPASRSKAPSPTVMDSSFKFRLPHRCRYPHRNISGTYYDVLGVTPRASHEDIMASYRSWQLEGFNQHKLVDPASAEALDHLAMEARNVLGTPALREEYDRLLPGFKGGLWTASKDFTSDASEQNAQIITSAMSSYSRSGNIALMAPGDRLSARSSAIPGGGLWPSGRRIAPLSSIPPATFSDGIWHAAE	366	FFEHGTCPFASRCLHAH	4.5e-02	TYYDVLGVTPRASHEDIMASYRSWQLEGFNQHKLVDPASAEALDHLAMEARNVLGTPALREEYD	1.9e-05
	Crithidia fasciculata	CfZC3HTTP	CFAC1_240027900	-	37.82	MSFSVHARAFVPSSAAAPSSSAAKECVCVAFYENARCPYGDQCEHAHRFSELTSSTQAKLLGSVPVESIPSHFFTAAPAKTEEAAAEEGAGTSRTHFSPLRATEVERTVSTRRRPPGKDHQLVVSHIARHTPTSDTASVSSRASSGAESPHLGAAHGSKGASSMNANAAAANAAAAGAFDTAAFKMHLPLRCRYPHRTIPGTYYDVLALPRDARHEEIVAKYRAWQRDGFKRMRLVDPVGAEAVDRMIVESRNVLGNPVLRAAYDQQLPAAEPKQVSSWSTALNAGTTSTITTPSKRCTQGQSSATSSASETLHRPDSSHARLGYCSSSSSVYHADMVAPVVTISSMRSRESIW	354	VCVAFYENARCPYGDQCEHAHRFSELT	5.9e-02	TYYDVLALPRDARHEEIVAKYRAWQRDGFKRMRLVDPVGAEAVDRMIVESRNVLGNPVLRAAYD	3.8e-03
	Endotrypanum monterogeii	EmZC3HTTP	EMOLV88_350006700	-	39.38	MPFSVHARDFDMLSSVYSPLRATGNTSGNVNAKESTCGDFYQNAKRSCSSHYTHVHQFAELCPEAQMKLPEGVPVECFSSNFFDASHSRDDAPFPSIPALPKTLMARCGHFKPIQTGVLGERTVSSRRPLPSGNLRQSVAPHLGLQQPLLDAASFSSRTSSSVETLNLSEKHFKKGSSPPASAASTGIEAAVQMHLPPRCCYPHRTFPGTYYDVLGLPCDAPHSDIIAKYRAWQEGGFKRMRQKDPAGAETVDRIVVEARNVLGNPVLRAAYNQHLPSAPMKHQLWATASCGAGVTSKSTTPSKHRTQGLSSTTSSTFDMHHKLDESHRFHGHCRSDSSVHVDNAALMMTLSSLHSGESIW	361	-	-	TYYDVLGLPCDAPHSDIIAKYRAWQEGGFKRMRQKDPaGAETVDRIVVEARNVLGNPVLRAAYN	3.3e-03
	Leishmania aethiopica	LaeZC3HTTP	LAEL147_000751700	-	36.65	MMPLSIYARTFVPSSTTYSPSGAKEQTAGAADSKDCVCIAFYENGKCPYGSHCEHAHRFSELNTETQMKLLRSVPVESIPAHFFGASQSRDEMLAALDAALPRTLTAEYGCFSPVQSGEAERTVSTRRRPPGKDRQLVVSHTGPQSPILNAASLSSGTSSSAESLHVGGTHLSKRSSSPTAAAFAAVAAPTAVDAAAFKMHLPLRCRYPHRSIPGTYYDVLALPRDASQDDIIAKYRSWQKDGFKRMRQVDPVGAEAVDRMIVEARNVLGNPILRSVYDQQLPSAPMKQQAWTAASCGAGLTSTSTTPSKHHTQGQSSTTSSTSEVHHRLGESHKRLGHSRSNSSVYYADHAAPVVTISSLHNGESIW	368	PSGAKEQTAGAADSKDCVCIAFYENGKCPYGSHCEHAHRFSELN	0.15	TYYDVLALPRDASQDDIIAKYRSWQKDGFKRMRQVDPvGAEAVDRMIVEARNVLGNPILRSVYD	5.5e-05
	Leishmania amazonensis	LaZC3HTTP	LAMA_000770200	-	39.81	MMPLSIHARTFVPSSTTYSPSEGKEQTAGAADAKDCVCIAFYENGKCPYRSHCEHAHRFSELNTETQMKLLRSVPVESIPSHFFGASQSRDEMLAALDAALPRTLTAEYSCFSLIQGGDAERTVSMRRRPPGKDRQLVVSHIGPQSPTLNAASLSSRTSSSAESLHVGGTHLPKRSSSPTAAAFAAAAAPTAADAAAFKMHLPLRCRYPHRSIPGTYYDVLALPRDASQDDIIAKYRSWQKDGFKRMRQVDPVGAEAVDRMIVEARNVLGNPILRSAYDQQLPSAPMKQQPWTAASGGAGLTSTSTSPSKYHTQGQSSTTSSSSEAHHRLGESHKRLGHSRSNSSVYYADHAAPVVTISSLHNGESIW	368	YSPSEGKEQTAGAADAKDCVCIAFYENGKCPYRSHCEHAHRFSELNT	-	TYYDVLALPRDASQDDIIAKYRSWQKDGFKRMRQVDPVGAEAVDRMIVEARNVLGNPILRSAYD	2.9e-05
	Leishmania arabica	LarZC3HTTP	LARLEM1108_350007400	-	39.88	MMPLSIYARTFVPSSTTYSPSGAKEQTAGPADSKDCVCIAFYESGKCPYGSHCEHAHRFSELNTETQMKLLRSVPVESIPAHFFGASQSQDEMLAALDAALPRTLTAEYGCFSPIQSGETERTVSTRRRPPGKDRQLVVSHSGPHPPILNAASLSSRTSSSAESLHVGGTHLSKRSSSPTAAAFAAVDAPTAADAVAFKMHLPLRCRYPHRSIPGTYYDVLALPREASQDDIIAKYRSWQKDGFKRMRQVDPVGAEAVDRMIVEARNVLGNPILRSVYDQQLPSAPMKQQPWTAASCGTGFTSTSTTPSKHHTQGQSSTTSSTSEVHHKLGESHKRLGHSRSNSSVYYADHAAPVVTISSLHNGDSIW	368	CIAFYESGKCPYGSHCEHAH	0.0036	TYYDVLALPREASQDDIIAKYRSWQKDGFKRMRQVDPVGAEAVDRMIVEARNVLGNPILRSVYD	9.5e-05
	Leishmania braziliensis	LbZC3HTTP	LbrM.34.2.000270	XP_001568142.1	39.37	MSFSIHTRAFVPSPAAYSPSGVKEKTTEAAHAKDCVCIAFYENGKCPYDSQCEHAHHFSELSIETQTRLLQCVSVSSIPPHFFDASQPHDKMLTTLDAALPKTVMAAYDRYSIIQRGEAERTVSMRRCPPGKDCQLVVSHIVSQPPTLDAAALSSRTSSSAESLHVGGAYLPKGLSSPTTDAFAAAVASTSADAATFKMHLPVQCRYPHRSIPGTYYDVLALSRDASQDSIIAKYRAWQKDGFKRMRQVDPVGAEVVDCMIVEARNVLGNPILRASYDQQLPSAPLKQLWTTVSCGAGLASTSTTPSKHHTQGQSSTSETHYKLEESYKRLGHSSSNSSAYHTDHAAPVMTISSLRNGESIW	362	SGVKEKTTEAAHAKDCVCIAFYENGKCPYDSQCEHAHHFSEL	0.067	TYYDVLALSRDASQDSIIAKYRAWQKDGFKRMRQVDPVGAEVVDCMIVEARNVLGNPILRASYD	3.1e-05
	Leishmania donovani	LdZC3HTTP	LdBPK_350230.1	AYU82823.1	39.90	MMPLSIHARTFVPSSTTYSPSGANEQTVHAADSKDCVCIAFYENGKCPYGSHCEHAHRFSELNTETQMKLLRSVPVESIPAHFFGASHSRDEMLAALNAVLPRTLTAEYGCFSPIHRGEAERTVSTRRRPPGKDRQLVVPHIGPQSPTLNAASLSSRTSSSAESLHVGGKHLSKCSSSPTAAAFAAAAAPTAADAAAFKMHLPLRCRYPHRSIPGTYYDVLALPRDASQDDIIAKYRSWQKDGFKRMRQVDPVGAEAVDRMIVEARNVLGNPILRSDYDQQLPSAPMKQQPWSAASCGAGLTSTSTTPSKHHTQGQSSTTSSTSEVHHRLGESHKLLGHSRSNSSVYYADYAAPVVTISSLHNGESIW	368	CIAFYENGKCPYGSHCEHAH	0.0037	TYYDVLALPRDASQDDIIAKYRSWQKDGFKRMRQVDPVGAEAVDRMIVEARNVLGNPILRSDYD	3.1e-05
	Leishmania enriettii	LeZC3HTTP	LENLEM3045_350007200	KAG5467142.1	39.63	MAFSVHARAFVPSSAAYAPSGAKEQAAGATSTKDCVCMTFYENGKCPYDSHCAHAHHFYELRTETQMKLLRSVPAESIPAHFFDVSRSRDEMLTALDFASPKASTAAFGLLSPIESGETERTVSTRRRPPGKDRHLVMSHIGPQPPLLDTASLSSRTSSTADCLHVGETRLSKGLSSPTAAAFAVGTATATAADGAAFKMHLPLRCRYPHHSIPGTYYDVLALPRDALLGDIIAKYRAWQKDGFKRMRQVDPVGAEAVDRMIVEARNVLGNPILRAAYDQQLPSAPLKQQSWAAASCGAGLTSTSTSPSKYHAQGQSSTTSSTSEARYKLDESHNRLGHSSSNSSLYHADHAAPMVTLSTLHCGKSIW	368	-	-	TYYDVLALPRDALLGDIIAKYRAWQKDGFKRMRQVDPVGAEAVDRMIVEARNVLGNPILRAAYD	0.013
	Leishmania gerbilli	LgZC3HTTP	LGELEM452_350007300	-	39.80	MMPLSIYARTFVPSSTTYSPSGAKEQTAGTADSKDCVCIAFYENGKCPYGSHCEHAHRFSELNTETQMKLLRSVPVESIPAHFFGASQSRDEMLAALDAALPRTLTAEYGCFSPVQSGEAERTVSTRRRPPGKDRQLVVSHSGPQPPILNAASLSSRTSSSAESLHVGGTHLSKRSSSPTAAAFAAVAAPTAADAAAFKMHLPLRCRYPHRSIPGTYYDVLALPREASQDDIIAKYRSWQKDGIKRMRQVDPVGAEAVDRMIVEARNVLGNPILRSVYDQQLPSAPMKQQPWTAASCGAGFTSTSTTPSKHHTQGQSSTTSSTSEVHHRLGESHKRLGHSRSNSSVYYADHAAPVVTISSLHNGDSIW	368	CIAFYENGKCPYGSHCEHAH	0.0037	TYYDVLALPREASQDDIIAKYRSWQKDGIKRMRQVDPVGAEAVDRMIVEARNVLGNPILRSVYD	0.0005
	Leishmania guayanensis	LguZC3HTTP	-	CCM18803.1	39.40	MSFSIHTRAFVPSPAAYSPSGVKEKTTEAAHAKDCVCIAFYENGKCPYDSQCEHAHHFSELSIETQTRLLQCVPVSSIPPHFFDASQPHDKMLTTLDAALPKTVMAAYDRYSIIQRGEAERTVSMRRCPPGKDCQLVVSHIVSQPPTLDAAALSSRTSSSAESLHVGGAYLPKGLSSPTTDAFAAAVASTSADAATFKMHLPVQCRYPHRSIPGTYYDVLALSRDASQDSIITKYRAWQKDGFKRMRQVDPVGAEVVDCMIVEARNVLGNPILRAAYDQQLPSAPLKQLWTTVSCGAGLASTSTTPSKHHTQGQSSTSETHYKLEESYKRLGHSSSNSSAYHTDHAAPVMTISSLRNGESIW	362	SGVKEKTTEAAHAKDCVCIAFYENGKCPYDSQCEHAHHFSEL	0.068	TYYDVLALSRDASQDSIITKYRAWQKDGFKRMRQVDPVGAEVVDCMIVEARNVLGNPILRAAYD	0.00033
	Leishmania infantum	LiZC3HTTP	LINF_350007400	XP_001468843.1	39.90	MMPLSIHARTFVPSSTTYSPSGANEQTVHAADSKDCVCIAFYENGKCPYGSHCEHAHRFSELNTETQMKLLRSVPVESIPAHFFGASHSRDEMLAALNAVLPRTLTAEYGCFSPIHRGEAERTVSTRRRPPGKDRQLVVPHIGPQSPTLNAASLSSRTSSSAESLHVGGKHLSKCSSSPTAAAFAAAAAPTAADAAAFKMHLPLRCRYPHRSIPGTYYDVLALPRDASQDDIIAKYRSWQKDGFKRMRQVDPVGAEAVDRMIVEARNVLGNPILRSDYDQQLPSAPMKQQPWSAASCGAGLTSTSTTPSKHHTQGQSSTTSSTSEVHHRLGESHKLLGHSRSNSSVYYADYAAPVVTISSLHNGESIW	368	CIAFYENGKCPYGSHCEHAH	0.0037	TYYDVLALPRDASQDDIIAKYRSWQKDGFKRMRQVDPVGAEAVDRMIVEARNVLGNPILRSDYD	3.1e-05
	Leishmania major	LmZC3HTTP	LmjF.35.0230	XP_003722420.1	39.76	MMPLSIYARTFVPSSTTYSPSGAKEQTAGPAESKDCVCIAFYENGKCPYGSHCEHAHRFSELNTETQMKLLRSVPVESIPAHFFGASQSRDEMLAALDAALPRTLPAEYGCFSPIQSGEAERTVSTRRRPPGKDRQLVVSHSGPQPPIRNAASLSSSTSSSAESLHVGGTHLSKRSSSPTAAAFAAVAAPTAADAAAFKMHLPLRCRYPHRSIPGTYYDVLALPREASQDDIIAKYRSWQKDGFKRMRQVDPVGAEAVDRMIVEARNVLGNPILRSVYDQQLPSVPMKQQPWTAASCGAGLTSTSTTPSKHHTQGQSSTTSSASDVHHRLGESHKRLGHSRSNSSVYYADHAAPVVTISSLHNGDSIW	368	CIAFYENGKCPYGSHCEHAH	0.0037	TYYDVLALPREASQDDIIAKYRSWQKDGFKRMRQVDPVGAEAVDRMIVEARNVLGNPILRSVYD	9.5e-05
	Leishmania martiniquensis	LmaZC3HTTP	LSCM1_00781	KAG5466616.1	39.26	MSFSIHARAFVPSAAAYSPSGSKEQTAETTGEKSCVCMTFYENGSCPYDPHCERAHRFHELSTEAQTKLLGSVPAECIPAHFFGVCRLRDEMPSALGSALTKTSATAVGRPSPVESGEAHHTVSTRRRPPGKDRQLVVSHIGPQLPPLDAASLSSRTSSSAECLHVGGTRLSKGLLSPTAAAFAAGTTTTTTADGAAFKMHLPLRCRYPHGSIPGTYYDVLALPRDALQGDIIAKYRAWQKDGFKRMRQVDPAGAEAVDRMIVEARNVLGNPTLRAAYDEQLPAAPLKQQPWASASCGAGLTSASTSPSKYHTQGQSSTTSSLSETHFKLAESHKHLGDSSSNSSIYHADHAAPMVTLSTLHHGESIW	368	VCMTFYENGSCPYDPHCERAH	0.01	TYYDVLALPRDALQGDIIAKYRAWQKDGFKRMRQVDPAGAEAVDRMIVEARNVLGNPTLRAAYD	0.00063
	Leishmania mexicana	LmeZC3HTTP	LmxM.34.0230	XP_003879028.1	39.80	MMPLSIHARTFVPSSTTYSPSGGKEQTAGAADAKDCVCIAFYENGKCPYRSHCEHAHRFSELNTETQMKLLRSVPVESIPSHFFGASQSRDEMLAALDAALPRTLTAEYSCFSLIQGGDAERTVSTRRRPPGKDRQLVVSHIGPQSPTLNAASLSSRTSSSAESLHVSGTHLPKRSSSPTAAAFAAAAAPTAADAAAFKMHLPLRCRYPHRSIPGTYYDVLALPRDASQDDIIAKYRSWQKDGFKRMRQVDPVGAEAVDRMIVEARNVLGNPILRSVYDQQLPSAPMKQQPWTAASGGAGLTSTSTTPSKYHTQGQSSTTSSSSEAHHRLGESHKRLGHSRSNSSVYYADHAVPVVTISSLHNGESIW	368	QTAGAADAKDCVCIAFYENGKCPYRSHCEHAHRFSELNT	0.39	TYYDVLALPRDASQDDIIAKYRSWQKDGFKRMRQVDPVGAEAVDRMIVEARNVLGNPILRSVYD	5.5e-05
	Leishmania orientalis	LoZC3HTTP	LSCM4_01202	KAG5466065.1	39.47	MAFSVHARAFVPSSAAYAPSGANEQTAGATSTKDCVCMTFYENGKCSYDSHCAHAHHFYELRTETQIKLLRSVPAESIPAHFFGVSRSQGEMLTALDFALPKASTAAFGLLSPIESGEAERTVSTRRRPPGKDRHLVMSHIGPQPPPLDTASLSSRTSSTVDCLHVGETRLSKGLSSPTAAAFAVGTATATAADGAAFKMHLPLRCRYPHRSIPGTYYDVLALPRDALLGDIIAKYRAWQKDGFKRMRQVDPVGAEAVDRMIVEARNVLGNPILRAAYDQQLPSAPLKQQSWAAASCGAGLTSTSTSPSKYHAQGQSSTTSSTSEAHYKLDESHKRLGHSSSSSSLYHADHAAPMVTLSTLHCGESIW	368	CMTFYENGKCSYDSHCAHAHH	1.3	TYYDVLALPRDALLGDIIAKYRAWQKDGFKRMRQVDPVGAEAVDRMIVEARNVLGNPILRAAYD	0.013
	Leishmania panamensis	LpZC3HTTP	LPAL13_340007300	XP_010702449.1	39.42	MSFSIHTRVFVPSPAAYSPSGVKEKTTEAAHAKDCVCIAFYENGKCPYDSQCEHAHHFSELSIETQTRLLQCVPVSSIPPHFFDASQPHDKMLTTLDAALPKTVMAAYDRYSIIQRGEAERTVSMRRCPPGKDCQLVVSHIVSQPPTLDAAALSSRTSSSAESLHVGGAYLPKGLSSPTTDAFAAAVASTSADAATFKMHLPVQCRYPHRSIPGTYYDVLALSRDASQDSIITKYRAWQKDGFKRMRQVDPVGAEVVDCMIVEARNVLGNPILRAAYDQQLPSAPLKQLWTTVSCGAGLASTSTTPSKHHTQGQSSTSETHYKLEESYKRLGHSSSNSSAYHTDHAAPVMTISSLRNGESIW	362	SGVKEKTTEAAHAKDCVCIAFYENGKCPYDSQCEHAHHFSEL	0.069	TYYDVLALSRDASQDSIITKYRAWQKDGFKRMRQVDPVGAEVVDCMIVEARNVLGNPILRAAYD	0.00033
	Leishmania tarentolae	LtaZC3HTTP	LtaPh_3503400	GET92539.1	39.88	MPLSIHARTFVPSSTTYSPSGAKEQTAGASYSKDCVCIAFYENGKCPYGFHCEHAHRFSELNTETQMKLLASVSVESIPAHFFDASQPPDEMLAAVDAALPRTLTAEYGCFSSIQSGEAERTVSTRRRPPGKDRQLVVSHIGPQSPTLNAASLSSRTSSSTETLYLSGTYLSKRSSSPTAAAFASAATSTSADAAAFKMHLPLRCRYPHRSIPGTYYDVLALPRDASHDDIITKYRLWQKDGFKRMRQVDPVGAEAVDRMIVEARNVLGNPILRCAYDQQLPSVPTKQQLWTAASCSAGLTSTSTTPSKHHTQGHSSATSSTSETHHRLEGSHKCLGHSRSNSSVYYPDHVAPVMTISSLHSGESIW	367	KEQTAGASYSKDCVCIAFYENGKCPYGFHCEHAHRFSELNT	0.038	TYYDVLALPRDASHDDIITKYRLWQKDGFKRMRQVDPVGAEAVDRMIVEARNVLGNPILRCAYD	0.00069
	Leishmania tropica	LtZC3HTTP	LTRL590_350007400	-	39.63	MMPLSIYARTFVPSSTTYSPSSAKEQTAGAADSKDCVCIAFYENGKCPYGSHCEHAHRFSELNTETQMKLLRSVPVESIPAHFFGASQSRDEVLAALDAALPRTLTAEYGCFSPIQSGEAERTVSTRRRPPGKDRQLVVSHTGPQSPILNAASLSSRTSSSAESLHVGGTHLSKRSSSPTAAAFAAVAAPTAVDAAAFKMHLPLRCRYPHRSIPGTYYDVLALPRDASQDDIIAKYRSWQKDGFKRMRQVDPVGAEAVDRMIVEARNVLGNPILRSVYDQQLPSAPMKQQAWTAASCGAGLTSTSTTPSKHHTQGHSSTTSSTSEGHHRLGESHKRLGHSRSNSSVYYADHAAPVVTISSLHNGESIW	368	CIAFYENGKCPYGSHCEHAH	0.0037	TYYDVLALPRDASQDDIIAKYRSWQKDGFKRMRQVDPVGAEAVDRMIVEARNVLGNPILRSVYD	5.5e-05
	Leishmania turanica	LtuZC3HTTP	LTULEM423_350007200	-	39.84	MMPLSIYARTFVPSSTTYSPSGAKEQTAGPADAKDCVCIAFYENGKCPYGSHCEHAHRFSELNTETQMKLLRSMPVESIPAHFFGASQSRDEMLAALDAALPRTLTAEYGCFSPIQSGEAERTVSTRRRPPGKDRQLVVSHSGPQPPILNAASLSSRTSSSAESLHVGGTHLSKRSSSPTAAAFAAAAAPTAADAAAFKMHLPLRCRYPHRSIPGTYYDVLALPREASQDDIVAKYRSWQKDGFKRMRQVDPVGAEAVDRMIVEARNVLGNPMLRSVYDQQLPSAPMKQQPWTAASCGAGFTSTSTTPSKHYTQGQSSTTSSTSEVHHRLGESHKRLGHSRSNSSVYYADHAAPVVTISSLHNGDSIW	368	CIAFYENGKCPYGSHCEHAH	0.0037	TYYDVLALPREASQDDIVAKYRSWQKDGFKRMRQVDPVGAEAVDRMIVEARNVLGNPMLRSVYD	9.2e-05
	Leptomonas pyrrhocoris	LpyZC3HTTP	LpyrH10_01_1930	XP_015664307.1	39.54	MSFSVHAKAFVPPSSAAFSPSHLRETAGAASAGAKNCVCVAFYENGRCPYGTHCEHAHRFSELTQSTQTKLLGSVPVESIPAHFFGYANTREEAPTDAAVTTSLSAYGHYSPTKSTEVDRTVPTRRRTPGKNRLLVVSHIGPQTPASDTASVSSRTSSSVESQRLSMSGAQASKGSSSPTAAATMTTTSFDAAAFKMHLPLRCRYPHRAIPGTYYDVLALPRDVPYADIIAKYRAWQKDGFRRMRLVDPVGAEAVDRMIVEARNVLGNPALRAAYDQQLPSAEVRQQPWPTNLIGAVGGGGCGVGTMSTITTPSKRCTQGQSSTTSSTSEAQHGGESSNPRLGFSGSNYSIYHADIVAPAVTISSMRSGFSV	372	FYENGRCPYGTHCEHAH	0.0025	TYYDVLALPRDVPYADIIAKYRAWQKDGFRRMRLVDPVGAEAVDRMIVEARNVLGNPALRAAYD	0.014
	Leptomonas seymouri	LseZC3HTTP	Lsey_0122_0090	KPI86621.1	40.22	MSFSVQAWAFEPSSAAVLSPSHLREFPGAANGAAKNCVCVAFYENGRCPYGNRCEHAHHFSELTQSTQTKLLGGIPVESIPAHFFSSTNVREDVQTDAAGSMPLNVYSHYSPTKSAAAERTVPTRRRTLDKDRRLVVSHIGPQIVTPDTASVSSRTSSNAESQHLNMGAALTSKGFSSSPTHPATTTTSNFDAASFKMHLPLHCRYPHRSIPGTYYDVLALPRDASHTDIIAKYRAWRKDGFKRMRLVDPVGAEVVDRMIVESRNVLGNPVLRAAYDQQLPSVDVKQQPWSTSVFGTVGSGASGVGTMSTITTPSKRCTQGQSSTTSSTSEAHNRVESLSARMGYGSNSHSIYQADIAVPVVTISSTHSAEGI	373	FYENGRCPYGNRCEHAH	0.0011	TYYDVLALPRDASHTDIIAKYRAWRKDGFKRMRLVDPVGAEVVDRMIVESRNVLGNPVLRAAYD	0.0085
	Paratrypanosoma confusum	PcZC3HTTP	ND/A	ND/A	ND/A	ND/A	ND/A	ND/A	ND/A	ND/A	ND/A
	Phytomonas sp. isolate EM1	PemZC3HTTP	-	CCW64774.1	39.14	MSFTVQSRGFFPVSSAANMWDHMESATMAAADEATGAAVSRSSALKERVCMVFFESGECPYNDYCEHAHHFSELDAATQSKLLNSVPMELIPLHFMDPNSPKRLSLTDQKGLFGGITHHTSFGCPNSNFESRDTQNSNIYDNIQIATHTPKLTPTPGPTVPTFFTTSTTGAQAYQRGIQATAAADSFPPAASLLDASFSSHTTTSCYSSSHGSPTLSSACVQIKSVPSQNSLEGFQIQLPARCHYPHSNITGTYYDILGVDHNAVQADIVDKFCAWQREGYKQMRLVDPSGAEARDRLIVEARNVLGHSVLRAQYDRSLANKNIESVRSKIDTAKSARTGTITKNKSSSGKGKWRSLKL	359	KERVCMVFFESGECPYNDYCEHAHH	0.0013	TYYDILGVDHNAVQADIVDKFCAWQREGYKQMRLVDPSGAEARDRLIVEARNVLGHSVLRAQYD	0.004
	Phytomonas sp. isolate Hart1	PhaZC3HTTP	-	CCW68808.1	39.14	MSFTVQSRGFTSASPATNMWDSMDFTAMAAADEATDAAVSRSSALKERVCMVFYENGTCPFNNYCEHAHHFSELDTATQSKFLSSIPIELIPLHFMDPNQPKCEPLTESKGFFNGTSHCTSFGCPNSNLENRNAQNSNVYVIKQIATHTPPTASTPRPIAPTFFTTSTTGAQAYQRGIYTAAAVGSFPSAASPLDASFSSRTTTSGYSSSHGSPTLGSACLHIQSMPSQNLLDNFHIQLPARCHYPHPNISGTYYDILGVDHNALQSDIIDKYSTWQREGYKKMRLGNPKGAEAKDRLIVEARNVLGHTVLRAQYDQSLANKNIDSVSTNIDAVKSPQTGTIAKNKSSCSKGKWRSVKL	359	KERVCMVFYENGTCPFNNYCEHAHH	0.0053	TYYDILGVDHNALQSDIIDKYSTWQREGYKKMRLGNPKGAEAKDRLIVEARNVLGHTVLRAQYD	4.7e-05
	Porcisia hertigi	PhZC3HTTP	JKF63_01026	KAG5492448.1	39.08	MSFPFHAGSFAPVSEAYLPSKATEHTAGALGAKKSVCMAFYKSGGCPYLSHCEHAHHFTELCAETQMELLGSMPVGSIPAHFFDVSQSREERLIAPSSEPLKTSMVGCGHFNHVQTGKLESTVSSRRHPTGKYRELVVSHLGPQQPILDVPSFSSRTSSSAESLSLGGVHFSNGSSPPTIAVATTVEVGVFKMTLPLRCRYPHSSIPGTYYDVLALPRDAPHSDIIAKYRAWQRGGFKRMRQVDPVGAEAVDRIIVEARNVLGNPILRAAYNQQLPSAPVKQQSWAATSCGAGLTSRSTTPSKHHTQGLSSTTSSAFDTHHRLDESYKFIRHSRSNSGVYHVDGAAPVVTITSLHNGESIW	361	-	-	TYYDVLALPRDAPHSDIIAKYRAWQRGGFKRMRQVDPvGAEAVDRIIVEARNVLGNPILRAAYN	0.01
	Strigomonas culicis	ScZC3HTTP	ND/A	ND/A	ND/A	ND/A	ND/A	ND/A	ND/A	ND/A	ND/A
	Trypanosoma brucei brucei	TbZC3HTTP	ND/A	ND/A	ND/A	ND/A	ND/A	ND/A	ND/A	ND/A	ND/A
	Trypanosoma brucei gambiense	TbgZC3HTTP	ND/A	ND/A	ND/A	ND/A	ND/A	ND/A	ND/A	ND/A	ND/A
	Trypanosoma congolense	TcoZC3HTTP	ND/A	ND/A	ND/A	ND/A	ND/A	ND/A	ND/A	ND/A	ND/A
	Trypanosoma conorhini	TconZC3HTTP	-	XP_029224062.1	39.67	MSFSFIESGFASPDGVYRRGVGAADNSAAATAAILRDAVPPLLDAGSKTRVCMDFYEVARCRYGNGCAHAHHFSELNSYTQNKLLETVRVENIPKHFMASRSGGGSSSRKDTSEHGSAAPFHTSYTTDGNTAATAVVDGGVAHRSLGGPGERGKAGSHRRGKRASRPHDISGSATNFCDNSVSSLASSTDTFFLVGSVHESKDVSPQKGLNREEAAETFRIRLPPRCRYPHRVTRGTYYDVLGVQRTATQEEIIASYRRWQKEYKRLKQIDQQNADARDTVVVEARNVLGHPVLRSEYDRTLPMLWSSNSNCSREMARGAATLSSTNSSRSNNLEATASSVRVAKGISGAELVSLTHSGLADDSIW	366	SKTRVCMDFYEVARCRYGNGCAHAHHFSELNS	0.037	TYYDVLGVQRTATQEEIIASYRRWQKEYKRLKQIDQQNADARDTVVVEARNVLGHPVLRSEYD	8.8e-09
	Trypanosoma cruzi Dm28c	TcZC3HTTP	TCDM_03704	ESS67632.1	39.25	MSLSFIESGFVPSDGMRRGVEAADTSAAAELLHLAVPPLMDAGGKTRVCVAFYEAAQCPFDSRCEHAHHFSELNGYTQNKLLETVPVESIPKHFVAPLNSNSSSGNNKNDRTFYATDGNAANYTATAAVDGGVAHRSLGGGHGEKEKTSTNRRSKRTARLYDISGSNTNLCDNSFSSLASSTDTLLLLGSVHDSKDVSPQKGTRRDEGMEAFRIRLPPRCRYPHRNTRGTYYDVLGIQRTATQEEIITSYRRWQKEYKSMKQVDPQGADAHDTIVVEARNVLGHPVLRSEYDRTVSAFWSSNISCSKDLTRGTATLSSANSSRSINMEATTNTMRIANGPSSADMMSLTQSGLPEDSIW	359	KTRVCVAFYEAAQCPFDSRCEHAHHFSELN	0.14	TYYDVLGIQRTATQEEIITSYRRWQKEYKSMKQVDPQGADAHDTIVVEARNVLGHPVLRSEYD	3.5e-08
	Trypanosoma cruzi marinkellei	TmZC3HTTP	Tc_MARK_3815	EKF32336.1	39.32	MSLSFIDSGFIPSDCMRRGMEAADTSAAAAVLHLAVPPLMDAGGKTRVCVAFYEAAQCPFDSRCEHAHHFSELNGYTQNKLLETVPVEIIPKHFMAPRNSNSSSGNNNNNNDRTSYVTDGNTANYIATAAMDGGVAHRSLGGGQGEKEKTGSNRRSKRAARLCDISGSNTNLCDNSLSSLASSTDTLLLLGSVHESKDVSPQKGTRRDEGMETFRIRLPPRCRYPHRNTRGTYYDVLGVQRTATHEEIIASYRCWQKEYKSMKQVDPQGADAHDTIVVEARNVLGHPVLRSEYDRTVSAFWSSNINCSKEVTRGTTTLSSANSSHSINLEATTNTMRIANGLSSADMASLTQSGLADDSIW	361	KTRVCVAFYEAAQCPFDSRCEHAHHFSELN	0.11	TYYDVLGVQRTATHEEIIASYRCWQKEYKSMKQVDPQGADAHDTIVVEARNVLGHPVLRSEYD	2.2e-07
	Trypanosoma equiperdum	TeqZC3HTTP	ND/A	ND/A	ND/A	ND/A	ND/A	ND/A	ND/A	ND/A	ND/A
	Trypanosoma evansi	TevZC3HTTP	ND/A	-	ND/A	ND/A	ND/A	ND/A	ND/A	ND/A	ND/A
	Trypanosoma grayi	TgZC3HTTP	DQ04_02091050	XP_009309778.1	40.62	MPFSVSTTEFVPYDGATRRVDAAAATCAVAAPTPSDVESGGKSRVCVAFYEAAQCPYSNRCEHAHHFSELNSNTQNKLLETVPVESIPRHFMAPHRNNNADHAVFHKGHNMSATRAATCGEKTKTAGHRRSGKRSTRLHDLSGSNACDISLSSLASSTDSFIPRSAQSSKDASPQKGMRRDDIAEPFRIRLPARCRYPHRNTPGTYYDILGVPRSATQEEILASYRRWQREYKRVKQVDQQRADAHDNVVVEARNVVGHPVLRAEYDRTLPSFWGGVSATLYDTTATATATNNNLSGVKNNINNNGIHSSSNNTNRDAMRGNTTAASSANSSRSVNVDNSNVYVASMRMVKSNSSVDMLSLNAAGLADDGIW	372	ESGGKSRVCVAFYEAAQCPYSNRCEHAHHFSELN	0.19	TYYDILGVPRSATQEEILASYRRWQREYKRVKQVDQQRADAHDNVVVEARNVVGHPVLRAEYD	1.7e-07
	Trypanosoma melophagium	TmmZC3HTTP	-	KAH9597370.1	40.85	MSFSVSTKEFVPYDGTYHHGMDIATSPAAAAVTAATTTITGVGAAASPVMSGSKSRVCVAFYEAAECPYNNHCEHAHHYTELDSRTQEKLLSTVPIESIPKHFVAPLSSADSTSAVFRAAFMTNITRTGTTAGTGTPKTITTTTTTTTTHGDKGKLLVKRRGKRGIRLHDLSGSNVFEHSFSSLASSTDSFFLGSAHESKDVSPHKGIRRDDGVESFRIRLPVRCRYPHRSTPGTYYDVLGVPRSAPQEEIIASYRRWQKEYKQLRQVDQWHADARDNIVVEARNVIGHPVLRSEYDRTLPPLWTDSKDGKINKSSSNRNLALLGAAAAATSSTNSSCSANIEMASVHAATLQMARSGSSTDMLSLTATGVVDDSIW	377	SRVCVAFYEAAECPYNNHCEHAHHYTELD	0.28	TYYDVLGVPRSAPQEEIIASYRRWQKEYKQLRQVDQWHADARDNIVVEARNVIGHPVLRSEYD	5.1e-06
	Trypanosoma rangeli	TrZC3HTTP	TRSC58_02706	XP_029239552.1	40.45	MSFPFAESGFASSDGAYRGADAADTSAAAAAILRTAVPPLLDAGSKSRVCVAFYEAARCPFSNRCEHAHHFSELNSYTQNKLLEMVRVENIPKHFMASRNHGADDSGSRKDTSKHGSAALFHTSYTTEDNTVHATSAATAAVDGGVAHRSLGGASERKKASSHRRGKRASRPHDMSSSNTNLCDNSVSSLASSTDTFFLLSSVQGSKETSPQKGMNREGMETFRIRLPPRCRYPHRVTRGTYYDVLGVQRTATQEEIIASYRRWQKEYKRLKQVDQQNADAHDTIVVEARNVLGHPVLRSEYDRTLPMLWSSNANCSREMARGAATLSPTNSSRSNNMEATGLSMRLAKDISGAETVSFTHSGLADDSIW	370	KSRVCVAFYEAARCPFSNRCEHAHHFSELNS	0.093	TYYDVLGVQRTATQEEIIASYRRWQKEYKRLKQVDQQNADAHDTIVVEARNVLGHPVLRSEYD	1.2e-08
	Trypanosoma theileri	TtZC3HTTP	TM35_000421670	XP_028878775.1	40.73	MSFSVSTTEFVPYDGTCHHGMDITTPSSSVPAAAAVAAATNTITGVGAAASPVMSGSKSRVCVAFYEAAECPYNNHCEHAHHYAELDSRTQEKLLSAVPIESIPKHFVTPLCNADHTPAVLRAAFMTNMTRTGTTTTTTTTTTTTRGEKGKLLAQRRGKRGIRPHDLSGSNVFEHSFSSLASSTDSFFLGSVHESKDVSPHKGTRRDDGVEAFRIRLPVRCRYPHRSIPDTYYDVLGVPRNASHEEIIASYRRWQKEYKQLRQVDQWNADARDNLVVEARNVIGHPVLRSEYDRTLPPLWSNMNDSKINKSSSNRNLSRIGASFAATTSSTNSSCSANIDIASPHAATLQMAKSGSNTDLLSLTATGVGDDSIW	374	KSRVCVAFYEAAECPYNNHCEHAHHYAELD	0.23	TYYDVLGVPRNASHEEIIASYRRWQKEYKQLRQVDQWNADARDNLVVEARNVIGHPVLRSEYD	2.4e-07
	Trypanosoma vivax	TvZC3HTTP	TvY486_1004160	KAG8345061.1	34.83	MAYASGVGEFPEPRLKSRICITYYDTGRCPYDGNCSHAHHFSELEMSTQQKLLEVVPPEDIPRHFTGSKSCSNFLNYSFSGFQPFREDSGKNRSGNRKREPLSSSSNKSGPSEGVTAPFTARLPARCYYPHHFINGTYYDVLGVAPNASGEEILANYRLWQAEYRRLRLVDQKRADDMDTVIVEARNVLCHPQLRKAYDRTLPQMPMPGGMWMGDSNAPSVHDRAKRKISQHRPAPVFINTESVSDVLPHVGDVHVGPTWLPLGCPGAACDTWSSFQDTGFTDNVFFPLFPFSSGKDVVSADDLCTYIEEL	311	KSRICITYYDTGRCPYDGNCSHAHH	0.0049	TYYDVLGVAPNASGEEILANYRLWQAEYRRLRLVDQKRADDMDTVIVEARNVLCHPQLRKAYD	1.0e-06
	Trypanosoma cruzi Dm28c (2014)	TcZC3HTTP	TCDM_03704	ESS67632.1	39.25	MSLSFIESGFVPSDGMRRGVEAADTSAAAELLHLAVPPLMDAGGKTRVCVAFYEAAQCPFDSRCEHAHHFSELNGYTQNKLLETVPVESIPKHFVAPLNSNSSSGNNKNDRTFYATDGNAANYTATAAVDGGVAHRSLGGGHGEKEKTSTNRRSKRTARLYDISGSNTNLCDNSFSSLASSTDTLLLLGSVHDSKDVSPQKGTRRDEGMEAFRIRLPPRCRYPHRNTRGTYYDVLGIQRTATQEEIITSYRRWQKEYKSMKQVDPQGADAHDTIVVEARNVLGHPVLRSEYDRTVSAFWSSNISCSKDLTRGTATLSSANSSRSINMEATTNTMRIANGPSSADMMSLTQSGLPEDSIW	359	KTRVCVAFYEAAQCPFDSRCEHAHHFSELN	0.14	TYYDVLGIQRTATQEEIITSYRRWQKEYKSMKQVDPQGADAHDTIVVEARNVLGHPVLRSEYD	3.5e-08
	Trypanosoma cruzi Dm28c (2017)	TcZC3HTTP	BCY84_19587	ESS67632.1	39.24	MSLSFIESGFVPSDGMRRGVEAADTSAAAELLHLAVPPLMDAGGKTRVCVAFYEAAQCPFDSRCEHAHHFSELNGYTQNKLLETVPVESIPKHFVAPLNSNSSSGNNKNDRTFYATDGNAANYTATAAVDGGVAHRSLGGGHGEKEKTSTNRRSKRTARLYDISGSNTNLCDNSFSSLASSTDTLLLLGSVHDSKDVSPQKGTRRDEGMEAFRIRLPPRCRYPHRNTRGTYYDVLGIQRTATQEEIITSYRRWQKEYKSMKQVDPQGADAHDTIVVEARNVLGHPVLRSEYDRTVSAFWSSNISCSKDLTRGTATLSSANSSRSINMEATTNTMRIANGPSSADMMSLTQSGLPEDSIW	359	KTRVCVAFYEAAQCPFDSRCEHAHHFSELN	0.14	TYYDVLGIQRTATQEEIITSYRRWQKEYKSMKQVDPQGADAHDTIVVEARNVLGHPVLRSEYD	3.5e-08
	Trypanosoma cruzi Dm28c (2018)	TcZC3HTTP	C4B63_54g10	PWV11196.1	39.24	MSLSFIESGFVPSDGMRRGVEAADTSAAAELLHLAVPPLMDAGGKTRVCVAFYEAAQCPFDSRCEHAHHFSELNGYTQNKLLETVPVESIPKHFVAPLNSNSSSGNNKNDRTFYATDGNAANYTATAAVDGGVAHRSLGGGHGEKEKTSTNRRSKRTARLYDISGSNTNLCDNSFSSLASSTDTLLLLGSVHDSKDVSPQKGTRRDEGMEAFRIRLPPRCRYPHRNTRGTYYDVLGIQRTATQEEIITSYRRWQKEYKSMKQVDPQGADAHDTIVVEARNVLGHPVLRSEYDRTVSAFWSSNISCSKDLTRGTATLSSANSSRSINMEATTNTMRIANGPSSADMMSLTQSGLPEDSIW	359	KTRVCVAFYEAAQCPFDSRCEHAHHFSELN	0.14	TYYDVLGIQRTATQEEIITSYRRWQKEYKSMKQVDPQGADAHDTIVVEARNVLGHPVLRSEYD	3.5e-08
	Trypanosoma cruzi Brazil A4	TcZC3HTTP	TcBrA4_0098120	KAF8279985.1	39.29	MSLSFIESGFFPSDGMRRGVEAADTSAAAELLHLAVPPLMDAGGKTRVCVAFYEAAQCPFDSRCEHAHHFSELNGYTQNKLLETVPVESIPKHFVAPLNSNSSSGNNKNDRTFYATDGNAANYTATAAVDGGVAHRSLGGGHGEKEKTSTNRRSKRTARLYDISGSNTNLCDNSFSSLASSTDTLLLLGSVHDSKDVSPQKGTRRDEGMEAFRIRLPPRCRYPHRNTRGTYYDVLGIQRTATQEEIITSYRRWQKEYKSMKQVDPQGADAHDTIVVEARNVLGHPVLRSEYDRTVSAFWSSNISCSKDLTRGTATLSSANSSRSINMEATTNTMRIANGPSSADMMSLTQSGLPEDSIW	359	KTRVCVAFYEAAQCPFDSRCEHAHHFSELN	0.14	TYYDVLGIQRTATQEEIITSYRRWQKEYKSMKQVDPQGADAHDTIVVEARNVLGHPVLRSEYD	3.5e-08
	Trypanosoma cruzi CL Brener Esmeraldo-like	TcZC3HTTP	TcCLB.503453.20	XP_810700.1	39.28	MSLSFIESGFVPSDGMRRGVEAADTSAAAELLHLAVPPLMEAGGKTRVCVAFYEAAQCPFDSRCEHAHHFSELNGYTQNKLLETVPVESIPKHFMAPRNSNSSSGNNKNDRTFYATDGNAANYTATAAVDGGVAHRSLGGGHGEKEKTSSNRRSKRTARLYDISGSNANLCDNSLSSLASSTDTLLLLGSVHDSKDVSPQKGTRRDEGMEAFRIRLPPRCRYPHRNTRGTYYDVLGIQRTATQEEIIASYRRWQKEYKSMKQVDPQGADAHDTIVVEARNVLGHPVLRSEYDRTVSAFWSNNINCSKDVTRGTATLSSANSSRSINMEATTNTMRIANGLSSADMMSLTQSGLPEDSIW	359	KTRVCVAFYEAAQCPFDSRCEHAHHFSELN	0.12	TYYDVLGIQRTATQEEIIASYRRWQKEYKSMKQVDPQGADAHDTIVVEARNVLGHPVLRSEYD	3.1e-08
	Trypanosoma cruzi CL Brener Non-Esmeraldo-like	TcZC3HTTP	TcCLB.506959.140	XP_814142.1	11.53	QKEYKSMKQVDPQGADAHDTIVVEARNVLGHPVLRSEYDRTVSAFWSSNISCSKDLTRGTATLSSANSSRSINMEATTNTMRIANGPSSADMMSLTQSGLPEDSIW	106	-	-	-	-	fragment
	Trypanosoma cruzi Sylvio X10/1-2012	TcZC3HTTP	TCSYLVIO_005070	EKG03875.1	39.29	MSLSFIESGFFPSDGMRRGVEAADTSAAAELLHLAVPPLMDAGGKTRVCVAFYEAAQCPFDSRCEHAHHFSELNGYTQNKLLETVPVESIPKHFVAPLNSNSSSGNNKNDRTFYATDGNAANYTATAAVDGGVAHRSLGGGHGEKEKTSTNRRSKRTARLYDISGSNTNLCDNSFSSLASSTDTLLLLGSVHDSKNVSPQKGTRRDEGMEAFRIRLPPRCRYPHRNTRGTYYDVLGIQRTATQEEIITSYRRWQKEYKSMKQVDPQGADAHDTIVVEARNVLGHPVLRSEYDRTVSAFWSSNISCSKDLTRGTATLSSANSSRSINMEATTNTMRIANGPSSADMMSLTQSGLPEDSIW	359	KTRVCVAFYEAAQCPFDSRCEHAHHFSELN	0.14	TYYDVLGIQRTATQEEIITSYRRWQKEYKSMKQVDPQGADAHDTIVVEARNVLGHPVLRSEYD	3.5e-08
	Trypanosoma cruzi TCC	TcZC3HTTP	C3747_70g128	-	39.28	MSLSFIESGFVPSDGMRRGVEAADTSAAAELLHLAVPPLMEAGGKTRVCVAFYEAAQCPFDSRCEHAHHFSELNGYTQNKLLETVPVESIPKHFMAPRNSNSSSGNNKNDRTFYATDGNAANYTATAAVDGGVAHRSLGGGHGEKEKTSSNRRSKRTARLYDISGSNANLCDNSLSSLASSTDTLLLLGSVHDSKDVSPQKGTRRDEGMEAFRIRLPPRCRYPHRNTRGTYYDVLGIQRTATQEEIIASYRRWQKEYKSMKQVDPQGADAHDTIVVEARNVLGHPVLRSEYDRTVSAFWSNNINCSKDVTRGTATLSSANSSRSINMEATTNTMRIANGLSSADMMSLTQSGLPEDSIW	359	KTRVCVAFYEAAQCPFDSRCEHAHHFSELN	0.12	TYYDVLGIQRTATQEEIIASYRRWQKEYKSMKQVDPQGADAHDTIVVEARNVLGHPVLRSEYD	3.1e-08
	Trypanosoma cruzi TCC	TcZC3HTTP	C3747_62g139	-	39.25	MSLSFIESGFVPSDGMRRGVEAADTSAAAELLHLAVPPLMDAGGKTRVCVAFYEAAQCPFDSRCEHAHHFSELNGYTQNKLLETVPVESIPKHFVAPLNSNSSSGNNKNDRTFYATDGNAANYTATAAVDGGVAHRSLGGEHGEKEKTSTNRRSKRTARLYDISGSNTNLCDNSLSSLASSTDTLLLLGSVHDSKDVSPQKGTRRDEGMEAFRIRLPPRCRYPHRNTRGTYYDVLGIQRTATQEEIIASYRRWQKEYKSMKQVDPQGADAHDTIVVEARNVLGHPVLRSEYDRTVSAFWSSNISCSKDLTRGTATLSSANSSRSINMEATTNTMRIANGPSSADMMSLTQSGLPEDSIW	359	KTRVCVAFYEAAQCPFDSRCEHAHHFSELN	0.14	TYYDVLGIQRTATQEEIIASYRRWQKEYKSMKQVDPQGADAHDTIVVEARNVLGHPVLRSEYD	3.1e-08
	Trypanosoma cruzi Y C6	TcZC3HTTP	TcYC6_0046660	KAF8302517.1	39.21	MSLSFIESGFVPSDGMCRGVEAADTSAAAELLHLAVPPLMEAGGKTRVCVAFYEAAQCPFDSRCEHAHHFSELNGYTQNKLLETVPVESIPKHFMAPRNSNSSSGNNKNDRTFYATDGNAANYTATAAVDGGVAHRSLGGGHGEKEKTSSNRRSKRTARLYDISGSNANLCDNSLSSLASSTDTLLLLGSVHDSKDVSPQKGTRRDEGMEAFRIRLPPRCRYPHRNTRGTYYDVLGIQRTATQEEIIASYRRWQKEYKSMKQVDPQGADAHDTIVVEARNVLGHPVLRSEYDRTVSAFWSNNINCSKDVTRGTATLSSANSSRSINMEATSNTMRIANGLSSADMMSLTQSGLPEDSIW	359	KTRVCVAFYEAAQCPFDSRCEHAHHFSELN	0.12	TYYDVLGIQRTATQEEIIASYRRWQKEYKSMKQVDPQGADAHDTIVVEARNVLGHPVLRSEYD	3.1e-08
	Trypanosoma cruzi CL	TcZC3HTTP	TcCL_ESM01140	XP_810700.1	39.28	MSLSFIESGFVPSDGMRRGVEAADTSAAAELLHLAVPPLMEAGGKTRVCVAFYEAAQCPFDSRCEHAHHFSELNGYTQNKLLETVPVESIPKHFMAPRNSNSSSGNNKNDRTFYATDGNAANYTATAAVDGGVAHRSLGGGHGEKEKTSSNRRSKRTARLYDISGSNANLCDNSLSSLASSTDTLLLLGSVHDSKDVSPQKGTRRDEGMEAFRIRLPPRCRYPHRNTRGTYYDVLGIQRTATQEEIIASYRRWQKEYKSMKQVDPQGADAHDTIVVEARNVLGHPVLRSEYDRTVSAFWSNNINCSKDVTRGTATLSSANSSRSINMEATTNTMRIANGLSSADMMSLTQSGLPEDSIW	359	KTRVCVAFYEAAQCPFDSRCEHAHHFSELN	0.12	TYYDVLGIQRTATQEEIIASYRRWQKEYKSMKQVDPQGADAHDTIVVEARNVLGHPVLRSEYD	3.1e-08
	Trypanosoma cruzi G	TcZC3HTTP	TcG_08901	ESS67632.1	39.24	MSLSFIESGFVPSDGMRRGVEAADTSAAAELLHLAVPPLMDAGGKTRVCVAFYEAAQCPFDSRCEHAHHFSELNGYTQNKLLETVPVESIPKHFVAPLNSNSSSGNNKNDRTFYATDGNAANYTATAAVDGGVAHRSLGGGHGEKEKTSTNRRSKRTARLYDISGSNTNLCDNSFSSLASSTDTLLLLGSVHDSKDVSPQKGTRRDEGMEAFRIRLPPRCRYPHRNTRGTYYDVLGIQRTATQEEIITSYRRWQKEYKSMKQVDPQGADAHDTIVVEARNVLGHPVLRSEYDRTVSAFWSSNISCSKDLTRGTATLSSANSSRSINMEATTNTMRIANGPSSADMMSLTQSGLPEDSIW	359	KTRVCVAFYEAAQCPFDSRCEHAHHFSELN	0.14	TYYDVLGIQRTATQEEIITSYRRWQKEYKSMKQVDPQGADAHDTIVVEARNVLGHPVLRSEYD	3.5e-08

## Sheet: Table_S2
	Supplementary table 2. RNA-seq of the immunoprecipitated transcripts associated with TcZC3HTTP in epimastigote.
	TritrypDB ID	Identification	Log₂ FC	FDR p-value
	TcCLB.509715.55	small nuclear RNA (snRNA) U4	8.00409	0.00452243
	TcCLB.510105.65	small nuclear RNA (snRNA) U4	6.53791	0.000162766
	TcCLB.511755.24	hypothetical protein (pseudogene)	6.23602	0.0358606
	TcCLB.503453.20	TcZC3HTTP	5.82347	0.00037959
	TcCLB.419417.19	Kinetochore interacting protein 1	4.43975	0.0181798
	TcCLB.508543.80	kinetoplastid kinetochore protein 9	4.3937	0.000819821
	TcCLB.506755.110	Alanine racemase	4.35163	0.017034
	TcCLB.510121.100	hypothetical protein	4.26627	0.0282974
	TcCLB.509719.50	CMGC/RCK protein kinase	4.13257	4.34948e-07
	TcCLB.509599.90	Basal body protein	3.83201	0.000653338
	TcCLB.510885.20	SNARE associated Golgi protein	3.73999	0.00154774
	TcCLB.511627.120	aldo/keto reductase	3.70416	0.00857085
	TcCLB.508317.20	Centrosomal protein of 162 kDa	3.70396	0.0100509
	TcCLB.510187.300	hypothetical protein	3.69159	0.00147304
	TcCLB.504147.210	hypothetical protein	3.68538	4.62308e-07
	TcCLB.509693.20	plectin	3.60123	8.0313e-12
	TcCLB.506257.10	DNA/RNA non-specific endonuclease protein-like	3.59798	6.38451e-06
	TcCLB.506629.170	hypothetical protein	3.58695	0.00275791
	TcCLB.507895.110	kinetoplastid kinetochore protein 8	3.5861	4.62308e-07
	TcCLB.509669.160	Nodulin-like/Major Facilitator Superfamily	3.4763	0.00570055
	TcCLB.507933.10	plectin	3.42257	4.25458e-09
	TcCLB.509099.170	hypothetical protein	3.37643	0.0327834
	TcCLB.511507.90	hypothetical protein	3.3481	0.00399905
	TcCLB.504203.10	hypothetical protein	3.33399	0.0172365
	TcCLB.511807.120	kinetoplastid kinetochore protein 11	3.32042	5.01687e-06
	TcCLB.506221.110	chromosomal passenger complex 2 (TcCPC2)	3.28333	0.000251578
	TcCLB.509937.120	BRCT domain-containing protein	3.28164	0.0016575
	TcCLB.511163.40	cell cycle sequence binding phosphoprotein (RBP45)	3.25327	0.00147304
	TcCLB.504797.60	Right handed beta helix region/Pectin lyase-like domain	3.22963	0.00260619
	TcCLB.511277.280	hypothetical protein	3.20756	5.7498e-07
	TcCLB.504149.117	hypothetical protein	3.18732	0.000754326
	TcCLB.508919.30	Centrosomal protein of 120 kDa	3.18138	0.000222545
	TcCLB.507221.50	Kinetoplastid kinetochore protein 25	3.17153	5.76703e-05
	TcCLB.508489.30	hypothetical protein	3.06239	0.00503308
	TcCLB.511249.40	hypothetical protein	3.0475	0.0276411
	TcCLB.509429.130	hypothetical protein	3.03861	0.0347808
	TcCLB.509791.20	OTU-like cysteine protease	3.02942	5.05596e-06
	TcCLB.505183.60	hypothetical protein	3.00662	9.52578e-06
	TcCLB.506531.20	Substrate of Polo-like kinase in the basal body 1	2.99931	0.0106536
	TcCLB.506757.20	hypothetical protein	2.96201	0.037161
	TcCLB.508601.60	Centrosomal protein of 120 kDa	2.93209	0.00764261
	TcCLB.509023.40	hypothetical protein	2.90533	0.000206858
	TcCLB.511153.80	hypothetical protein	2.89619	0.00198325
	TcCLB.509235.20	C-5 sterol desaturase	2.87085	0.0140108
	TcCLB.511217.209	hypothetical protein, partial	2.87053	0.0144593
	TcCLB.511481.30	hypothetical protein	2.8635	2.31792e-05
	TcCLB.509671.50	hypothetical protein	2.8596	0.00399905
	TcCLB.507713.20	WD domain, G-beta repeat	2.85564	0.00316314
	TcCLB.507927.30	hypothetical protein	2.83888	0.0379911
	TcCLB.503839.10	Lipase (Class 3)	2.78816	5.96577e-05
	TcCLB.506327.50	Centrosomal protein of 57 kDa	2.77244	0.0153512
	TcCLB.505939.50	hypothetical protein	2.74666	0.0412943
	TcCLB.508917.10	polo-like protein kinase (PLK)	2.73995	3.51094e-06
	TcCLB.510579.119	Ubiqutin-like protein	2.73521	0.00111849
	TcCLB.510613.30	hypothetical protein	2.72746	0.0193293
	TcCLB.510055.70	Kinetochore interacting protein 5 (KKIP5)	2.7133	0.0153512
	TcCLB.507811.120	myosin heavy chain MYA2-related	2.70574	0.0342451
	TcCLB.510187.199	BRCA1 C Terminus (BRCT) domain containing protein	2.7043	0.00479905
	TcCLB.509149.80	kinesin	2.69618	0.000562065
	TcCLB.509561.130	hypothetical protein	2.69396	2.16658e-05
	TcCLB.506625.220	protein kinase	2.69285	0.000940579
	TcCLB.506925.490	kinetoplastid kinetochore protein 7 (KKT7)	2.65913	0.000140043
	TcCLB.509171.70	hypothetical protein	2.64939	0.0181386
	TcCLB.511291.20	Calcyphosin-like protein	2.64568	0.00766758
	TcCLB.509023.90	Domain of unknown function (DUF4586)	2.63837	0.00264131
	TcCLB.504033.100	hypothetical protein	2.63385	0.00378532
	TcCLB.503869.40	TcPUF9	2.61591	0.000128219
	TcCLB.506711.30	Cyclin 3	2.60851	0.0514668
	TcCLB.511753.60	ESAG8-associated protein	2.59242	0.00147304
	TcCLB.507681.250	kinetoplastid kinetochore protein 14	2.58841	0.000556313
	TcCLB.506529.590	Centrosomal protein of 164 kDa	2.58538	0.000166991
	TcCLB.506989.150	NAD dependent epimerase/dehydratase family	2.57108	0.043334
	TcCLB.508909.250	hypothetical protein	2.56928	0.0309482
	TcCLB.509167.90	hypothetical protein	2.56909	0.0333031
	TcCLB.506529.410	primase 2	2.55585	0.0102296
	TcCLB.504057.50	Tir chaperone protein (CesT) family	2.54685	0.000653338
	TcCLB.509429.140	kinetoplastid kinetochore protein 6	2.54425	0.0016575
	TcCLB.511731.40	Ankyrin repeats family protein	2.54334	0.0341165
	TcCLB.507677.60	hypothetical protein	2.53603	0.00915774
	TcCLB.507049.90	hypothetical protein	2.52872	4.03879e-05
	TcCLB.511559.50	hypothetical protein	2.52522	2.42891e-05
	TcCLB.511239.120	hypothetical protein	2.5189	0.00388942
	TcCLB.506583.40	cell division related protein kinase 3 (TcCRK3)	2.51583	0.0244728
	TcCLB.510889.210	hypothetical protein	2.51392	0.026091
	TcCLB.511025.120	Cyclin 6	2.5137	7.12822e-05
	TcCLB.504431.80	hypothetical protein	2.49541	9.68001e-05
	TcCLB.510161.20	hypothetical protein	2.48434	0.0244728
	TcCLB.506195.90	adenylate kinase 2 (ADKC)	2.48389	0.000301438
	TcCLB.509229.70	hypothetical protein	2.48295	0.0378192
	TcCLB.511389.120	Mitochondrial large ribosomal subunit bL36m	2.47621	0.0126288
	TcCLB.510667.4	hypothetical protein, partial	2.47156	0.00118119
	TcCLB.506979.40	hypothetical protein	2.45782	0.00249572
	TcCLB.508647.140	minichromosome maintenance (MCM) complex subunit	2.45497	5.76958e-05
	TcCLB.511283.300	hypothetical protein	2.44887	0.000452958
	TcCLB.510243.60	hypothetical protein	2.44787	0.00639279
	TcCLB.508479.320	hypothetical protein	2.44394	0.0018754
	TcCLB.511867.180	PUB domain containing protein	2.44014	0.0371566
	TcCLB.509965.20	AAA domain containing protein	2.43141	0.0024115
	TcCLB.506945.120	chromosomal passenger complex protein 1 (TcCPC1)	2.41193	0.0210698
	TcCLB.503651.49	hypothetical protein	2.39307	0.00333017
	TcCLB.506517.30	hypothetical protein	2.38979	0.0106536
	TcCLB.506585.80	EF-hand domain containing protein	2.38905	0.00232765
	TcCLB.506199.5	DNA-directed RNA polymerase subunit	2.37208	0.0533669
	TcCLB.506475.105	hypothetical protein	2.36504	0.0324579
	TcCLB.441967.9	hypothetical protein, partial	2.36419	0.0347929
	TcCLB.508461.200	Tetratricopeptide repeat	2.36403	0.0347929
	TcCLB.504047.30	kinesin (KIN-F)	2.36189	0.000652194
	TcCLB.503745.20	Cleft lip and palate transmembrane protein 1 (CLPTM1)	2.34598	0.0298063
	TcCLB.511725.130	Microtubule-associated protein 103 kDa	2.34008	8.48307e-05
	TcCLB.509643.100	hypothetical protein	2.33218	0.0117946
	TcCLB.510647.10	hypothetical protein	2.33144	0.0181969
	TcCLB.510101.480	Centriole protein POC11	2.33054	0.00212293
	TcCLB.506295.40	Basal body protein	2.3226	0.00152312
	TcCLB.509569.60	Outer dynein arm-docking complex subunit 3 protein	2.31551	0.00169881
	TcCLB.504153.110	hypothetical protein	2.31291	0.00147304
	TcCLB.509793.40	kinetoplast DNA-associated protein (TcKAP4)	2.31177	0.00597886
	TcCLB.508355.170	Snf7	2.28352	0.0481089
	TcCLB.510901.50	C-terminal motor kinesin	2.27253	0.0043885
	TcCLB.507857.70	TFIIF-stimulated CTD phosphatase	2.24437	0.0249111
	TcCLB.506337.190	hypothetical protein	2.22649	0.000309803
	TcCLB.511211.30	hypothetical protein	2.21774	0.00370765
	TcCLB.504427.280	hypothetical protein	2.20874	0.0296784
	TcCLB.507735.30	hypothetical protein	2.20755	0.0240068
	TcCLB.509165.34	ribosomal P protein AGP2beta-1	2.20606	0.0411971
	TcCLB.473755.9	coiled-coil domain protein	2.20267	0.037161
	TcCLB.508173.84	hypothetical protein	2.17615	0.00399905
	TcCLB.510519.40	protein kinase (TcPK4)	2.172	0.0132708
	TcCLB.511693.40	hypothetical protein	2.17066	0.0117946
	TcCLB.506679.140	40S ribosomal protein S10	2.15671	0.00014094
	TcCLB.504071.40	hypothetical protein	2.14136	0.0276411
	TcCLB.511287.180	Associated kinase of Tb14-3-3 (AKB1)	2.13951	0.0045145
	TcCLB.509569.110	carrier protein	2.13816	0.00631376
	TcCLB.508119.150	Orc1-like protein	2.13247	0.00242194
	TcCLB.507641.190	kinetoplastid kinetochore protein 1 (KKT1)	2.12609	0.000662242
	TcCLB.508075.60	hypothetical protein	2.1197	0.0116625
	TcCLB.509353.50	Nucleus and spindle associated protein 2 (NuSAP2)	2.10552	0.000936371
	TcCLB.508257.240	hypothetical protein	2.10474	0.0271027
	TcCLB.511577.60	DNA excision/repair protein SNF2	2.09878	0.0114998
	TcCLB.511815.50	zinc finger protein family member	2.09358	0.00219097
	TcCLB.510431.90	hypothetical protein	2.09255	0.0276411
	TcCLB.511819.20	coiled-coil domain protein	2.09234	0.00133567
	TcCLB.510295.15	ATP-dependent DEAD/H RNA helicase	2.09145	0.0244728
	TcCLB.508879.50	hypothetical protein	2.08946	0.00219097
	TcCLB.503939.100	Flagellum attachment zone protein 18 (FAZ18)	2.08239	0.00178605
	TcCLB.511837.60	hypothetical protein	2.08057	0.00503308
	TcCLB.506811.10	kinesin	2.07989	0.0184436
	TcCLB.511527.34	60S ribosomal protein L8	2.07315	0.00118119
	TcCLB.510323.70	hypothetical protein	2.05759	0.00406795
	TcCLB.509717.40	Centrosomal protein POC5	2.05683	0.00502302
	TcCLB.506401.80	hypothetical protein	2.0554	0.00765429
	TcCLB.511717.70	hypothetical protein	2.04353	0.0100318
	TcCLB.507825.40	hypothetical protein	2.04336	0.00580845
	TcCLB.509471.86	histone H3	2.03651	0.00316314
	TcCLB.507849.70	hypothetical protein	2.02948	0.0441379
	TcCLB.505071.50	kinetoplastid kinetochore protein 12 (KKT12)	2.02808	0.0284711
	TcCLB.506649.10	ankyrin repeat protein	2.02804	0.0324579
	TcCLB.511809.30	hypothetical protein	2.02774	0.00855529
	TcCLB.506619.40	tyrosyl-DNA phosphodiesterase (Tdp1)	2.02709	0.037161
	TcCLB.510575.30	hypothetical protein	2.01899	0.00526107
	TcCLB.509007.30	hypothetical protein	2.01277	0.0432996
	TcCLB.507641.110	hypothetical protein	1.99816	0.0488696
	TcCLB.510339.70	hypothetical protein	1.99754	0.00171738
	TcCLB.470827.20	trans-sialidase	1.99352	0.0324579
	TcCLB.506577.40	hypothetical protein	1.99009	0.0205817
	TcCLB.504817.20	Tir chaperone protein (CesT) family	1.98928	0.0172365
	TcCLB.506303.160	hypothetical protein	1.98696	0.00819176
	TcCLB.506869.10	hypothetical protein	1.96603	0.0106536
	TcCLB.508409.30	DNA-directed RNA polymerase II subunit 3 (RPB3)	1.96575	0.013269
	TcCLB.509977.100	btb/poz domain containing protein	1.96383	0.0244133
	TcCLB.511509.30	Serine/threonine-protein kinase (NEK10)	1.9463	0.00454982
	TcCLB.509793.20	hypothetical protein	1.9402	0.0371566
	TcCLB.509161.80	hypothetical protein	1.93218	0.0326664
	TcCLB.506637.70	R3H-associated N-terminal domain containing protein	1.93159	0.0338489
	TcCLB.503635.40	hypothetical protein	1.93069	0.0166142
	TcCLB.505183.140	Cell division protein kinase	1.92965	0.00215532
	TcCLB.510039.70	hypothetical protein	1.91983	0.0483987
	TcCLB.511391.110	histone-lysine N-methyltransferase (DOT1A)	1.91496	0.00249572
	TcCLB.506295.30	Kinetoplastid kinetochore protein 24 (KKT24)	1.91288	0.0106536
	TcCLB.507159.37	hypothetical protein	1.90892	0.0254122
	TcCLB.511421.150	leucine-rich repeat-containing protein	1.90221	0.0107994
	TcCLB.511127.400	kinetoplastid-specific phospho-protein phosphatase	1.89952	0.0156763
	TcCLB.509695.70	hypothetical protein	1.89937	0.00479905
	TcCLB.510565.20	sphingolipid delta 4 desaturase	1.89201	0.0297249
	TcCLB.510155.190	hypothetical protein	1.88903	0.0506936
	TcCLB.509695.140	hypothetical protein	1.88834	0.00242194
	TcCLB.504131.60	hypothetical protein	1.88591	0.0339008
	TcCLB.509507.49	Cyclin 8	1.88536	0.0131115
	TcCLB.511881.20	serine/threonine-protein phosphatase 2A, catalytic subunit	1.87158	0.0134619
	TcCLB.511647.70	Flagellum attachment zone protein 16	1.87133	0.0244728
	TcCLB.504045.50	ras-related gtp-binding protein	1.869	0.0275161
	TcCLB.511575.70	kinetoplastid kinetochore protein 4 (KKT4)	1.86836	0.00599515
	TcCLB.504033.110	hypothetical protein	1.86833	0.0486896
	TcCLB.511245.70	hypothetical protein	1.86268	0.00568446
	TcCLB.510901.40	Domain of unknown function (DUF4586)	1.8615	0.0131546
	TcCLB.506319.10	hypothetical protein	1.86135	0.00173452
	TcCLB.507521.110	TcPUF5	1.86037	0.00913671
	TcCLB.506241.40	hypothetical protein	1.85626	0.0164735
	TcCLB.509911.60	hypothetical protein	1.85427	0.0301312
	TcCLB.508457.10	Kinesin-13 6 (KIN13-6)	1.85078	0.0298063
	TcCLB.506855.250	hypothetical protein	1.84783	0.00597886
	TcCLB.510669.30	hypothetical protein	1.84706	0.0137816
	TcCLB.511867.200	hypothetical protein	1.8429	0.00337465
	TcCLB.510729.150	tubulin tyrosine ligase	1.83804	0.0045145
	TcCLB.503395.50	40S ribosomal protein S12	1.83567	0.0045145
	TcCLB.506155.30	kinesin-D (KIN-D)	1.8283	0.011636
	TcCLB.508707.40	hypothetical protein	1.82175	0.0185658
	TcCLB.504105.180	hypothetical protein	1.81387	0.00584186
	TcCLB.508699.10	DNA topoisomerase II	1.79792	0.00821561
	TcCLB.508277.10	condensin subunit 1, partial	1.7955	0.0137816
	TcCLB.510359.300	hypothetical protein	1.78999	0.0171161
	TcCLB.506989.140	Elongation factor Ts, mitochondrial (EF-Ts)	1.78842	0.0459941
	TcCLB.511725.210	Maf-like protein	1.77671	0.037161
	TcCLB.510687.20	Zinc knuckle	1.76728	0.0450894
	TcCLB.511491.50	KU80 protein	1.76728	0.0117946
	TcCLB.511809.70	DNA primase small subunit	1.76718	0.0441379
	TcCLB.506775.90	PIF1 helicase-like protein	1.76697	0.0347343
	TcCLB.508257.120	hypothetical protein	1.76487	0.0481089
	TcCLB.509695.40	hypothetical protein	1.76026	0.0280256
	TcCLB.509561.20	Flagellum adhesion protein 1 (FLA1)	1.75223	0.026091
	TcCLB.507001.20	hypothetical protein	1.74637	0.0442843
	TcCLB.506505.40	Calcium/calmodulin-dependent protein kinase	1.74603	0.0231581
	TcCLB.503499.30	mitochondrial carrier protein (pseudogene)	1.74449	0.0244728
	TcCLB.509229.10	hypothetical protein	1.73267	0.037161
	TcCLB.508355.290	hypothetical protein	1.7201	0.0488696
	TcCLB.506459.270	hypothetical protein	1.71168	0.0363846
	TcCLB.509027.60	kinetoplastid kinetochore protein 10 (KKT10)	1.70435	0.00518526
	TcCLB.508387.80	hypothetical protein	1.70393	0.0409347
	TcCLB.511297.10	hypothetical protein	1.68737	0.00796257
	TcCLB.508387.120	glutaminyl cyclase	1.68724	0.0150632
	TcCLB.506853.10	hypothetical protein	1.68017	0.0106536
	TcCLB.505647.20	hypothetical protein	1.65904	0.0405196
	TcCLB.509611.170	hypothetical protein	1.65825	0.0387179
	TcCLB.506459.280	hypothetical protein	1.65746	0.0280256
	TcCLB.508461.190	hypothetical protein	1.65132	0.0257406
	TcCLB.510187.10	base J-associated glucosyltransferase	1.6309	0.0126288
	TcCLB.506807.20	hypothetical protein	1.62976	0.0280032
	TcCLB.506679.30	C2 domain containing protein	1.61635	0.0519778
	TcCLB.511517.160	hypothetical protein	1.61299	0.0419136
	TcCLB.508851.200	hypothetical protein	1.60929	0.0378192
	TcCLB.509805.100	Flagellum attachment zone protein 18 (FAZ18)	1.60786	0.0441379
	TcCLB.511807.220	hypothetical protein	1.60693	0.00913671
	TcCLB.507831.50	hypothetical protein	1.5976	0.0319877
	TcCLB.509029.60	Flagellum attachment zone protein 3 (FAZ3)	1.58994	0.0234787
	FC - Fold Change (> 3); p-value < 0.05; FDR - False discovery rate (< 5 %)

## Sheet: Table_S3
	Supplementary table 3. RNA-seq of the immunoprecipitated transcripts associated with TcZC3HTTP in stressed epimastigote.
	TritrypDB ID	Identification	Log₂ FC	FDR p-value
	TcCLB.509005.121	ribosomal RNA large subunit epsilon (M4)	11.6518	9.77458e-24
	TcCLB.411483.20	ribosomal RNA large subunit gamma (M1)	10.712	3.67871e-64
	TcCLB.419325.10	ribosomal RNA small subunit	9.53403	2.02318e-68
	TcCLB.473013.10	ribosomal RNA small subunit	9.47891	1.70278e-78
	TcCLB.447665.10	ribosomal RNA large subunit alpha	9.00569	8.4421e-67
	TcCLB.411483.30	ribosomal RNA large subunit alpha	8.91998	2.82251e-67
	TcCLB.509005.91	ribosomal RNA large subunit beta	8.89544	1.44302e-66
	TcCLB.504153.50	ribosomal RNA large subunit alpha	8.89028	3.81673e-69
	TcCLB.467341.10	ribosomal RNA small subunit	8.86981	1.38652e-81
	TcCLB.457295.10	5.8S ribosomal RNA (M3)	8.7831	3.15726e-13
	TcCLB.436429.10	ribosomal RNA large subunit beta	8.57076	3.23092e-51
	TcCLB.422723.20	ribosomal RNA large subunit delta (M2)	8.45534	2.64419e-06
	TcCLB.429347.20	ribosomal RNA large subunit delta (M2)	8.38411	5.28243e-06
	TcCLB.411483.10	ribosomal RNA large subunit beta	8.34163	2.02318e-68
	TcCLB.445323.10	ribosomal RNA small subunit	8.16056	2.01097e-45
	TcCLB.467149.10	ribosomal RNA large subunit alpha	8.02558	2.00678e-61
	TcCLB.471709.10	ribosomal RNA large subunit alpha	7.3278	1.63631e-48
	TcCLB.405315.10	5.8S ribosomal RNA (M3)	7.23248	1.08875e-16
	TcCLB.468131.10	ribosomal RNA large subunit beta	7.16788	1.53496e-27
	TcCLB.508441.20	glycosomal phosphoenolpyruvate carboxykinase (PEPCK)	6.94945	0.000116763
	TcCLB.511003.160	putative transmembrane protein	5.75903	7.48757e-06
	TcCLB.508823.120	ribosomal protein S20	5.65573	0.00332415
	TcCLB.506563.40	beta tubulin	5.51069	2.69417e-07
	TcCLB.508355.260	60S acidic ribosomal protein (P0)	5.28566	0.00629815
	TcCLB.509539.40	Kinetochore interacting protein 1 (KKIP1)	5.26447	0.00653629
	TcCLB.506925.490	kinetoplastid kinetochore protein 7 (KKT7)	5.17143	0.00914873
	TcCLB.411235.9	alpha tubulin	5.14982	4.80729e-13
	TcCLB.508177.40	hypothetical protein	5.12446	0.000120624
	TcCLB.509353.50	Nucleus and spindle associated protein 2 (NuSAP2)	5.07161	0.00985125
	TcCLB.511285.70	Basal body protein	5.03924	0.01075
	TcCLB.508881.70	DNA ligase	4.84627	0.000375551
	TcCLB.511391.110	histone-lysine N-methyltransferase (DOT1A)	4.7989	0.000391343
	TcCLB.507765.20	PUF nine target 1	4.77618	0.0190054
	TcCLB.511907.260	cell division cycle protein	4.75159	0.000436025
	TcCLB.511509.30	Serine/threonine-protein kinase (NEK10)	4.74394	0.0192919
	TcCLB.508111.30	glutamate dehydrogenase	4.71989	0.00053436
	TcCLB.511545.80	L-Lysine transport protein (AAP7)	4.60748	0.000678627
	TcCLB.509003.70	beta tubulin (pseudogene)	4.60083	0.0263633
	TcCLB.509027.70	kinetoplastid kinetochore protein 19 (KKT19)	4.58282	0.027386
	TcCLB.508153.460	Present in the outer mitochondrial membrane proteome 24 (POMP24)	4.555	0.0263633
	TcCLB.506441.20	Cytoskeleton associated protein	4.51363	0.0281799
	TcCLB.509471.86	histone H3	4.50041	0.00109385
	TcCLB.508405.70	protein kinase	4.4845	0.0288992
	TcCLB.509605.30	protein kinase domain	4.46202	0.0291732
	TcCLB.511167.80	PIF1 helicase-like protein	4.44964	0.00123161
	TcCLB.510963.90	elongation factor 2	4.37377	0.000147298
	TcCLB.506679.80	protein kinase	4.34738	0.0332394
	TcCLB.505763.19	P-type H+-ATPase	4.30631	0.0335787
	TcCLB.504147.210	hypothetical protein	4.29372	0.0332394
	TcCLB.506945.70	MKT1	4.28504	0.0335787
	TcCLB.506945.220	serine/arginine-rich protein specific kinase (SRPK)	4.28361	0.0332394
	TcCLB.511285.120	ATP-dependent RNA helicase (HEL67)	4.2614	0.0332394
	TcCLB.509229.10	hypothetical protein	4.22555	0.0339807
	TcCLB.508263.10	hypothetical protein	4.21739	0.0335787
	TcCLB.511277.280	hypothetical protein	4.17288	0.0364715
	TcCLB.511267.24	TcZC3H35	4.17237	0.0357159
	TcCLB.503975.100	Present in the outer mitochondrial membrane proteome 22 (POMP22)	4.17204	0.0363547
	TcCLB.511753.130	U3 small nuclear ribonucloprotein (snRNP)	4.14891	0.0366892
	TcCLB.511293.60	kinesin	4.13393	9.12843e-07
	TcCLB.508461.140	TcPABP2	4.04906	0.0461773
	TcCLB.509693.20	plectin	4.02649	7.45386e-08
	TcCLB.504105.180	hypothetical protein	4.0071	0.0490543
	TcCLB.508199.30	Nucleotidyltransferase Trf4-like protein	4.00106	0.0472592
	TcCLB.509671.70	ribosomal protein L15	3.9574	0.0492251
	TcCLB.509053.170	DREV methyltransferase	3.95134	0.0484963
	TcCLB.506829.90	DNA ligase /mRNA capping enzyme, catalytic domain containing protein	3.94853	0.0490543
	TcCLB.509671.10	CHAT domain containing protein	3.94595	0.0500334
	TcCLB.504047.30	kinesin (KIN-F)	3.92121	0.0509237
	TcCLB.508567.100	RNA recognition motif (a.k.a. RRM, RBD, or RNP domain)	3.9029	0.0509237
	TcCLB.507021.20	ESAG8-associated protein	3.89311	0.0509237
	TcCLB.511575.70	kinetoplastid kinetochore protein 4 (KKT4)	3.87763	0.0509237
	TcCLB.508647.90	hypothetical protein	3.87375	0.0509237
	TcCLB.508699.10	DNA topoisomerase II	3.85874	0.0509237
	TcCLB.510889.110	primase 2	3.83903	0.0509237
	TcCLB.509005.30	hypothetical protein	3.80883	0.0509237
	TcCLB.509159.10	ATP-dependent DNA DEAD/DEAH box helicase	3.80786	0.0509237
	TcCLB.509713.30	Nodulin-like/Major Facilitator Superfamily	3.79108	4.97072e-07
	TcCLB.508593.150	puromycin-sensitive aminopeptidase-like protein	3.78885	0.0513177
	TcCLB.504929.5	TcZC3H11	3.78098	0.0513177
	TcCLB.506559.550	Coiled-coil and C2 domain-containing protein (CC2D)	3.7782	0.0509237
	TcCLB.507517.50	hypothetical protein	3.77449	0.0532539
	TcCLB.503395.40	60S ribosomal protein L18	3.75671	0.00985125
	TcCLB.511633.60	structural maintenance of chromosome (SMC)	3.74098	0.010741
	TcCLB.506925.310	hypothetical protein	3.72355	0.000293343
	TcCLB.506925.120	eukaryotic initiation factor 5a (EIF5A)	3.71846	0.0535019
	TcCLB.506513.160	polo-like protein kinase (PLK)	3.71808	0.0535019
	TcCLB.503415.30	hypothetical protein	3.5915	0.0156158
	TcCLB.508351.60	hypothetical protein	3.57548	0.0173369
	TcCLB.510889.270	Centrosomal protein of 164 kDa	3.53167	0.00420523
	TcCLB.509695.150	kinesin	3.40528	0.000375551
	TcCLB.506391.50	polyubiquitin (pseudogene)	3.36198	0.00629815
	TcCLB.506445.60	mitochondrial DNA topoisomerase II	3.31804	0.00653629
	TcCLB.506459.270	hypothetical protein	3.30817	0.0332394
	TcCLB.504047.50	Minicircle replication factor 172 (MiRF172)	3.29651	0.00215865
	TcCLB.511025.120	Cyclin 6	3.24364	0.0291732
	TcCLB.507073.30	hypothetical protein	3.24276	0.029047
	TcCLB.511725.130	Microtubule-associated protein 103 kDa	3.22589	0.000107809
	TcCLB.511295.50	SMC domain containing protein 1	3.22346	0.0332394
	TcCLB.511575.130	folate/pteridine transporter	3.20165	0.0335787
	TcCLB.511389.80	kinase	3.19614	0.0291732
	TcCLB.508999.190	cysteine peptidase, Clan CA, family C2	3.17686	0.0311772
	TcCLB.506853.10	hypothetical protein	3.13664	0.000678627
	TcCLB.510533.210	Flagellar attachment zone protein 10	3.12908	0.0328549
	TcCLB.511245.70	hypothetical protein	3.12805	0.0332394
	TcCLB.508965.70	Cold-shock' DNA-binding domain containing protein	3.1051	0.0335787
	TcCLB.510125.10	TcPUF6	3.0801	0.0335787
	TcCLB.509029.60	Flagellum attachment zone protein 3 (FAZ3)	3.06905	0.0037801
	TcCLB.511807.120	kinetoplastid kinetochore protein 11	3.05086	0.049389
	TcCLB.509247.30	CCR4-NOT transcription complex subunit 1	3.04724	0.00209845
	TcCLB.504105.130	Voltage-dependent calcium channel subunit (FS179)	2.99594	0.00125577
	TcCLB.508641.280	hypothetical protein	2.95788	0.0480353
	TcCLB.503999.30	hypothetical protein	2.93947	0.0229806
	TcCLB.507641.190	kinetoplastid kinetochore protein 1 (KKT1)	2.90513	0.00914873
	TcCLB.508897.50	hypothetical protein	2.89775	0.049389
	TcCLB.511367.240	PIWI-like protein (PWI1)	2.841	0.0509237
	TcCLB.510245.10	amino acid permease	2.84008	0.0509237
	TcCLB.511809.10	hypothetical protein	2.80995	0.0509237
	TcCLB.507099.110	hypothetical protein	2.7824	0.0509237
	TcCLB.508307.140	hypothetical protein	2.78121	0.0509237
	TcCLB.509719.50	CMGC/RCK protein kinase	2.78106	0.0509237
	TcCLB.503453.20	TcZC3HTTP	2.7531	0.0513177
	TcCLB.509627.10	hook complex protein	2.75029	0.0509237
	TcCLB.509553.50	DNA repair and recombination helicase protein PIF5	2.71976	0.0539077
	TcCLB.507681.210	Flagellar Member 2 (FLAM2)	2.68553	0.0367612
	TcCLB.510729.220	TcZC3H28	2.61197	0.0268062
	TcCLB.508971.50	ubiquitin-protein ligase-like	2.58233	0.00450751
	TcCLB.510885.160	Flagellum attachment zone protein 2 (FAZ2)	2.57838	0.0509237
	TcCLB.506945.350	polo-like protein kinase	2.55965	0.0287577
	TcCLB.506855.250	hypothetical protein	2.50763	0.0209542
	TcCLB.506319.10	hypothetical protein	2.45025	0.0335787
	TcCLB.511283.160	Flagellum attachment zone protein 9 (FAZ9)	2.39466	0.0509237
	TcCLB.508153.890	hypothetical protein	2.36803	0.0509237
	TcCLB.511297.10	hypothetical protein	2.35313	0.0242636
	TcCLB.506337.190	hypothetical protein	2.34172	0.0449701
	TcCLB.506817.10	hypothetical protein	2.31762	0.0229806
	TcCLB.511411.30	arginine permease	2.31416	0.0509237
	TcCLB.508879.50	hypothetical protein	2.31375	0.0509237
	TcCLB.507023.250	hypothetical protein	2.2774	0.0509237
	TcCLB.509695.70	hypothetical protein	2.23989	0.0509237
	TcCLB.508153.480	Nuclear condensing complex subunits, C-term domain containing protein	2.23754	0.0509237
	TcCLB.508711.10	Flagellar Member 7 (FLAM7)	2.23358	0.0303329
	TcCLB.507715.70	hypothetical protein	2.22208	0.0509237
	TcCLB.510357.10	J-binding protein (JBP1)	2.21776	0.0392779
	TcCLB.511277.60	alcohol dehydrogenase	2.2154	0.0531697
	TcCLB.506721.30	cysteine peptidase, Clan CA, family C2	2.17341	0.00223749
	TcCLB.505919.80	retrotransposon hot spot (RHS) protein	2.14503	0.029047
	TcCLB.510977.9	hypothetical protein, conserved (fragment)	2.12987	0.0509237
	TcCLB.506855.90	structural maintenance of chromosome protein 4 (SMC4)	2.12836	0.0509237
	TcCLB.510889.80	serine/threonine protein phosphatase	2.10597	0.0509237
	TcCLB.511443.10	calpain-like cysteine peptidase	2.09197	0.0504938
	TcCLB.509797.40	isoleucyl-tRNA synthetase	2.06298	0.042172
	TcCLB.511283.290	hypothetical protein	1.92108	0.0509237
	TcCLB.506485.40	kinesin (pseudogene)	1.88562	0.0473886
	TcCLB.509683.10	hypothetical protein	1.85391	0.0509237
	TcCLB.510297.110	cAMP binding protein	1.84904	0.0392338
	TcCLB.508879.30	Inner arm dynein 5-1	1.82775	0.042172
	TcCLB.511807.180	hypothetical protein	1.74714	0.0509237
	TcCLB.508257.170	dynein heavy chain	1.68096	0.0509237
	TcCLB.508533.10	hypothetical protein	1.63376	0.0509237
	FC - Fold Change (> 3); p-value < 0.05; FDR - False discovery rate (< 5 %)

## Sheet: Table_S4
	Supplementary table 4. Transcripts associated with TcZC3HTTP in normal (EPI) or stress conditions (Stress).*
	TritrypDB ID	Identification	Log₂ FC
			Epi	Stress
	TcCLB.503453.20	TcZC3HTTP	5.82347	2.7531
	TcCLB.511025.120	Cyclin 6	2.5137	3.24364
	TcCLB.507641.190	kinetoplastid kinetochore protein 1 (KKT1)	2.12609	2.90513
	TcCLB.511807.120	kinetoplastid kinetochore protein 11	3.32042	3.05086
	TcCLB.511575.70	kinetoplastid kinetochore protein 4 (KKT4)	1.86836	3.87763
	TcCLB.506925.490	kinetoplastid kinetochore protein 7 (KKT7)	2.65913	5.17143
	TcCLB.509353.50	Nucleus and spindle associated protein 2 (NuSAP2)	2.10552	5.07161
	TcCLB.511725.130	Microtubule-associated protein 103 kDa	2.34008	3.22589
	TcCLB.504047.30	kinesin (KIN-F)	2.36189	3.92121
	TcCLB.509029.60	Flagellum attachment zone protein 3 (FAZ3)	1.58994	3.06905
	TcCLB.509719.50	CMGC/RCK protein kinase	4.13257	2.78106
	TcCLB.511509.30	Serine/threonine-protein kinase (NEK10)	1.9463	4.74394
	TcCLB.509471.86	histone H3	2.03651	4.50041
	TcCLB.511391.110	histone-lysine N-methyltransferase (DOT1A)	1.91496	4.7989
	TcCLB.508699.10	DNA topoisomerase II	1.79792	3.85874
	TcCLB.509693.20	plectin	3.60123	4.02649
	TcCLB.504147.210	hypothetical protein	3.68538	4.29372
	TcCLB.511277.280	hypothetical protein	3.20756	4.17288
	TcCLB.506337.190	hypothetical protein	2.22649	2.34172
	TcCLB.508879.50	hypothetical protein	2.08946	2.31375
	TcCLB.509695.70	hypothetical protein	1.89937	2.23989
	TcCLB.511245.70	hypothetical protein	1.86268	3.12805
	TcCLB.506319.10	hypothetical protein	1.86135	2.45025
	TcCLB.506855.250	hypothetical protein	1.84783	2.50763
	TcCLB.504105.180	hypothetical protein	1.81387	4.0071
	TcCLB.509229.10	hypothetical protein	1.73267	4.22555
	TcCLB.506459.270	hypothetical protein	1.71168	3.30817
	TcCLB.511297.10	hypothetical protein	1.68737	2.35313
	TcCLB.506853.10	hypothetical protein	1.68017	3.13664
	*Transcritps related to RNA metabolism are shadowed in green, associated with the cell cycle in light blue, kinetochore in orange, cytoskeleton in dark blue, kinases in grey, and nucleus in dark orange.

## Sheet: Table_S5
	Supplementary table 5. Proteins associated with TcTZC3HTTP in epimastigote.
	TritrypDB ID	Identification	Log₂ FC	p-value
	TcCLB.509733.170	AAA ATPase	7.29124	0.00105062
	TcCLB.503453.20	TcZC3HTTP	7.05516	0.000357595
	TcCLB.507063.90	mitochondrial DNA polymerase beta	6.36963	5.19952e-05
	TcCLB.509331.210	NADP-dependent alcohol hydrogenase	5.71505	0.000125019
	TcCLB.507889.10	transaldolase	5.65327	0.000195537
	TcCLB.508675.29	calpain-like cysteine peptidase	5.64001	0.0182764
	TcCLB.509505.50	10 kDa heat shock protein	5.52083	0.000331718
	TcCLB.511229.50	S-adenosylhomocysteine hydrolase	5.49129	6.0739e-05
	TcCLB.511287.49	aldo-keto reductase	5.20271	0.000113471
	TcCLB.506629.200	1,2-Dihydroxy-3-keto-5-methylthiopentene dioxygenase	5.17192	0.00017318
	TcCLB.510099.120	D-isomer specific 2-hydroxyacid dehydrogenase-protein	5.13542	0.00104973
	TcCLB.510661.250	cystathione gamma lyase	5.12645	0.00456127
	TcCLB.505183.30	malic enzyme	5.09815	0.000158215
	TcCLB.503847.80	PSP1 C-terminal conserved region	4.97179	0.000601125
	TcCLB.506355.50	DnaJ chaperone protein	4.92764	0.000451877
	TcCLB.510943.50	delta-1-pyrroline-5-carboxylate dehydrogenase	4.86222	0.00013756
	TcCLB.510945.70	aspartate aminotransferase	4.67493	3.01985e-05
	TcCLB.506925.130	eukaryotic translation initiation factor 5A	4.6712	0.000801585
	TcCLB.507081.130	2,4-dihydroxyhept-2-ene-1,7-dioic acid aldolase	4.62407	0.0053629
	TcCLB.510571.30	actin 1, putative	4.60463	0.0164274
	TcCLB.506789.280	methylthioadenosine phosphorylase	4.60354	0.000133204
	TcCLB.510381.10	cystathionine beta-synthase	4.55588	0.0012191
	TcCLB.503555.30	trypanothione reductase	4.53724	8.64978e-05
	TcCLB.510889.120	alanine aminotransferase	4.51666	0.000103211
	TcCLB.503939.80	prolyl-tRNA synthetase	4.485	2.81097e-06
	TcCLB.507831.60	heat shock protein 110	4.47369	0.000355173
	TcCLB.506195.110	mitochondrial malate dehydrogenase	4.43292	0.0104813
	TcCLB.508479.340	succinyl-CoA synthetase alpha subunit	4.41434	4.88978e-05
	TcCLB.506945.160	S-adenosylmethionine synthetase	4.40826	0.00653026
	TcCLB.508461.80	prostaglandin F2alpha synthase	4.40223	0.00801586
	TcCLB.511465.10	proteasome activator protein pa26	4.3866	3.23607e-05
	TcCLB.507241.30	arginine kinase	4.38596	7.22343e-05
	TcCLB.507681.20	succinyl-CoA ligase	4.3741	0.0190049
	TcCLB.509717.80	glyceraldehyde 3-phosphate dehydrogenase, cytosolic	4.36676	8.18666e-05
	TcCLB.504105.140	enolase	4.26851	0.0252851
	TcCLB.506605.120	Thioredoxin-like	4.21434	0.0183891
	TcCLB.510187.70	glutamine aminotransferase	4.2089	0.000475262
	TcCLB.507017.40	2-hydroxy-3-oxopropionate reductase	4.18021	1.62937e-05
	TcCLB.506925.300	cyclophilin a	4.17933	0.00445946
	TcCLB.509569.100	nucleoside phosphorylase	4.10508	0.00255105
	TcCLB.507611.10	retrotransposon hot spot (RHS) protein	4.09289	8.29773e-05
	TcCLB.509445.39	glutamate dehydrogenase	4.05433	9.50866e-05
	TcCLB.508699.120	X-pro, dipeptidyl-peptidase,serine peptidase, Clan SC, family S15	3.99736	0.000246031
	TcCLB.511419.40	phosphoglycerate kinase	3.95551	5.84351e-05
	TcCLB.507933.10	plectin	3.94346	0.00086796
	TcCLB.509319.90	trypanothione synthetase	3.94148	0.00111033
	TcCLB.506937.10	cytosolic malate dehydrogenase	3.94082	0.000792301
	TcCLB.506925.150	protein phosphatase	3.82471	0.000294594
	TcCLB.509463.30	3-ketoacyl-CoA thiolase	3.81202	0.000282319
	TcCLB.508299.80	threonyl-tRNA synthetase	3.75911	0.000262574
	TcCLB.510187.20	tyrosine aminotransferase	3.72386	0.000492913
	TcCLB.506247.330	2,3-bisphosphoglycerate-independent phosphoglycerate mutase	3.69081	0.000176992
	TcCLB.510655.120	aminopeptidase P	3.66928	4.53548e-05
	TcCLB.506047.20	retrotransposon hot spot (RHS) protein	3.66209	6.36542e-05
	TcCLB.507609.60	inositol-3-phosphate synthase	3.65301	0.000932924
	TcCLB.503899.90	asparagine synthetase a	3.58236	0.000971247
	TcCLB.506925.319	isocitrate dehydrogenase	3.5752	0.00306111
	TcCLB.511903.120	transketolase	3.57319	0.0044396
	TcCLB.509059.50	pyridoxal kinase	3.54352	5.88085e-05
	TcCLB.511163.40	cell cycle sequence binding phosphoprotein (RBP45)	3.53343	0.00701043
	TcCLB.505763.19	P-type H+-ATPase	3.49615	0.000125767
	TcCLB.506975.40	amidohydrolase	3.44855	9.52029e-05
	TcCLB.510663.70	6-phosphogluconate dehydrogenase, decarboxylating	3.44198	0.000474442
	TcCLB.510339.50	spermidine synthase	3.43668	0.000113545
	TcCLB.504045.60	Metallocarboxypeptidase 1	3.42652	0.000978301
	TcCLB.506777.80	seryl-tRNA synthetase	3.39948	0.000427012
	TcCLB.511237.10	thimet oligopeptidase	3.35082	0.00128679
	TcCLB.506559.350	aspartyl-tRNA synthetase	3.34741	0.000475217
	TcCLB.510131.40	haloacid dehalogenase-like hydrolase	3.33081	0.000364535
	TcCLB.504153.160	Metallocarboxypeptidase 1	3.27521	0.00216554
	TcCLB.508693.50	amidinotransferase	3.26324	0.0453799
	TcCLB.506583.30	ubiquitin-like protein	3.21925	0.00115954
	TcCLB.508409.210	Hsc70-interacting protein (Hip)	3.19587	0.0091443
	TcCLB.511277.290	aconitase	3.18924	2.65307e-05
	TcCLB.506323.30	retrotransposon hot spot (RHS) protein	3.18265	0.000118271
	TcCLB.511049.40	leucyl-tRNA synthetase	3.11607	0.0132256
	TcCLB.511281.60	pyruvate kinase 2	3.08686	0.000171177
	TcCLB.509219.20	retrotransposon hot spot (RHS) protein	3.07486	0.00304418
	TcCLB.511277.70	Elongation factor Tu, mitochondrial	3.06236	0.00728493
	TcCLB.509445.10	tryparedoxin peroxidase	3.03641	0.0126156
	TcCLB.509935.29	proline racemase	3.0314	0.0162663
	TcCLB.503899.110	glutathione peroxidase-like protein	3.02862	0.00564511
	TcCLB.509287.50	glucose-6-phosphate 1-dehydrogenase	3.01442	0.00104245
	TcCLB.507029.30	heat shock 70 kDa protein, mitochondrial precursor	3.00235	0.000572098
	TcCLB.510777.20	aspartyl-tRNA synthetase	2.99286	0.00416157
	TcCLB.506241.170	40S ribosomal protein S6	2.9844	0.0219123
	TcCLB.511301.70	FK506-binding protein (FKBP)-type peptidyl-prolyl isomerase	2.9773	0.00691258
	TcCLB.510647.30	tryptophanyl-tRNA synthetase	2.97364	0.00686163
	TcCLB.510683.20	conserved hypothetical protein	2.96339	0.0264141
	TcCLB.509429.320	cruzipain precursor	2.95115	0.046554
	TcCLB.508153.60	Aminopeptidase M1	2.94477	0.00799021
	TcCLB.511815.40	guide RNA associated protein, GAP2	2.93785	0.0130663
	TcCLB.510303.290	acyl-CoA dehydrogenase	2.92321	0.00222028
	TcCLB.511051.70	aminopeptidase	2.91793	0.0157195
	TcCLB.511731.10	UV excision repair RAD23-like protein	2.90168	0.00615344
	TcCLB.506885.400	40 kDa cyclophilin	2.89899	0.00570028
	TcCLB.511519.9	small glutamine-rich tetratricopeptide repeat protein	2.87109	0.0301629
	TcCLB.506211.210	mitogen-activated protein kinase kinase kinase	2.8656	0.00037287
	TcCLB.508175.370	glutamine synthetase	2.8528	0.00545159
	TcCLB.508971.30	lysyl-tRNA synthetase	2.80497	0.000964833
	TcCLB.510889.221	glucose-6-phosphate isomerase, glycosomal	2.80417	0.00146511
	TcCLB.508799.240	metallo-peptidase, Clan MF, Family M17	2.80382	0.00217619
	TcCLB.506985.30	proteasome alpha 3 subunit	2.78981	0.00230863
	TcCLB.506235.20	guide RNA associated protein, GAP1	2.78927	0.000237028
	TcCLB.504741.20	GTP-binding protein	2.77285	0.0311461
	TcCLB.510149.80	ABC transporter	2.73191	0.00400839
	TcCLB.511461.20	tyrosine aminotransferase	2.71842	0.0042712
	TcCLB.504153.160	Metallocarboxypeptidase 1	2.71794	0.00070583
	TcCLB.510661.19	ubiquitin-activating enzyme E1	2.67625	0.00436397
	TcCLB.509207.90	pyrroline-5-carboxylate reductase	2.66687	0.000109477
	TcCLB.511277.110	citrate synthase	2.61336	0.00238529
	TcCLB.509213.120	cytosolic nonspecific dipeptidase	2.58796	0.0176567
	TcCLB.511281.40	mevalonate-diphosphate decarboxylase	2.58423	0.000999741
	TcCLB.503539.30	GTP-binding nuclear protein rtb2	2.56965	0.0391805
	TcCLB.508507.50	conserved hypothetical protein	2.56922	0.0438377
	TcCLB.511643.30	aspartate carbamoyltransferase	2.52832	0.000435232
	TcCLB.510163.20	elongation factor 1-gamma (EF-1-gamma)	2.51433	0.0031417
	TcCLB.508043.30	ubiquitin-activating enzyme E1	2.48509	0.00285654
	TcCLB.511575.60	isocitrate dehydrogenase [NADP], mitochondrial precursor	2.4792	0.00280526
	TcCLB.509683.80	adenylosuccinate synthetase	2.44644	0.00159926
	TcCLB.511907.50	lysophospholipase	2.43776	0.00832116
	TcCLB.509247.50	methionyl-tRNA synthetase	2.43057	0.000518016
	TcCLB.509735.120	retrotransposon hot spot protein (RHS)	2.411	0.000691428
	TcCLB.511025.110	dihydrolipoyl dehydrogenase	2.39795	0.00421445
	TcCLB.506485.80	oxidoreductase	2.33746	0.00195218
	TcCLB.507023.70	hypothetical protein, conserved	2.33535	2.78695e-05
	TcCLB.503801.20	ribosomal protein S26	2.31439	0.00993392
	TcCLB.507793.20	cysteine synthase	2.29135	0.00738435
	TcCLB.510431.250	phosphoribosylpyrophosphate synthetase	2.26787	0.0010372
	TcCLB.506315.50	60S ribosomal protein L13a	2.26438	0.0198968
	TcCLB.506321.290	stress-inducible protein STI1-like(fragment)	2.25388	0.00159616
	TcCLB.504071.60	conserved hypothetical protein	2.24362	0.000242204
	TcCLB.510963.90	elongation factor 2	2.18693	0.00403002
	TcCLB.504069.53	proteasome subunit alpha type-5	2.18469	0.00788071
	TcCLB.506405.120	V-type ATPase, A subunit	2.15327	0.042663
	TcCLB.510353.10	major vault protein	2.14699	0.0147131
	TcCLB.510743.70	lactoylglutathione lyase-like protein	2.14288	0.0208243
	TcCLB.503945.40	6-phosphogluconolactonase	2.13505	0.0147314
	TcCLB.506405.149	ribosomal protein L21E (60S)	2.12543	0.0409345
	TcCLB.511311.80	N-alpha-acetyltransferase 35, NatC auxiliary subunit	2.09405	0.0145053
	TcCLB.507913.30	proliferative cell nuclear antigen (PCNA)	2.08298	0.0371378
	TcCLB.510879.120	ribosomal protein L3	2.07413	0.0264785
	TcCLB.510347.29	conserved hypothetical protein	2.05864	0.000670369
	TcCLB.504209.10	conserved hypothetical protein	2.03124	0.00102336
	TcCLB.504839.50	nucleosome assembly protein-like protein	2.02248	0.0291034
	TcCLB.508257.110	Tetratricopeptide repeat protein 1	2.02151	0.00352108
	TcCLB.511753.120	L-threonine 3-dehydrogenase	2.00716	0.0406808
	TcCLB.507031.90	arginase	1.99705	0.00475238
	TcCLB.509003.10	nucleosome assembly protein (NAP), putative	1.96999	0.0418388
	TcCLB.504121.30	60S ribosomal protein L4	1.96385	0.0187696
	TcCLB.510335.10	conserved hypothetical protein	1.9607	0.000944207
	TcCLB.504069.10	proteasome alpha 2 subunit	1.94216	0.00527784
	TcCLB.506933.20	ribonucleoside-diphosphate reductase large chain	1.92916	0.0453652
	TcCLB.506843.40	retrotransposon hot spot (RHS) protein	1.91568	0.0137452
	TcCLB.511289.30	metallo-peptidase, Clan MG, Family M24	1.90749	0.00216435
	TcCLB.503995.50	oligopeptidase b	1.89265	0.0446639
	TcCLB.506581.30	eukaryotic translation initiation factor 3l	1.87164	0.0189836
	TcCLB.511903.40	3-hydroxy-3-methylglutaryl-CoA synthase	1.83832	0.00684375
	TcCLB.507529.50	conserved hypothetical protein	1.82569	0.000263194
	TcCLB.504433.10	ADP-ribosylation factor-like protein 3	1.77415	0.0385923
	TcCLB.506327.90	serine/threonine protein kinase	1.77367	0.00222633
	TcCLB.508461.550	conserved hypothetical protein	1.76652	0.0281658
	TcCLB.511007.20	retrotransposon hot spot (RHS) protein	1.7579	0.00973934
	TcCLB.509539.50	ADP-ribosylation factor	1.72317	0.0132613
	TcCLB.506839.80	phosphoribosylpyrophosphate synthetase	1.6384	0.0046852
	TcCLB.511667.20	retrotransposon hot spot (RHS) protein	1.56616	0.0112258
	TcCLB.511899.40	2-amino-3-ketobutyrate coenzyme A ligase	1.5387	0.0343864
	TcCLB.506167.40	proteasome subunit alpha type-1	1.50334	0.0103748
	TcCLB.506945.70	protein mkt1	1.47008	0.0402474
	TcCLB.506621.30	ribonucleoside-diphosphate reductase small chain	1.46726	0.00291509
	TcCLB.511209.10	Vacuolar proton pump subunit B	1.40432	0.0326944
	TcCLB.509461.60	mitochondrial RNA binding protein	1.3802	0.0190127
	TcCLB.507019.40	histidyl-tRNA synthetase	1.34136	0.0332673
	TcCLB.511367.60	Lupus La protein homolog	1.32343	0.0027039
	TcCLB.504013.60	regulatory subunit of protein kinase a-like protein	1.25294	0.0116219
	TcCLB.510119.20	elongation factor 1-alpha	1.24375	0.0175113
	TcCLB.506559.410	conserved hypothetical protein	1.23312	0.0200589
	TcCLB.510163.20	elongation factor 1-gamma (EF-1-gamma)	1.19299	0.00311343
	TcCLB.509937.20	Bifunctional NAD(P)H-hydrate repair enzyme	1.17026	0.0016692
	TcCLB.507611.370	protein disulfide isomerase 2	1.1443	0.0109572
	TcCLB.510155.180	Eukaryotic initiation factor 4A-1	1.01131	0.00515726

## Sheet: Table_S6
	Supplementary table 6. Proteins associated with TcTZC3HTTP under stress conditions.
	TritrypDB ID	Identification	Log₂ FC	p-value
	TcCLB.503453.20	TcZC3HTTP	6.35926	0.000282305
	TcCLB.507933.10	plectin	5.68465	0.000239416
	TcCLB.504199.10	conserved hypothetical protein	4.87017	0.000272059
	TcCLB.503847.80	PSP1 C-terminal conserved region	4.76115	0.000385346
	TcCLB.505683.10	sterol 24-c-methyltransferase	4.14033	0.00601144
	TcCLB.511163.40	cell cycle sequence binding phosphoprotein (RBP45)	4.12461	0.000275289
	TcCLB.506297.330	40S ribosomal protein S15A	3.88107	8.07509e-05
	TcCLB.506241.170	40S ribosomal protein S6	3.81585	0.0002264
	TcCLB.506577.70	Tetratricopeptide repeat protein 4	3.70056	0.000376393
	TcCLB.507519.110	60S ribosomal protein L7	3.60553	0.00182634
	TcCLB.504181.10	60S ribosomal protein L9	3.4271	0.00687033
	TcCLB.509733.170	AAA ATPase	3.34702	0.000640046
	TcCLB.511211.130	receptor for activated C kinase 1	3.22745	0.0121721
	TcCLB.503719.20	40S ribosomal protein SA	3.19882	0.00777076
	TcCLB.504021.109	40S ribosomal protein S3	3.18992	0.00171844
	TcCLB.509683.117	40S ribosomal protein S4	3.16803	0.0101913
	TcCLB.508543.30	40S ribosomal protein S9	3.12117	0.000537711
	TcCLB.509671.80	60S ribosomal protein L5	3.11734	0.000424241
	TcCLB.506213.60	40S ribosomal protein S2	3.06517	0.0124806
	TcCLB.503899.30	40S ribosomal protein S16	3.02857	0.00110916
	TcCLB.508413.50	TcDRBD2	3.00999	0.00219352
	TcCLB.508461.480	60S ribosomal protein L23	2.91008	0.00148693
	TcCLB.511903.110	40S ribosomal protein S8	2.85291	0.0191771
	TcCLB.508727.9	CCR4-NOT transcription complex subunit 10	2.78486	0.000616271
	TcCLB.506679.94	40S ribosomal protein S18	2.74738	0.0458788
	TcCLB.508173.54	WD repeat-containing protein wdr-5.2	2.72989	0.00983441
	TcCLB.508405.40	40S ribosomal protein S11	2.69761	0.0364962
	TcCLB.508895.60	TcZC3H40	2.6863	0.0358071
	TcCLB.504949.14	60S ribosomal protein L6	2.39445	0.00626662
	TcCLB.503635.68	40S ribosomal protein S3A	2.34552	0.042617
	TcCLB.503917.7	TcRBP43	2.29266	0.0162843
	TcCLB.511727.129	60S ribosomal protein L18a	2.26488	0.0446018
	TcCLB.509039.10	conserved hypothetical protein	2.25401	0.0145123
	TcCLB.508725.10	CCR4-NOT transcription complex subunit 10	2.21735	0.028586
	TcCLB.511277.160	60S ribosomal protein L10a	2.11779	0.0106427
	TcCLB.510879.120	ribosomal protein L3	2.10152	0.0345761
	TcCLB.506679.150	40S ribosomal protein S10	2.07371	0.0360271
	TcCLB.508665.14	chaperone protein ClpB1, putative	1.97632	0.00202708
	TcCLB.508461.270	Ras-related protein Rab4	1.92876	0.0217616
	TcCLB.511283.10	nuclear segregation protein	1.82395	0.0242137
	TcCLB.504839.50	nucleosome assembly protein-like protein	1.70649	0.00833614
	TcCLB.503975.40	conserved hypothetical protein	1.64519	0.0188541
	TcCLB.508541.240	casein kinase	1.25917	0.00218308
	TcCLB.509053.170	DREV methyltransferase	1.25803	0.0111596
	TcCLB.507083.109	VPS13A C	1.2457	0.0181884
	TcCLB.508461.140	TcPABP2	1.24312	0.00810358
	TcCLB.511285.120	ATP-dependent RNA helicase HEL67	1.24005	0.013757
	TcCLB.509539.50	ADP-ribosylation factor	1.19997	0.00949907
	TcCLB.503955.70	eukaryotic translation initiation factor 2 beta subunit	1.19429	0.0456463
	TcCLB.510359.310	eukaryotic translation initiation factor 2 subunit	1.13959	0.0327886
	TcCLB.511367.170	vacuolar protein sorting-associated protein 35	1.13441	0.0394548
	TcCLB.507093.229	TcUBP2	1.12072	0.0027726
	TcCLB.511257.10	heat shock protein 70 (hsp70)	1.07594	0.0197366
	TcCLB.508645.59	dynein light chain	1.07387	0.0266039
	TcCLB.507031.29	nucleosome assembly protein	1.06761	0.00582573

## Sheet: Table_S7
	Supplementary table 7. Transcriptome of ∆TcTZC3HTTP compared with the wild-type strain in epimastigote.
	Transcripts Upregulated
	TritrypDB ID	Identification	FC	p-value
	TcCLB.508651.20	cytochrome c oxidase subunit X	52.3794	0.000163524
	TcCLB.504003.80	Transmembrane protein 234 homolog	9.26838	0.000113079
	TcCLB.507631.10	hypothetical protein	2.93399	0.000112192
	TcCLB.507221.60	oxidoreductase-like protein (pseudogene)	2.59997	1.96742e-05
	TcCLB.510507.60	inositol 1 4 5-trisphosphate receptor (fragment)	2.44551	0.000187206
	TcCLB.509963.10	tRNA ligase kinase domain containing protein	2.32787	0.000100535
	TcCLB.506219.30	exosome component CSL4	2.27526	5.54218e-06
	TcCLB.509461.40	serine esterase (DUF676)	2.16531	1.02928e-10
	TcCLB.506375.60	tryptophanyl-tRNA synthetase	2.13851	0.000466962
	TcCLB.508317.60	calponin-homology domain	2.13828	0.000360098
	TcCLB.507645.40	Ring finger domain containing protein	2.13227	8.78818e-05
	TcCLB.507589.14	tryptophanyl-tRNA synthetase partial	2.10844	1.75588e-07
	TcCLB.504003.90	ribosomal protein S9/S16	2.10129	2.09094e-05
	TcCLB.504425.50	mediator of rna polymerase ii transcription subunit 4	2.05526	2.02411e-06
	TcCLB.510901.10	Nucleolar protein 136	2.03601	8.14386e-05
	TcCLB.507853.20	dynein beta chain	2.00072	0.000420624
	TcCLB.510947.50	cyclophilin partial	1.99585	7.2595e-12
	TcCLB.507849.50	cysteine proteinase	1.97245	0.00024228
	TcCLB.506179.10	ferric reductase	1.96791	3.98893e-06
	TcCLB.507851.30	Rapamycin-insensitive companion of TOR2	1.92842	1.60547e-10
	TcCLB.503829.40	WD domain G-beta repeat/BING4CT (NUC141) domain containing protein	1.92142	7.83235e-05
	TcCLB.509461.90	inositol 1 4 5-trisphosphate receptor	1.88088	7.39656e-11
	TcCLB.504427.240	metallo-beta-lactamase-like protein	1.8759	0.000401063
	TcCLB.507641.260	heat shock protein 60	1.86718	8.47153e-05
	TcCLB.505647.40	endoribonuclease L-PSP (pb5)	1.84299	1.02118e-12
	TcCLB.509601.80	hypothetical protein	1.82771	5.1627e-05
	TcCLB.510509.9	inositol 1 4 5-trisphosphate receptor (fragment)	1.82762	0.000436465
	TcCLB.506219.40	Short chain dehydrogenase/Enoyl-(Acyl carrier protein) reductase	1.82295	1.59676e-09
	TcCLB.509331.30	acetyl-CoA synthetase	1.80541	1.19793e-06
	TcCLB.508045.60	exocyst complex component Sec10	1.79967	7.18029e-06
	TcCLB.509849.30	protein with predicted DUF229 domain	1.79715	0.000319733
	TcCLB.509857.60	P-loop_NTPase	1.77915	1.25786e-07
	TcCLB.508045.40	Basal body protein	1.77238	0.000212744
	TcCLB.510947.10	mannose-1-phosphate guanyltransferase	1.76453	3.90662e-08
	TcCLB.510515.139	t-complex protein 1 gamma subunit partial	1.76388	3.05516e-05
	TcCLB.509767.120	GAF domain/TIP41-like family	1.75674	2.12714e-05
	TcCLB.504003.60	chaperonin/T-complex protein 1 gamma subunit	1.74905	6.24258e-09
	TcCLB.509601.100	Acidic leucine-rich nuclear phosphoprotein 32 family member	1.74444	1.48822e-06
	TcCLB.509331.150	permease-like protein	1.74193	2.7182e-05
	TcCLB.509601.110	Sulfate transporter	1.73955	0.000230826
	TcCLB.505647.10	transmembrane protein	1.72359	1.47338e-08
	TcCLB.418221.20	cyclic nucleotide-binding domain containing protein	1.71329	0.000622186
	TcCLB.509857.50	hook complex protein conserved	1.71042	2.35512e-06
	TcCLB.508045.70	hypothetical protein	1.70851	1.19917e-08
	TcCLB.505647.30	hypothetical protein	1.70663	5.18855e-05
	TcCLB.509859.60	HAD_sf protein	1.69634	9.92336e-08
	TcCLB.510947.30	hypothetical protein	1.69567	3.24424e-08
	TcCLB.509331.74	hypothetical protein	1.69431	6.37295e-07
	TcCLB.509543.50	DNAK protein partial	1.67823	7.04019e-06
	TcCLB.508649.10	beta propeller protein	1.66875	3.77816e-06
	TcCLB.509769.30	Inositol hexakisphosphate	1.66603	0.000464276
	TcCLB.509601.140	P21 protein	1.63106	2.7537e-06
	TcCLB.504431.30	Present in the outer mitochondrial membrane proteome 25	1.6267	0.000318409
	TcCLB.509767.170	Short chain dehydrogenase/Enoyl-(Acyl carrier protein) reductase	1.62225	9.73509e-10
	TcCLB.509459.60	Na/H antiporter-like protein	1.62144	1.81642e-09
	TcCLB.510509.20	50S ribosome-binding GTPase	1.61926	9.67883e-05
	TcCLB.509463.30	3-ketoacyl-CoA thiolase	1.61924	2.17896e-09
	TcCLB.509769.120	LSU ribosomal protein mitochondrial	1.61517	2.26586e-06
	TcCLB.508043.30	ubiquitin-activating enzyme E1	1.61493	8.58353e-07
	TcCLB.509767.40	pre-mRNA splicing factor	1.61299	0.000600115
	TcCLB.509769.70	DNA polymerase theta (helicase domain only)	1.6107	1.84331e-07
	TcCLB.507665.30	ferric reductase	1.6095	1.71494e-08
	TcCLB.510509.50	mitochondrial RNA binding protein partial	1.60926	8.35009e-05
	TcCLB.509499.14	tryparedoxin peroxidase	1.60518	1.24075e-06
	TcCLB.509601.120	GAF domain/TIP41-like family	1.60233	0.000301745
	TcCLB.507055.20	SPRY domain/HECT-domain (ubiquitin-transferase)	1.60073	0.000135527
	TcCLB.509769.134	Beta-lactamase superfamily domain containing protein	1.60018	0.000625366
	TcCLB.509601.44	hypothetical protein	1.59135	9.9655e-05
	TcCLB.504427.250	ubiquitin-activating enzyme E1	1.59088	1.17136e-06
	TcCLB.508649.5	tryparedoxin peroxidase partial	1.58807	0.000503976
	TcCLB.510515.110	Mitochondrial small ribosomal subunit uS9m	1.58677	0.000216158
	TcCLB.508045.30	WD domain G-beta repeat/BING4CT (NUC141) domain containing protein	1.58587	5.29208e-06
	TcCLB.508317.70	protein with predicted DUF229 domain	1.58553	0.000150695
	TcCLB.508175.360	cystathionine beta-synthase	1.58281	3.90641e-07
	TcCLB.509769.40	membrane-bound protein	1.58244	5.75466e-05
	TcCLB.505051.10	membrane-bound protein	1.58017	2.50242e-06
	TcCLB.509459.70	SET domain containing protein	1.57334	0.00049494
	TcCLB.508045.10	membrane-bound protein	1.56683	2.13351e-05
	TcCLB.509459.40	S-adenosyl-L-methionine-dependent methyltransferase	1.56588	0.000516313
	TcCLB.507221.80	5\\'-3\\' exonuclease XRNC partial	1.56297	0.000458845
	TcCLB.418221.30	leucine-rich repeat protein	1.55793	2.04127e-05
	TcCLB.509769.130	DNA polymerase zeta catalytic subunit	1.55454	4.98246e-07
	TcCLB.504427.110	acetyl-CoA synthetase	1.55035	0.000290617
	TcCLB.511167.70	PIF1 helicase-like protein	1.54783	0.000158076
	TcCLB.510507.20	3-ketoacyl-CoA thiolase	1.54307	1.48815e-05
	TcCLB.508043.40	kinesin partial	1.5359	1.87474e-05
	TcCLB.509331.200	ABC transporter	1.53247	3.36757e-05
	TcCLB.507081.130	2 4-dihydroxyhept-2-ene-1 7-dioic acid aldolase	1.52926	4.90905e-06
	TcCLB.509769.60	succinate dehydrogenase iron-sulfur subunit	1.52778	1.81945e-06
	TcCLB.509601.70	vacuolar proton translocating ATPase subunit A	1.51876	2.56923e-07
	TcCLB.508045.4	MYCBP-associated protein family	1.51715	4.62507e-05
	TcCLB.509497.20	coil protein	1.51358	8.67694e-07
	TcCLB.509461.60	mitochondrial RNA binding protein	1.51355	1.57736e-05
	TcCLB.508647.110	Archaic Translocase of outer membrane 14 kDa subunit	1.51112	0.000289174
	TcCLB.511635.80	PDZ domain containing protein	1.50874	0.000179577
	TcCLB.504003.70	S-adenosyl-methyltransferase mraW-like protein	1.50869	1.6681e-05
	Transcripts Downregulated
	TritrypDB ID	Identification	FC	p-value
	TcCLB.510811.10	protein associated with differentiation 8	-4.64053	2.27184e-16
	TcCLB.509431.10	hypothetical protein (pseudogene)	-4.58578	3.6977e-13
	TcCLB.510069.20	protein associated with differentiation 8	-3.99543	1.3692e-11
	TcCLB.511467.4	TcZC3HTTP partial	-3.22988	5.73945e-10
	TcCLB.503453.20	TcZC3HTTP	-2.78918	2.08393e-05
	TcCLB.507165.40	hypothetical protein	-2.06531	0.00031227
	TcCLB.508551.39	hexose transporter partial	-2.04245	6.55103e-06
	TcCLB.509699.140	Mucin-associated surface protein (MASP) (pseudogene)	-1.95983	1.44848e-06
	TcCLB.508871.140	mucin TcMUCII	-1.86725	0.000368384
	TcCLB.511613.90	mucin-associated surface protein (MASP)	-1.82517	0.000446152
	TcCLB.511277.60	alcohol dehydrogenase	-1.76025	1.00352e-09
	TcCLB.506469.30	protein kinase	-1.68692	0.000129003
	TcCLB.506355.170	Fis1 C-terminal tetratricopeptide repeat	-1.66973	2.03868e-05
	TcCLB.508637.120	hypothetical protein	-1.66214	4.0169e-06
	TcCLB.509341.20	hypothetical protein	-1.6467	0.000207195
	TcCLB.506885.14	ribosomal protein L37	-1.64644	0.000360748
	TcCLB.506357.50	alcohol dehydrogenase	-1.63515	5.72774e-08
	TcCLB.511003.160	hypothetical predicted transmembrane protein	-1.6147	2.02707e-07
	TcCLB.507641.239	hypothetical predicted transmembrane protein	-1.59312	0.000500799
	TcCLB.510047.60	Mucin-associated surface protein (MASP) (pseudogene)	-1.58571	0.000508858
	TcCLB.508551.30	hexose transporter	-1.56511	1.67234e-06
	TcCLB.511305.10	5'-3' exonuclease XRNB	-1.55791	0.000117535
	TcCLB.511755.90	PCIF1_WW domain containing protein	-1.54946	1.22186e-05
	TcCLB.510635.40	hypothetical protein	-1.52741	0.000283722
	TcCLB.511301.120	ATP-dependent zinc metallopeptidase	-1.52483	0.000277373
	TcCLB.509797.9	hypothetical protein (pseudogene)	-1.5227	0.00051731
	TcCLB.510691.10	1 2-Dihydroxy-3-keto-5-methylthiopentene dioxygenase	-1.50604	2.04955e-07
	TcCLB.508851.160	zinc finger protein CCHC-type	-1.50528	0.000127723
	TcCLB.511903.180	hypothetical protein	-1.5017	0.000160415
	TcCLB.507053.120	chaperone protein DnaJ	-1.49774	0.000462757

## Sheet: Table_S8
	Supplementary table 8. RNAs modulated in TcZ3HTTP null mutant nutritionally stressed parasites.
	Transcripts Upregulated
	TritrypDB ID	Identification	FC	p-value
	TcCLB.509849.30	protein with predicted DUF229 domain	2.99099	1.22319e-05
	Transcripts Downregulated
	TritrypDB ID	Identification	FC	p-value
	TcCLB.429137.10	ribosomal RNA small subunit	-7.32834	4.87235e-06
	TcCLB.510069.20	protein associated with differentiation 8, putative	-4.8066	1.72368e-08
	TcCLB.509431.10	hypothetical protein (pseudogene)	-3.91096	4.49291e-06
	TcCLB.510811.10	protein associated with differentiation 8, putative	-3.55969	2.6292e-08
	TcCLB.510293.40	ubiquitin/ribosomal protein S27a	-3.4133	9.46361e-08

## Sheet: Table_S9
	Supplementary table 9. Proteome of ∆TcTZC3HTTP compared with the wild-type strain in epimastigote.
	Proteins Upregulated
	TritrypDB ID	Identification	FC	p-value
	TcCLB.506999.110	conserved hypothetical protein	46.1026	1.50637e-05
	TcCLB.509053.40	Gamma-tubulin complex component 4	20.3002	4.75056e-05
	TcCLB.506789.210	paraflagellar rod protein	14.4863	0.0445117
	TcCLB.503703.50	copper-transporting ATPase-like protein	10.3874	0.00365369
	TcCLB.509463.10	transmembrane amino acid transporter	5.87979	0.00366413
	TcCLB.507681.220	pre-mRNA splicing factor ATP-dependent RNA helicase	5.29635	0.0291698
	TcCLB.509967.10	conserved hypothetical protein	5.15867	0.0443256
	TcCLB.503687.20	glyceraldehyde-3-phosphate dehydrogenase	4.48237	0.000440317
	TcCLB.506247.150	conserved hypothetical protein	4.14953	0.000892011
	TcCLB.511927.30	SMP-30/Gluconolaconase/LRE-like region	3.96971	0.0115328
	TcCLB.508355.260	60S acidic ribosomal protein P0	3.8746	3.29406e-05
	TcCLB.507063.70	trans-sialidase, Group II	3.06335	0.00229675
	TcCLB.505193.10	serine/threonine protein phosphatase	2.96958	0.00479134
	TcCLB.509997.20	tryparedoxin 2	2.89954	0.0202339
	TcCLB.511491.150	Diacylglycerol kinase catalytic domain containing protein	2.85936	0.00240284
	TcCLB.418221.20	protein kinase A regulatory subunit	2.7999	0.0196204
	TcCLB.509331.200	ABC transporter	2.79617	0.0293307
	TcCLB.511925.20	conserved hypothetical protein	2.69607	0.000668049
	TcCLB.510993.10	(H+)-ATPase G subunit	2.64439	0.00145677
	TcCLB.506025.40	nucleotidyl transferase	2.63631	0.0475974
	TcCLB.508173.54	WD repeat-containing protein wdr-5.2	2.56567	0.0198281
	TcCLB.508837.170	Cilia- and flagella-associated protein 57	2.55531	0.00112002
	TcCLB.510785.10	multidrug resistance protein E	2.5333	0.0270783
	TcCLB.509331.210	NADP-dependent alcohol hydrogenase	2.4941	0.00184628
	TcCLB.508369.20	squalene synthase	2.4065	0.00897303
	TcCLB.503975.50	conserved hypothetical protein	2.38983	0.0282171
	TcCLB.507625.10	retrotransposon hot spot (RHS) protein	2.22613	0.00168269
	TcCLB.509317.20	esterase	2.15739	0.00716004
	TcCLB.506959.90	Fatty acid oxidation complex subunit alpha	2.1537	0.0402129
	TcCLB.509849.30	conserved hypothetical protein	2.07489	0.0216829
	TcCLB.509977.100	conserved hypothetical protein	2.04372	0.0248407
	TcCLB.507221.20	poly(A)-specific ribonuclease PARN	2.01297	0.038729
	Proteins Downregulated
	TritrypDB ID	Identification	FC	p-value
	TcCLB.503999.30	conserved hypothetical protein	-23.7421	0.000277335
	TcCLB.509963.40	dispersed gene family protein 1 (DGF-1)	-6.01675	0.000246447
	TcCLB.508971.50	ubiquitin-protein ligase-like	-5.36189	0.0458964
	TcCLB.508533.10	conserved hypothetical protein	-4.99516	0.0161703
	TcCLB.504827.120	conserved hypothetical protein	-4.57456	9.61711e-06
	TcCLB.509161.130	ATP-dependent DEAD/H RNA helicase	-4.49293	0.0102265
	TcCLB.511239.90	conserved hypothetical protein	-4.03341	0.00114061
	TcCLB.511247.9	conserved hypothetical protein	-3.89188	0.0056557
	TcCLB.508441.10	NUP-1 protein	-3.80438	0.0241619
	TcCLB.503681.9	conserved hypothetical protein	-3.51487	0.0110476
	TcCLB.508193.60	UDP-Gal or UDP-GlcNAc-dependent glycosyltransferase	-3.1894	0.0409547
	TcCLB.511661.30	conserved hypothetical protein	-3.06182	0.00127261
	TcCLB.509733.140	conserved hypothetical protein	-2.9857	0.0166578
	TcCLB.506869.40	mitochondrial RNA binding complex 1 subunit	-2.91708	0.0440501
	TcCLB.508647.110	Archaic Translocase of outer membrane 14 kDa subunit	-2.89659	0.0413223
	TcCLB.510747.34	conserved hypothetical protein	-2.65027	0.0375521
	TcCLB.509747.30	Enoyl-CoA hydratase/isomerase family	-2.64483	0.0443706
	TcCLB.506357.110	30S ribosomal protein S8 (mitochondrial)	-2.47964	0.0369261
	TcCLB.509161.34	conserved hypothetical protein	-2.46799	0.0129434
	TcCLB.509395.30	exportin-T	-2.45312	0.0175064
	TcCLB.506721.30	calpain-like cysteine peptidase	-2.43048	0.0215138
	TcCLB.510421.300	molecular chaperone HscB	-2.33456	0.0176674
	TcCLB.510579.20	Peptide deformylase 2	-2.29687	0.0462771
	TcCLB.508971.50	ubiquitin-protein ligase-like	-2.27287	0.00821711
	TcCLB.507513.50	heat shock 70 kDa protein	-2.26264	0.00430452
	TcCLB.506989.30	ABC transporter	-2.21298	0.0096801
	TcCLB.504071.50	spliceosome-associated protein	-2.16622	0.0103771
	TcCLB.505985.9	calpain-like cysteine peptidase	-2.1239	0.00550002
	TcCLB.508277.360	ubiquitin hydrolase(fragment)	-2.07655	0.0307911
	TcCLB.511441.10	calpain cysteine peptidase	-2.05863	0.0143682
	TcCLB.506755.110	conserved hypothetical protein	-2.05512	0.0448579
	TcCLB.511393.30	formin homology 2 (FH2) domain protein	-2.03337	0.0168647
	TcCLB.511633.79	microtubule-associated protein	-2.01708	0.00298635

## Sheet: Table_S10
	Supplementary table 10. Proteome of ∆TcTZC3HTTP compared with the wild-type strain in stressed epimastigote.
	Proteins Upregulated
	TritrypDB IDs	Identification	FC	p-value
	TcCLB.508593.80	SET domain containing protein	29.2241	6.71281e-06
	TcCLB.507519.154	conserved hypothetical protein	25.4436	0.00212805
	TcCLB.508479.350	eukaryotic translation initiation factor 3J	12.6746	0.000889861
	TcCLB.508355.260	60S acidic ribosomal protein P0	4.79333	0.00640371
	TcCLB.508475.20	conserved hypothetical protein	4.72156	0.000979842
	TcCLB.507093.320	conserved hypothetical protein	4.40691	0.0179246
	TcCLB.511491.150	conserved hypothetical protein	4.03613	0.00121422
	TcCLB.506789.130	double-strand-break repair protein rad21 homolog	3.86985	0.00476801
	TcCLB.508331.50	conserved hypothetical protein	3.82621	0.0373783
	TcCLB.507063.70	trans-sialidase, Group II	3.73148	0.0283709
	TcCLB.506863.50	ribosomal RNA processing protein 45	3.4386	0.00953952
	TcCLB.509023.120	cysteine peptidase, Clan CA, family C19	3.29378	0.0453542
	TcCLB.508083.10	Present in the outer mitochondrial membrane proteome 10	3.23837	0.00664691
	TcCLB.510819.110	ATP-dependent RNA helicase	3.17899	0.00312577
	TcCLB.507167.80	trans-sialidase, Group II	3.143	0.00138304
	TcCLB.506821.150	conserved hypothetical protein	3.13592	0.0237723
	TcCLB.508045.90	oxidoreductase	3.11104	0.00410028
	TcCLB.504099.50	trans-sialidase, Group II	3.08295	0.0122406
	TcCLB.511741.40	RNA-binding protein	2.90665	0.0141932
	TcCLB.510131.90	conserved hypothetical protein	2.86575	0.015269
	TcCLB.509837.20	conserved hypothetical protein	2.62707	0.0144471
	TcCLB.506479.80	Poly(A) RNA polymerase GLD2-A	2.59951	0.0448038
	TcCLB.506479.30	conserved hypothetical protein	2.5904	0.00312425
	TcCLB.507951.260	signal peptide peptidase	2.57657	0.0042966
	TcCLB.507625.10	retrotransposon hot spot (RHS) protein	2.56708	0.00229707
	TcCLB.508153.630	mitochondrial carrier protein	2.45524	0.00681224
	TcCLB.506201.10	conserved hypothetical protein	2.3795	0.00348149
	TcCLB.511289.100	conserved hypothetical protein	2.36469	0.0347358
	TcCLB.509747.10	conserved hypothetical protein	2.33894	0.0267479
	TcCLB.508369.20	squalene synthase	2.25236	0.000981073
	TcCLB.508199.20	conserved hypothetical protein	2.237	0.0014586
	TcCLB.510729.150	tubulin tyrosine ligase	2.21815	0.00815009
	TcCLB.506743.30	50S ribosomal protein L17	2.21616	0.00321939
	TcCLB.508543.120	conserved hypothetical protein	2.17528	0.00111926
	TcCLB.509243.20	RNA-binding protein	2.1436	0.0130363
	TcCLB.509843.10	retrotransposon hot spot protein (RHS)	2.10939	0.0136073
	TcCLB.503879.30	GPN-loop GTPase 3	2.08565	0.00126057
	TcCLB.509671.120	rRNA processing protein	2.0621	0.0307733
	TcCLB.510187.404	ALG3 protein, putative	2.01202	0.00592157
	Proteins Downregulated
	TritrypDB IDs	Identification	FC	p-value
	TcCLB.510679.40	Cytostomal protein 3	-20.748	0.000316485
	TcCLB.510163.20	elongation factor 1-gamma (EF-1-gamma)	-15.7942	0.000924991
	TcCLB.507663.30	Coiled-coil domain-containing protein 124 homolog	-3.7677	3.25529e-05
	TcCLB.507711.200	conserved hypothetical protein	-3.62469	0.00881858
	TcCLB.506733.20	AMP deaminase	-3.56878	0.0245178
	TcCLB.511671.50	Nucleoporin NUP152	-3.07723	0.0392049
	TcCLB.511843.80	retrotransposon hot spot protein (RHS)	-2.88186	0.0297656
	TcCLB.507623.30	conserved hypothetical protein	-2.82813	0.0106421
	TcCLB.506855.310	conserved hypothetical protein	-2.59388	0.0383283
	TcCLB.506789.290	conserved hypothetical protein	-2.56424	0.0273747
	TcCLB.507887.30	conserved hypothetical protein	-2.53041	0.00189769
	TcCLB.505919.80	retrotransposon hot spot (RHS) protein	-2.47732	0.0212558
	TcCLB.511329.10	Calpain-like protein 2	-2.47642	0.000236019
	TcCLB.509177.40	Protein OSCP1	-2.35251	0.0169959
	TcCLB.511301.140	potassium voltage-gated channel	-2.30736	0.03445
	TcCLB.503795.10	zinc-finger protein family member	-2.29148	0.0484903
	TcCLB.511283.60	conserved hypothetical protein	-2.27435	0.045443
	TcCLB.510305.50	conserved hypothetical protein	-2.25275	0.0412204
	TcCLB.503823.90	conserved hypothetical protein	-2.14094	0.0252381
	TcCLB.509979.230	conserved hypothetical protein	-2.03428	0.00564062
