# Supplementary material for: TcZC3HTTP, a regulatory element that contributes to Trypanosoma cruzi cell proliferation
Source: Microbiol Spectr. 2024 Jan 25;12(3):e02880-23. doi: 10.1128/spectrum.02880-23 (PMC10913370; doi:10.1128/spectrum.02880-23)
Supplement: Tables S11 and S12 — Additional data for proteomics. [file spectrum.02880-23-s0003.xlsx]

## Sheet: TcZC3HTTP_Proteomic data
	1st sheet	Index
	2nd sheet	Supplementary table S11. Protein groups from the immunoprecipitation analysis (IP-proteomic TcZC3HTTP-3xFLAG x TcGFP-3xFLAG)
	Nº	sample
	1	TcZC3HTTP-3xFLAG_epimastigote_rep1
	2	TcZC3HTTP-3xFLAG_epimastigote_rep2
	3	TcZC3HTTP-3xFLAG_epimastigote_rep3
	4	TcZC3HTTP-3xFLAG_stress_rep1
	5	TcZC3HTTP-3xFLAG_stress_rep2
	6	TcZC3HTTP-3xFLAG_stress_rep3
	7	TcGFP-3XFLAG_epimastigote_rep1
	8	TcGFP-3XFLAG_epimastigote_rep2
	9	TcGFP-3XFLAG_epimastigote_rep3
	10	TcGFP-3XFLAG_stress_rep1
	11	TcGFP-3XFLAG_stress_rep2
	12	TcGFP-3XFLAG_stress_rep3
	3rd sheet	Supplementary table S12. Protein groups from the proteomic analysis (ΔTcZC3HTTP x Wild-type)
	Nº	sample
	1	Wild type_epimastigote_ rep1
	2	Wild type_epimastigote_ rep2
	3	Wild type_epimastigote_ rep3
	4	Wild type_stress_rep1
	5	Wild type_stress_rep2
	6	Wild type_stress_rep3
	7	ΔTcZC3HTTP_epimastigote_rep1
	8	ΔTcZC3HTTP_epimastigote_rep2
	9	ΔTcZC3HTTP_epimastigote_rep3
	10	ΔTcZC3HTTP_stress_rep1
	11	ΔTcZC3HTTP_stress_rep2
	12	ΔTcZC3HTTP_stress_rep3

## Sheet: Table_S11_TcZC3HTTP-3xFLAG
Protein IDs	Fasta headers	Peptides Sample_1	Peptides Sample_10	Peptides Sample_11	Peptides Sample_12	Peptides Sample_2	Peptides Sample_3	Peptides Sample_4	Peptides Sample_5	Peptides Sample_6	Peptides Sample_7	Peptides Sample_8	Peptides Sample_9	Unique peptides Sample_1	Unique peptides Sample_10	Unique peptides Sample_11	Unique peptides Sample_12	Unique peptides Sample_2	Unique peptides Sample_3	Unique peptides Sample_4	Unique peptides Sample_5	Unique peptides Sample_6	Unique peptides Sample_7	Unique peptides Sample_8	Unique peptides Sample_9	Intensity	Intensity Sample_1	Intensity Sample_10	Intensity Sample_11	Intensity Sample_12	Intensity Sample_2	Intensity Sample_3	Intensity Sample_4	Intensity Sample_5	Intensity Sample_6	Intensity Sample_7	Intensity Sample_8	Intensity Sample_9	LFQ intensity Sample_1	LFQ intensity Sample_10	LFQ intensity Sample_11	LFQ intensity Sample_12	LFQ intensity Sample_2	LFQ intensity Sample_3	LFQ intensity Sample_4	LFQ intensity Sample_5	LFQ intensity Sample_6	LFQ intensity Sample_7	LFQ intensity Sample_8
C4B63_101g9-t42_1-p1;C4B63_101g11-t42_1-p1;C4B63_101g10-t42_1-p1	C4B63_101g9-t42_1-p1 | transcript=C4B63_101g9-t42_1 | gene=C4B63_101g9 | organism=Trypanosoma_cruzi_Dm28c_2018 | gene_product=sterol 24-c-methyltransferase | transcript_product=sterol 24-c-methyltransferase | location=PRFA01000101:18615-19691(+) | protein_	5	9	0	0	7	11	1	6	6	4	4	7	1	2	0	0	1	2	0	2	2	1	1	1	2404700000	539260000	269790000	0	0	513880000	633790000	23503000	116630000	108870000	59179000	41241000	98599000	108220000	380570000	0	0	149980000	463320000	0	144220000	190400000	103640000	94895000
C4B63_101g12-t42_1-p1	C4B63_101g12-t42_1-p1 | transcript=C4B63_101g12-t42_1 | gene=C4B63_101g12 | organism=Trypanosoma_cruzi_Dm28c_2018 | gene_product=sterol 24-c-methyltransferase | transcript_product=sterol 24-c-methyltransferase | location=PRFA01000101:25254-26330(+) | prote	4	8	0	0	7	9	1	4	4	3	3	6	0	1	0	0	1	0	0	0	0	0	0	0	4209300	0	1831000	0	0	2378300	0	0	0	0	0	0	0	0	0	0	0	0	0	0	0	0	0	0
C4B63_101g15-t42_1-p1	C4B63_101g15-t42_1-p1 | transcript=C4B63_101g15-t42_1 | gene=C4B63_101g15 | organism=Trypanosoma_cruzi_Dm28c_2018 | gene_product=serine peptidase, Clan SC, Family S9B | transcript_product=serine peptidase, Clan SC, Family S9B | location=PRFA01000101:33721-	6	0	0	1	0	0	1	2	0	0	0	0	6	0	0	1	0	0	1	2	0	0	0	0	98578000	77318000	0	0	2497300	0	0	5877200	12885000	0	0	0	0	0	0	0	0	0	0	0	0	0	0	0
C4B63_81g68-t42_1-p1;C4B63_81g67-t42_1-p1;C4B63_81g66-t42_1-p1;C4B63_81g65-t42_1-p1;C4B63_81g64-t42_1-p1;C4B63_54g138-t42_1-p1;C4B63_26g354-t42_1-p1;C4B63_101g3-t42_1-p1;C4B63_101g2-t42_1-p1;C4B63_101g1-t42_1-p1;C4B63_101g5-t42_1-p1;C4B63_81g69-t42_1-p1;C4B63_101g4-t42_1-p1;C4B63_81g70-t42_1-p1	C4B63_81g68-t42_1-p1 | transcript=C4B63_81g68-t42_1 | gene=C4B63_81g68 | organism=Trypanosoma_cruzi_Dm28c_2018 | gene_product=tyrosine aminotransferase | transcript_product=tyrosine aminotransferase | location=PRFA01000081:137845-139095(+) | protein_length	20	10	16	17	19	11	21	20	14	19	17	6	1	1	1	1	1	1	1	1	1	1	1	1	6.0138e+09	1.6037e+09	36915000	477940000	614890000	877210000	77635000	1.0624e+09	364650000	202290000	425680000	265490000	5034900	850610000	0	0	1182900000	0	0	793850000	860720000	0	1345700000	0
C4B63_101g32-t42_1-p1	C4B63_101g32-t42_1-p1 | transcript=C4B63_101g32-t42_1 | gene=C4B63_101g32 | organism=Trypanosoma_cruzi_Dm28c_2018 | gene_product=nucleoporin interacting component (NUP93) | transcript_product=nucleoporin interacting component (NUP93) | location=PRFA0100010	3	4	0	1	1	3	1	1	2	1	0	4	3	4	0	1	1	3	1	1	2	1	0	4	39455000	12994000	10840000	0	391640	2005200	4344100	2031700	1028400	1329600	178450	0	4311300	12387000	34408000	0	0	0	22201000	0	0	6234800	0	0
C4B63_101g36-t42_1-p1;C4B63_355g19-t42_1-p1	C4B63_101g36-t42_1-p1 | transcript=C4B63_101g36-t42_1 | gene=C4B63_101g36 | organism=Trypanosoma_cruzi_Dm28c_2018 | gene_product=inositol-3-phosphate synthase | transcript_product=inositol-3-phosphate synthase | location=PRFA01000101:68173-69762(+) | prote	9	0	6	7	9	0	10	8	5	6	6	0	9	0	6	7	9	0	10	8	5	6	6	0	2.0187e+09	527220000	0	89661000	89277000	345210000	0	605800000	170580000	44112000	66409000	80470000	0	168870000	0	103330000	115120000	112080000	0	145010000	108480000	110470000	117570000	114260000
C4B63_101g6-t42_1-p1	C4B63_101g6-t42_1-p1 | transcript=C4B63_101g6-t42_1 | gene=C4B63_101g6 | organism=Trypanosoma_cruzi_Dm28c_2018 | gene_product=tyrosine aminotransferase | transcript_product=tyrosine aminotransferase | location=PRFA01000101:10926-11792(+) | protein_length=2	7	0	3	4	4	1	6	4	3	4	2	0	4	0	2	2	2	1	3	2	2	2	1	0	954740000	502960000	0	40108000	49184000	55907000	1906100	123130000	87815000	38544000	35799000	19386000	0	132460000	0	75189000	71027000	67969000	0	71085000	163490000	150050000	85251000	0
C4B63_79g46-t42_1-p1;C4B63_102g38-t42_1-p1;C4B63_79g43-t42_1-p1;C4B63_79g44-t42_1-p1	C4B63_79g46-t42_1-p1 | transcript=C4B63_79g46-t42_1 | gene=C4B63_79g46 | organism=Trypanosoma_cruzi_Dm28c_2018 | gene_product=plectin | transcript_product=plectin | location=PRFA01000079:129724-137406(+) | protein_length=2560 | sequence_SO=contig | SO=prot	5	0	0	1	15	2	1	5	4	4	4	0	1	0	0	1	7	0	0	0	0	1	0	0	2816000000	474870000	0	0	5831000	1.7428e+09	9490500	0	179580000	74987000	109880000	218590000	0	104400000	0	0	0	359170000	0	0	156950000	267310000	155920000	317460000
C4B63_79g53-t42_1-p1;C4B63_102g43-t42_1-p1	C4B63_79g53-t42_1-p1 | transcript=C4B63_79g53-t42_1 | gene=C4B63_79g53 | organism=Trypanosoma_cruzi_Dm28c_2018 | gene_product=hypoxanthine-guanine phosphoribosyltransferase | transcript_product=hypoxanthine-guanine phosphoribosyltransferase | location=PRFA	0	0	1	0	1	0	1	0	0	1	1	0	0	0	1	0	1	0	1	0	0	1	1	0	5989800	0	0	514450	0	2471200	0	2472000	0	0	295730	236490	0	0	0	0	0	0	0	0	0	0	0	0
C4B63_79g54-t42_1-p1;C4B63_102g44-t42_1-p1	C4B63_79g54-t42_1-p1 | transcript=C4B63_79g54-t42_1 | gene=C4B63_79g54 | organism=Trypanosoma_cruzi_Dm28c_2018 | gene_product=hypoxanthine-guanine phosphoribosyltransferase | transcript_product=hypoxanthine-guanine phosphoribosyltransferase | location=PRFA	0	0	2	1	1	0	0	0	0	1	2	0	0	0	2	1	1	0	0	0	0	1	2	0	32425000	0	0	3423500	3156800	20955000	0	0	0	0	2188100	2701800	0	0	0	6988600	0	0	0	0	0	0	0	8813000
C4B63_102g52-t42_1-p1	C4B63_102g52-t42_1-p1 | transcript=C4B63_102g52-t42_1 | gene=C4B63_102g52 | organism=Trypanosoma_cruzi_Dm28c_2018 | gene_product=Probable inactive serine/threonine-protein kinase scy1 | transcript_product=Probable inactive serine/threonine-protein kinase s	0	3	0	1	1	2	0	0	1	0	0	2	0	3	0	1	1	2	0	0	1	0	0	2	16974000	0	3958700	0	2513300	4813300	3914900	0	0	630230	0	0	1143700	0	13875000	0	0	0	0	0	0	0	0	0
C4B63_102g53-t42_1-p1	C4B63_102g53-t42_1-p1 | transcript=C4B63_102g53-t42_1 | gene=C4B63_102g53 | organism=Trypanosoma_cruzi_Dm28c_2018 | gene_product=conserved hypothetical protein | transcript_product=conserved hypothetical protein | location=PRFA01000102:57088-59850(-) | pro	1	2	1	3	0	1	0	1	1	1	0	0	1	2	1	3	0	1	0	1	1	1	0	0	32319000	3902500	4068300	1469300	18143000	0	645850	0	678190	1123500	2287700	0	0	0	23573000	0	20746000	0	0	0	0	0	0	0
C4B63_168g17-t42_1-p1;C4B63_102g62-t42_1-p1	C4B63_168g17-t42_1-p1 | transcript=C4B63_168g17-t42_1 | gene=C4B63_168g17 | organism=Trypanosoma_cruzi_Dm28c_2018 | gene_product=conserved hypothetical protein | transcript_product=conserved hypothetical protein | location=PRFA01000168:51143-51925(-) | pro	1	0	1	1	1	0	1	0	0	0	0	0	1	0	1	1	1	0	1	0	0	0	0	0	83836000	51373000	0	4533800	4606600	7523800	0	15799000	0	0	0	0	0	0	0	0	0	0	0	0	0	0	0	0
C4B63_168g21-t42_1-p1;C4B63_102g69-t42_1-p1	C4B63_168g21-t42_1-p1 | transcript=C4B63_168g21-t42_1 | gene=C4B63_168g21 | organism=Trypanosoma_cruzi_Dm28c_2018 | gene_product=katanin | transcript_product=katanin | location=PRFA01000168:45511-47556(-) | protein_length=681 | sequence_SO=contig | SO=prot	1	0	0	0	1	1	0	0	0	0	0	0	1	0	0	0	1	1	0	0	0	0	0	0	3043200	649680	0	0	0	1053800	1339800	0	0	0	0	0	0	0	0	0	0	0	0	0	0	0	0	0
C4B63_168g26-t42_1-p1;C4B63_102g74-t42_1-p1	C4B63_168g26-t42_1-p1 | transcript=C4B63_168g26-t42_1 | gene=C4B63_168g26 | organism=Trypanosoma_cruzi_Dm28c_2018 | gene_product=intraflagellar transport protein 172 | transcript_product=intraflagellar transport protein 172 | location=PRFA01000168:33371-37	1	1	1	1	0	0	1	0	0	1	0	0	1	1	1	1	0	0	1	0	0	1	0	0	7276200	2059700	199000	678890	1169800	0	0	2707300	0	0	461490	0	0	0	0	0	0	0	0	0	0	0	0	0
C4B63_43g4-t42_1-p1;C4B63_18g144-t42_1-p1;C4B63_168g34-t42_1-p1;C4B63_102g85-t42_1-p1	C4B63_43g4-t42_1-p1 | transcript=C4B63_43g4-t42_1 | gene=C4B63_43g4 | organism=Trypanosoma_cruzi_Dm28c_2018 | gene_product=60S ribosomal protein L9 | transcript_product=60S ribosomal protein L9 | location=PRFA01000043:8144-8713(+) | protein_length=189 | se	6	7	0	0	4	6	0	6	3	7	2	4	6	7	0	0	4	6	0	6	3	7	2	4	1.8225e+09	738710000	136610000	0	0	243300000	277440000	0	195040000	27455000	134190000	31687000	38074000	162820000	280320000	0	0	105930000	284520000	0	196090000	106100000	157320000	79680000
C4B63_43g20c-t42_1-p1;C4B63_43g19c-t42_1-p1;C4B63_168g35-t42_1-p1;C4B63_168g210c-t42_1-p1;C4B63_168g209c-t42_1-p1;C4B63_102g86-t42_1-p1	C4B63_43g20c-t42_1-p1 | transcript=C4B63_43g20c-t42_1 | gene=C4B63_43g20c | organism=Trypanosoma_cruzi_Dm28c_2018 | gene_product=40S ribosomal protein S23 | transcript_product=40S ribosomal protein S23 | location=PRFA01000043:9820-10251(+) | protein_length	2	0	0	0	0	1	0	1	0	1	0	0	2	0	0	0	0	1	0	1	0	1	0	0	108410000	63144000	0	0	0	0	0	0	21553000	0	23716000	0	0	0	0	0	0	0	0	0	0	0	0	0
C4B63_104g102-t42_1-p1	C4B63_104g102-t42_1-p1 | transcript=C4B63_104g102-t42_1 | gene=C4B63_104g102 | organism=Trypanosoma_cruzi_Dm28c_2018 | gene_product=conserved hypothetical protein | transcript_product=conserved hypothetical protein | location=PRFA01000104:12660-14027(-) |	14	16	13	16	16	15	15	14	14	17	14	13	0	0	0	0	0	0	0	0	0	0	0	0	6271200	0	0	975670	2444700	0	0	0	0	1707600	1143100	0	0	0	0	0	0	0	0	0	0	0	0	0
C4B63_104g106-t42_1-p1;C4B63_210g30-t42_1-p1;C4B63_200g28-t42_1-p1	C4B63_104g106-t42_1-p1 | transcript=C4B63_104g106-t42_1 | gene=C4B63_104g106 | organism=Trypanosoma_cruzi_Dm28c_2018 | gene_product=conserved hypothetical protein | transcript_product=conserved hypothetical protein | location=PRFA01000104:1342-5694(-) | pr	1	0	0	0	1	1	1	1	3	0	0	0	1	0	0	0	1	1	1	1	3	0	0	0	13397000	2434000	0	0	0	643480	510130	2241900	2372700	5195200	0	0	0	0	0	0	0	0	0	0	0	0	0	0
C4B63_104g75-t42_1-p1;C4B63_321g29-t42_1-p1;C4B63_255g16-t42_1-p1	C4B63_104g75-t42_1-p1 | transcript=C4B63_104g75-t42_1 | gene=C4B63_104g75 | organism=Trypanosoma_cruzi_Dm28c_2018 | gene_product=RNA polymerase IIA largest subunit | transcript_product=RNA polymerase IIA largest subunit | location=PRFA01000104:56187-59834(	0	0	0	1	0	0	0	0	0	0	0	0	0	0	0	1	0	0	0	0	0	0	0	0	2475700	0	0	0	2475700	0	0	0	0	0	0	0	0	0	0	0	0	0	0	0	0	0	0	0
C4B63_255g21-t42_1-p1;C4B63_104g78-t42_1-p1	C4B63_255g21-t42_1-p1 | transcript=C4B63_255g21-t42_1 | gene=C4B63_255g21 | organism=Trypanosoma_cruzi_Dm28c_2018 | gene_product=calreticulin | transcript_product=calreticulin | location=PRFA01000255:14248-15459(-) | protein_length=403 | sequence_SO=contig	5	1	2	1	3	0	3	1	1	1	0	0	5	1	2	1	3	0	3	1	1	1	0	0	336310000	129540000	3889300	9065900	14943000	89617000	0	52435000	15946000	20356000	525270	0	0	49739000	0	0	0	58907000	0	42941000	0	0	0	0
C4B63_104g81-t42_1-p1;C4B63_255g24-t42_1-p1;C4B63_251g1-t42_1-p1	C4B63_104g81-t42_1-p1 | transcript=C4B63_104g81-t42_1 | gene=C4B63_104g81 | organism=Trypanosoma_cruzi_Dm28c_2018 | gene_product=conserved hypothetical protein | transcript_product=conserved hypothetical protein | location=PRFA01000104:43526-45253(-) | pro	11	0	5	8	9	0	5	5	6	5	3	2	11	0	5	8	9	0	5	5	6	5	3	2	1365200000	457940000	0	69894000	132070000	243220000	0	67823000	127630000	158820000	81645000	23874000	2320000	83448000	0	84481000	100630000	103970000	0	59208000	112330000	201630000	89197000	66123000
C4B63_105g68-t42_1-p1	C4B63_105g68-t42_1-p1 | transcript=C4B63_105g68-t42_1 | gene=C4B63_105g68 | organism=Trypanosoma_cruzi_Dm28c_2018 | gene_product=retrotransposon hot spot (RHS) protein | transcript_product=retrotransposon hot spot (RHS) protein | location=PRFA01000105:1310	12	5	9	10	8	4	13	7	5	6	6	2	0	0	0	0	0	0	0	0	0	0	0	0	285700000	144830000	4231800	1039800	42615000	70805000	0	10340000	3024100	7918500	219590	683630	0	46922000	0	41419000	34953000	29213000	0	42249000	16944000	0	0	30566000
C4B63_9g372-t42_1-p1;C4B63_106g40-t42_1-p1	C4B63_9g372-t42_1-p1 | transcript=C4B63_9g372-t42_1 | gene=C4B63_9g372 | organism=Trypanosoma_cruzi_Dm28c_2018 | gene_product=conserved hypothetical protein | transcript_product=conserved hypothetical protein | location=PRFA01000009:323108-329401(-) | prot	0	2	0	1	0	0	0	0	0	0	2	1	0	2	0	1	0	0	0	0	0	0	2	1	16578000	0	5988900	0	7968500	0	0	0	0	0	0	1919200	701050	0	0	0	0	0	0	0	0	0	0	0
C4B63_108g26-t42_1-p1;C4B63_226g25-t42_1-p1;C4B63_158g33-t42_1-p1;C4B63_199g15-t42_1-p1;C4B63_43g79-t42_1-p1	C4B63_108g26-t42_1-p1 | transcript=C4B63_108g26-t42_1 | gene=C4B63_108g26 | organism=Trypanosoma_cruzi_Dm28c_2018 | gene_product=retrotransposon hot spot protein (RHS) | transcript_product=retrotransposon hot spot protein (RHS) | location=PRFA01000108:5900	2	2	2	4	4	1	3	4	2	5	3	2	0	0	0	0	0	0	0	0	0	0	0	0	124080000	6919300	4240800	0	8415600	60680000	10302000	0	0	2265700	22443000	6958300	1856700	0	0	0	0	0	0	0	0	0	0	0
C4B63_34g120-t42_1-p1;C4B63_109g39-t42_1-p1	C4B63_34g120-t42_1-p1 | transcript=C4B63_34g120-t42_1 | gene=C4B63_34g120 | organism=Trypanosoma_cruzi_Dm28c_2018 | gene_product=kinetoplast polyadenylation/uridylation factor 1 | transcript_product=kinetoplast polyadenylation/uridylation factor 1 | locati	1	0	2	4	2	2	4	0	0	0	0	0	1	0	2	4	2	2	4	0	0	0	0	0	32197000	418890	0	2376600	9863200	4165600	231110	15142000	0	0	0	0	0	0	0	16765000	12228000	0	0	7389300	0	0	0	0
C4B63_10g103-t42_1-p1	C4B63_10g103-t42_1-p1 | transcript=C4B63_10g103-t42_1 | gene=C4B63_10g103 | organism=Trypanosoma_cruzi_Dm28c_2018 | gene_product=Hercynine oxygenase | transcript_product=Hercynine oxygenase | location=PRFA01000010:318996-321254(+) | protein_length=752 | se	11	0	1	0	5	0	5	3	1	2	0	0	11	0	1	0	5	0	5	3	1	2	0	0	436660000	306240000	0	2777200	0	20520000	0	59405000	32397000	3589500	11730000	0	0	60099000	0	0	0	20834000	0	31426000	26886000	0	28860000	0
C4B63_10g112-t42_1-p1	C4B63_10g112-t42_1-p1 | transcript=C4B63_10g112-t42_1 | gene=C4B63_10g112 | organism=Trypanosoma_cruzi_Dm28c_2018 | gene_product=oxidoreductase | transcript_product=oxidoreductase | location=PRFA01000010:337225-338238(+) | protein_length=337 | sequence_SO=	7	1	3	3	4	0	4	6	3	2	2	1	7	1	3	3	4	0	4	6	3	2	2	1	659940000	297930000	884280	40024000	26313000	84742000	0	69329000	104230000	13860000	13559000	8784000	289910	65965000	0	45745000	30519000	29885000	0	36223000	73562000	45370000	31519000	28294000
C4B63_10g120-t42_1-p1;C4B63_10g119-t42_1-p1;C4B63_10g123-t42_1-p1;C4B63_10g121-t42_1-p1;C4B63_10g124-t42_1-p1;C4B63_10g122-t42_1-p1	C4B63_10g120-t42_1-p1 | transcript=C4B63_10g120-t42_1 | gene=C4B63_10g120 | organism=Trypanosoma_cruzi_Dm28c_2018 | gene_product=60S ribosomal protein L4 | transcript_product=60S ribosomal protein L4 | location=PRFA01000010:353291-354415(+) | protein_lengt	7	2	0	2	4	3	1	7	7	4	1	0	7	2	0	2	4	3	1	7	7	4	1	0	813310000	465130000	8736300	0	9880000	115710000	26297000	2039800	84721000	43294000	45488000	12013000	0	145080000	28465000	0	28107000	65303000	38971000	0	95044000	70185000	93087000	0
C4B63_10g126-t42_1-p1	C4B63_10g126-t42_1-p1 | transcript=C4B63_10g126-t42_1 | gene=C4B63_10g126 | organism=Trypanosoma_cruzi_Dm28c_2018 | gene_product=conserved hypothetical protein | transcript_product=conserved hypothetical protein | location=PRFA01000010:360358-362259(+) | p	0	1	2	0	0	0	1	2	1	1	0	1	0	1	2	0	0	0	1	2	1	1	0	1	20499000	0	1683300	7929400	0	0	0	5457100	2397500	1696000	1053700	0	282290	0	0	0	0	0	0	0	0	0	0	0
C4B63_10g137-t42_1-p1	C4B63_10g137-t42_1-p1 | transcript=C4B63_10g137-t42_1 | gene=C4B63_10g137 | organism=Trypanosoma_cruzi_Dm28c_2018 | gene_product=conserved hypothetical protein | transcript_product=conserved hypothetical protein | location=PRFA01000010:380474-381685(+) | p	1	0	0	0	0	0	0	0	0	0	0	0	1	0	0	0	0	0	0	0	0	0	0	0	1781200	1781200	0	0	0	0	0	0	0	0	0	0	0	0	0	0	0	0	0	0	0	0	0	0
C4B63_10g147-t42_1-p1	C4B63_10g147-t42_1-p1 | transcript=C4B63_10g147-t42_1 | gene=C4B63_10g147 | organism=Trypanosoma_cruzi_Dm28c_2018 | gene_product=carnitine O-acetyltransferase(fragment) | transcript_product=carnitine O-acetyltransferase(fragment) | location=PRFA01000010:40	2	0	1	1	1	0	2	0	0	0	0	0	2	0	1	1	1	0	2	0	0	0	0	0	91335000	52708000	0	2968500	7071800	4639200	0	23947000	0	0	0	0	0	0	0	0	0	0	0	0	0	0	0	0
C4B63_10g148-t42_1-p1	C4B63_10g148-t42_1-p1 | transcript=C4B63_10g148-t42_1 | gene=C4B63_10g148 | organism=Trypanosoma_cruzi_Dm28c_2018 | gene_product=carnitine/choline acetyltransferase | transcript_product=carnitine/choline acetyltransferase | location=PRFA01000010:401434-402	3	0	1	1	1	0	2	2	1	1	0	0	3	0	1	1	1	0	2	2	1	1	0	0	223020000	120390000	0	4131800	8459700	21387000	0	56453000	7045300	1718000	3436300	0	0	0	0	0	0	0	0	25220000	15185000	0	0	0
C4B63_10g165-t42_1-p1	C4B63_10g165-t42_1-p1 | transcript=C4B63_10g165-t42_1 | gene=C4B63_10g165 | organism=Trypanosoma_cruzi_Dm28c_2018 | gene_product=conserved hypothetical protein | transcript_product=conserved hypothetical protein | location=PRFA01000010:428889-429701(+) | p	2	0	2	2	1	1	0	3	4	3	4	0	2	0	2	2	1	1	0	3	4	3	4	0	514240000	84478000	0	38677000	52780000	55657000	2471300	0	107210000	47088000	62637000	63240000	0	0	0	103100000	100020000	0	0	0	112630000	102320000	162740000	137050000
C4B63_10g166-t42_1-p1	C4B63_10g166-t42_1-p1 | transcript=C4B63_10g166-t42_1 | gene=C4B63_10g166 | organism=Trypanosoma_cruzi_Dm28c_2018 | gene_product=conserved hypothetical protein | transcript_product=conserved hypothetical protein | location=PRFA01000010:429542-430756(+) | p	14	5	7	6	12	4	10	8	7	8	8	5	14	5	7	6	12	4	10	8	7	8	8	5	2808500000	909930000	28179000	140940000	153610000	444440000	27748000	350520000	243600000	141220000	203140000	159270000	5943500	147420000	53116000	102140000	111290000	108950000	40881000	86973000	153120000	181790000	163400000	157660000
C4B63_10g167-t42_1-p1	C4B63_10g167-t42_1-p1 | transcript=C4B63_10g167-t42_1 | gene=C4B63_10g167 | organism=Trypanosoma_cruzi_Dm28c_2018 | gene_product=conserved hypothetical protein | transcript_product=conserved hypothetical protein | location=PRFA01000010:431733-435218(+) | p	2	0	1	2	2	0	2	1	0	1	0	0	2	0	1	2	2	0	2	1	0	1	0	0	17303000	7565300	0	85820	2175900	2323800	0	4666600	179630	0	305680	0	0	3138500	0	0	3516100	2755500	0	3022300	0	0	0	0
C4B63_10g1811c-t42_1-p1	C4B63_10g1811c-t42_1-p1 | transcript=C4B63_10g1811c-t42_1 | gene=C4B63_10g1811c | organism=Trypanosoma_cruzi_Dm28c_2018 | gene_product=cofilin/actin depolymerizing factor | transcript_product=cofilin/actin depolymerizing factor | location=PRFA01000010:1675	6	0	3	2	4	0	4	5	1	4	3	0	6	0	3	2	4	0	4	5	1	4	3	0	2343900000	1132100000	0	88675000	51635000	220010000	0	517160000	210770000	5683000	78546000	39290000	0	340010000	0	165270000	87565000	120790000	0	225540000	208830000	0	137330000	120450000
C4B63_23g145-t42_1-p1;C4B63_10g282-t42_1-p1	C4B63_23g145-t42_1-p1 | transcript=C4B63_23g145-t42_1 | gene=C4B63_23g145 | organism=Trypanosoma_cruzi_Dm28c_2018 | gene_product=Vesicle coat protein involved in Golgi to plasma membrane transport | transcript_product=Vesicle coat protein involved in Golgi	0	0	0	0	0	0	0	1	0	0	0	0	0	0	0	0	0	0	0	1	0	0	0	0	410950	0	0	0	0	0	0	0	410950	0	0	0	0	0	0	0	0	0	0	0	0	0	0	0
C4B63_23g147-t42_1-p1;C4B63_12g240-t42_1-p1;C4B63_10g284-t42_1-p1	C4B63_23g147-t42_1-p1 | transcript=C4B63_23g147-t42_1 | gene=C4B63_23g147 | organism=Trypanosoma_cruzi_Dm28c_2018 | gene_product=40S ribosomal protein S15A | transcript_product=40S ribosomal protein S15A | location=PRFA01000023:487179-487571(+) | protein_l	3	4	0	0	2	2	0	4	4	2	2	2	3	4	0	0	2	2	0	4	4	2	2	2	795380000	392780000	11484000	0	0	137590000	64409000	0	79299000	44936000	37960000	18785000	8138300	0	105210000	0	0	96545000	106360000	0	141550000	139990000	105080000	71459000
C4B63_10g291-t42_1-p1;C4B63_10g290-t42_1-p1;C4B63_10g289-t42_1-p1;C4B63_10g288-t42_1-p1;C4B63_10g287-t42_1-p1	C4B63_10g291-t42_1-p1 | transcript=C4B63_10g291-t42_1 | gene=C4B63_10g291 | organism=Trypanosoma_cruzi_Dm28c_2018 | gene_product=Paraflagellar rod protein 2 | transcript_product=Paraflagellar rod protein 2 | location=PRFA01000010:566373-568142(-) | protein	4	3	2	1	2	2	3	3	2	1	1	0	4	3	2	1	2	2	3	3	2	1	1	0	263220000	95771000	20659000	28654000	1025700	16164000	6365400	38414000	42046000	6895100	5387600	1832800	0	45446000	50537000	58273000	0	60517000	0	34222000	54510000	57634000	0	0
C4B63_10g301-t42_1-p1	C4B63_10g301-t42_1-p1 | transcript=C4B63_10g301-t42_1 | gene=C4B63_10g301 | organism=Trypanosoma_cruzi_Dm28c_2018 | gene_product=conserved hypothetical protein | transcript_product=conserved hypothetical protein | location=PRFA01000010:541745-546937(-) | p	0	0	0	0	0	0	0	1	0	0	1	0	0	0	0	0	0	0	0	1	0	0	1	0	35049000	0	0	0	0	0	0	0	579180	0	0	34470000	0	0	0	0	0	0	0	0	0	0	0	0
C4B63_10g303-t42_1-p1	C4B63_10g303-t42_1-p1 | transcript=C4B63_10g303-t42_1 | gene=C4B63_10g303 | organism=Trypanosoma_cruzi_Dm28c_2018 | gene_product=transmembrane/endomembrane-like protein | transcript_product=transmembrane/endomembrane-like protein | location=PRFA01000010:53	0	0	0	0	0	2	0	0	0	0	0	0	0	0	0	0	0	2	0	0	0	0	0	0	8500300	0	0	0	0	0	8500300	0	0	0	0	0	0	0	0	0	0	0	0	0	0	0	0	0
C4B63_10g305-t42_1-p1	C4B63_10g305-t42_1-p1 | transcript=C4B63_10g305-t42_1 | gene=C4B63_10g305 | organism=Trypanosoma_cruzi_Dm28c_2018 | gene_product=conserved hypothetical protein | transcript_product=conserved hypothetical protein | location=PRFA01000010:533250-534257(-) | p	0	0	1	1	0	0	0	1	1	1	1	0	0	0	1	1	0	0	0	1	1	1	1	0	77001000	0	0	9215100	24520000	0	0	0	4888500	14397000	11332000	12648000	0	0	0	0	0	0	0	0	0	0	0	0
C4B63_348g21-t42_1-p1;C4B63_10g401-t42_1-p1	C4B63_348g21-t42_1-p1 | transcript=C4B63_348g21-t42_1 | gene=C4B63_348g21 | organism=Trypanosoma_cruzi_Dm28c_2018 | gene_product=ADP-ribosylation factor-like protein 3 | transcript_product=ADP-ribosylation factor-like protein 3 | location=PRFA01000348:6249	9	2	4	4	7	4	7	7	3	5	6	1	9	2	4	4	7	4	7	7	3	5	6	1	1.8794e+09	617470000	8436800	77665000	74443000	259680000	101390000	330830000	193100000	27961000	85147000	102500000	817590	132330000	54988000	139450000	88583000	88422000	55611000	115100000	209320000	91568000	139670000	190450000
C4B63_348g22-t42_1-p1;C4B63_10g402-t42_1-p1	C4B63_348g22-t42_1-p1 | transcript=C4B63_348g22-t42_1 | gene=C4B63_348g22 | organism=Trypanosoma_cruzi_Dm28c_2018 | gene_product=conserved hypothetical protein | transcript_product=conserved hypothetical protein | location=PRFA01000348:4544-6004(-) | prote	0	1	0	0	0	1	0	0	0	0	0	0	0	1	0	0	0	1	0	0	0	0	0	0	3293700	0	1225100	0	0	0	2068600	0	0	0	0	0	0	0	0	0	0	0	0	0	0	0	0	0
C4B63_10g404-t42_1-p1;C4B63_348g24-t42_1-p1	C4B63_10g404-t42_1-p1 | transcript=C4B63_10g404-t42_1 | gene=C4B63_10g404 | organism=Trypanosoma_cruzi_Dm28c_2018 | gene_product=guanine deaminase | transcript_product=guanine deaminase | location=PRFA01000010:288270-289628(-) | protein_length=452 | sequen	3	0	0	0	0	0	0	0	0	0	0	0	3	0	0	0	0	0	0	0	0	0	0	0	60700000	60700000	0	0	0	0	0	0	0	0	0	0	0	0	0	0	0	0	0	0	0	0	0	0
C4B63_10g406-t42_1-p1	C4B63_10g406-t42_1-p1 | transcript=C4B63_10g406-t42_1 | gene=C4B63_10g406 | organism=Trypanosoma_cruzi_Dm28c_2018 | gene_product=High mobility group protein TDP1 | transcript_product=High mobility group protein TDP1 | location=PRFA01000010:283466-284278(-)	0	0	2	2	4	0	0	0	0	3	3	0	0	0	2	2	4	0	0	0	0	3	3	0	212760000	0	0	4560300	5398000	151930000	0	0	0	0	20757000	30119000	0	0	0	24470000	18123000	80991000	0	0	0	0	27194000	50463000
C4B63_10g437-t42_1-p1	C4B63_10g437-t42_1-p1 | transcript=C4B63_10g437-t42_1 | gene=C4B63_10g437 | organism=Trypanosoma_cruzi_Dm28c_2018 | gene_product=U-box domain protein | transcript_product=U-box domain protein | location=PRFA01000010:230855-232672(-) | protein_length=605 |	13	6	2	6	8	5	5	10	5	6	4	3	13	6	2	6	8	5	5	10	5	6	4	3	863020000	372420000	23425000	2869200	42543000	117420000	39796000	66726000	109350000	19536000	42955000	23253000	2730700	101910000	42514000	15198000	41019000	51669000	42288000	44798000	95498000	46856000	54875000	46038000
C4B63_10g439-t42_1-p1	C4B63_10g439-t42_1-p1 | transcript=C4B63_10g439-t42_1 | gene=C4B63_10g439 | organism=Trypanosoma_cruzi_Dm28c_2018 | gene_product=heat shock protein 90 | transcript_product=heat shock protein 90 | location=PRFA01000010:226099-228387(-) | protein_length=762	5	3	4	3	4	3	3	4	3	2	2	2	5	3	4	3	4	3	3	4	3	2	2	2	680890000	221490000	24308000	40837000	47069000	126760000	31273000	78860000	56713000	16925000	15320000	15793000	5545100	57281000	70606000	55540000	49460000	45741000	0	33514000	73447000	59154000	53538000	57356000
C4B63_10g442-t42_1-p1	C4B63_10g442-t42_1-p1 | transcript=C4B63_10g442-t42_1 | gene=C4B63_10g442 | organism=Trypanosoma_cruzi_Dm28c_2018 | gene_product=peroxisomal targeting signal 2 receptor | transcript_product=peroxisomal targeting signal 2 receptor | location=PRFA01000010:22	0	0	0	1	1	0	0	1	1	0	1	0	0	0	0	1	1	0	0	1	1	0	1	0	11913000	0	0	0	1342100	5375400	0	0	2880200	750430	0	1565200	0	0	0	0	0	0	0	0	0	0	0	0
C4B63_10g445-t42_1-p1	C4B63_10g445-t42_1-p1 | transcript=C4B63_10g445-t42_1 | gene=C4B63_10g445 | organism=Trypanosoma_cruzi_Dm28c_2018 | gene_product=Elongation factor Ts, mitochondrial | transcript_product=Elongation factor Ts, mitochondrial | location=PRFA01000010:217028-217	1	0	1	1	0	0	0	0	0	0	0	0	1	0	1	1	0	0	0	0	0	0	0	0	15118000	10139000	0	3519800	1459100	0	0	0	0	0	0	0	0	0	0	0	0	0	0	0	0	0	0	0
C4B63_10g453-t42_1-p1	C4B63_10g453-t42_1-p1 | transcript=C4B63_10g453-t42_1 | gene=C4B63_10g453 | organism=Trypanosoma_cruzi_Dm28c_2018 | gene_product=ABC transporter | transcript_product=ABC transporter | location=PRFA01000010:196758-199727(-) | protein_length=989 | sequence_S	5	0	0	0	0	0	0	3	1	0	0	0	5	0	0	0	0	0	0	3	1	0	0	0	151200000	93869000	0	0	0	0	0	0	43274000	14053000	0	0	0	0	0	0	0	0	0	0	0	0	0	0
C4B63_10g455-t42_1-p1	C4B63_10g455-t42_1-p1 | transcript=C4B63_10g455-t42_1 | gene=C4B63_10g455 | organism=Trypanosoma_cruzi_Dm28c_2018 | gene_product=ABC transporter | transcript_product=ABC transporter | location=PRFA01000010:194132-196315(-) | protein_length=727 | sequence_S	8	0	0	0	0	0	0	5	2	0	0	0	8	0	0	0	0	0	0	5	2	0	0	0	556750000	444550000	0	0	0	0	0	0	100910000	11282000	0	0	0	116600000	0	0	0	0	0	0	121260000	66042000	0	0
C4B63_10g480-t42_1-p1	C4B63_10g480-t42_1-p1 | transcript=C4B63_10g480-t42_1 | gene=C4B63_10g480 | organism=Trypanosoma_cruzi_Dm28c_2018 | gene_product=conserved hypothetical protein | transcript_product=conserved hypothetical protein | location=PRFA01000010:149935-151491(-) | p	2	0	0	0	2	0	0	1	2	0	0	0	2	0	0	0	2	0	0	1	2	0	0	0	116160000	27803000	0	0	0	53690000	0	0	11250000	23420000	0	0	0	0	0	0	0	0	0	0	0	0	0	0
C4B63_10g488-t42_1-p1	C4B63_10g488-t42_1-p1 | transcript=C4B63_10g488-t42_1 | gene=C4B63_10g488 | organism=Trypanosoma_cruzi_Dm28c_2018 | gene_product=UBX domain-containing protein | transcript_product=UBX domain-containing protein | location=PRFA01000010:134228-135472(-) | pro	2	2	2	2	3	2	3	2	2	2	2	1	2	2	2	2	3	2	3	2	2	2	2	1	142400000	23970000	5622400	8517300	15408000	29455000	8225700	24504000	6485600	4076000	8876800	6387100	872300	6762000	13029000	11925000	13427000	9708800	11568000	8856000	7337000	10489000	12304000	10876000
C4B63_10g490-t42_1-p1	C4B63_10g490-t42_1-p1 | transcript=C4B63_10g490-t42_1 | gene=C4B63_10g490 | organism=Trypanosoma_cruzi_Dm28c_2018 | gene_product=Hsc70-interacting protein (Hip) | transcript_product=Hsc70-interacting protein (Hip) | location=PRFA01000010:131380-132528(-) |	8	2	8	6	8	3	9	9	7	6	5	1	8	2	8	6	8	3	9	9	7	6	5	1	3.7929e+09	1189500000	22275000	220450000	126100000	680210000	40356000	638320000	369510000	237360000	167980000	98944000	1910600	359130000	79674000	251130000	159500000	211760000	56384000	235220000	372520000	444310000	248520000	204200000
C4B63_10g507-t42_1-p1	C4B63_10g507-t42_1-p1 | transcript=C4B63_10g507-t42_1 | gene=C4B63_10g507 | organism=Trypanosoma_cruzi_Dm28c_2018 | gene_product=DNA-directed RNA polymerases I and III subunit RPAC1 | transcript_product=DNA-directed RNA polymerases I and III subunit RPAC1	0	1	0	0	0	1	0	0	0	0	0	0	0	1	0	0	0	1	0	0	0	0	0	0	2974300	0	964250	0	0	0	2010000	0	0	0	0	0	0	0	0	0	0	0	0	0	0	0	0	0
C4B63_10g510-t42_1-p1	C4B63_10g510-t42_1-p1 | transcript=C4B63_10g510-t42_1 | gene=C4B63_10g510 | organism=Trypanosoma_cruzi_Dm28c_2018 | gene_product=26S proteasome regulatory non-ATPase subunit | transcript_product=26S proteasome regulatory non-ATPase subunit | location=PRFA0	3	2	2	3	6	4	5	2	2	2	2	1	3	2	2	3	6	4	5	2	2	2	2	1	987320000	75021000	10859000	21735000	58001000	369950000	29237000	305590000	24910000	17379000	36645000	36261000	1736400	78650000	71575000	70622000	94456000	160020000	43308000	118040000	44071000	77402000	88651000	93883000
C4B63_10g511-t42_1-p1	C4B63_10g511-t42_1-p1 | transcript=C4B63_10g511-t42_1 | gene=C4B63_10g511 | organism=Trypanosoma_cruzi_Dm28c_2018 | gene_product=26S proteasome regulatory non-ATPase subunit | transcript_product=26S proteasome regulatory non-ATPase subunit | location=PRFA0	7	7	7	11	12	4	14	4	4	9	8	3	7	7	7	11	12	4	14	4	4	9	8	3	1.959e+09	178040000	39242000	98952000	332210000	459820000	43439000	568710000	34803000	15414000	102310000	81824000	4259600	49177000	70697000	85157000	168730000	108460000	71949000	113210000	58688000	47976000	94789000	97086000
C4B63_10g517-t42_1-p1	C4B63_10g517-t42_1-p1 | transcript=C4B63_10g517-t42_1 | gene=C4B63_10g517 | organism=Trypanosoma_cruzi_Dm28c_2018 | gene_product=tryptophanyl-tRNA synthetase | transcript_product=tryptophanyl-tRNA synthetase | location=PRFA01000010:76056-77282(-) | protein	10	0	3	0	3	0	5	3	2	1	1	0	10	0	3	0	3	0	5	3	2	1	1	0	715100000	427050000	0	23984000	0	21281000	0	189420000	28301000	19535000	3979200	1545600	0	134840000	0	61724000	0	45003000	0	83190000	66879000	53064000	0	0
C4B63_236g16-t42_1-p1;C4B63_219g40-t42_1-p1;C4B63_110g27-t42_1-p1;C4B63_219g55-t42_1-p1;C4B63_241g7-t42_1-p1;C4B63_225g44-t42_1-p1	C4B63_236g16-t42_1-p1 | transcript=C4B63_236g16-t42_1 | gene=C4B63_236g16 | organism=Trypanosoma_cruzi_Dm28c_2018 | gene_product=Leucine-rich repeat-containing protein 34 | transcript_product=Leucine-rich repeat-containing protein 34 | location=PRFA0100023	2	2	2	1	2	2	3	1	2	1	0	3	2	2	2	1	2	2	3	1	2	1	0	3	72397000	11433000	4463300	5452600	7795500	9129300	5835100	18604000	0	1578000	5311000	0	2795600	0	36334000	11108000	0	16683000	48650000	4891600	0	0	0	0
C4B63_328g11-t42_1-p1;C4B63_241g17-t42_1-p1;C4B63_236g30-t42_1-p1;C4B63_225g28-t42_1-p1;C4B63_219g49-t42_1-p1;C4B63_211g27-t42_1-p1;C4B63_149g36-t42_1-p1;C4B63_110g38-t42_1-p1;C4B63_237g16-t42_1-p1;C4B63_236g8-t42_1-p1	C4B63_328g11-t42_1-p1 | transcript=C4B63_328g11-t42_1 | gene=C4B63_328g11 | organism=Trypanosoma_cruzi_Dm28c_2018 | gene_product=NAD(P)-dependent oxidoreductase | transcript_product=NAD(P)-dependent oxidoreductase | location=PRFA01000328:16045-16875(+) | p	3	1	1	2	2	1	1	2	1	2	1	2	2	0	0	0	1	1	1	1	1	1	0	0	80926000	22152000	5402600	6490400	4889200	8832500	847790	6955400	10178000	416830	8244300	4181600	2335100	8614000	0	0	0	0	0	0	19368000	0	20230000	0
C4B63_110g8-t42_1-p1	C4B63_110g8-t42_1-p1 | transcript=C4B63_110g8-t42_1 | gene=C4B63_110g8 | organism=Trypanosoma_cruzi_Dm28c_2018 | gene_product=NAD(P)-dependent oxidoreductase | transcript_product=NAD(P)-dependent oxidoreductase | location=PRFA01000110:11264-12094(+) | prot	2	1	1	2	1	0	1	1	0	1	1	2	1	0	0	0	0	0	1	0	0	0	0	0	6767400	3488300	0	0	0	0	0	3279100	0	0	0	0	0	0	0	0	0	0	0	0	0	0	0	0
C4B63_338g16-t42_1-p1;C4B63_111g26-t42_1-p1	C4B63_338g16-t42_1-p1 | transcript=C4B63_338g16-t42_1 | gene=C4B63_338g16 | organism=Trypanosoma_cruzi_Dm28c_2018 | gene_product=cell cycle sequence binding phosphoprotein (RBP33) | transcript_product=cell cycle sequence binding phosphoprotein (RBP33) | lo	1	0	0	0	0	0	0	0	0	0	0	0	1	0	0	0	0	0	0	0	0	0	0	0	9352900	9352900	0	0	0	0	0	0	0	0	0	0	0	0	0	0	0	0	0	0	0	0	0	0
C4B63_111g29-t42_1-p1	C4B63_111g29-t42_1-p1 | transcript=C4B63_111g29-t42_1 | gene=C4B63_111g29 | organism=Trypanosoma_cruzi_Dm28c_2018 | gene_product=conserved hypothetical protein | transcript_product=conserved hypothetical protein | location=PRFA01000111:58309-60177(+) | pro	2	0	0	0	3	0	3	1	1	1	0	0	2	0	0	0	3	0	3	1	1	1	0	0	60306000	4346900	0	0	0	23700000	0	18381000	355250	7230200	6292800	0	0	0	0	0	0	30908000	0	23107000	0	0	0	0
C4B63_111g44-t42_1-p1;C4B63_111g43-t42_1-p1;C4B63_111g42-t42_1-p1;C4B63_111g39-t42_1-p1;C4B63_111g45-t42_1-p1;C4B63_15g2-t42_1-p1;C4B63_111g41-t42_1-p1;C4B63_111g40-t42_1-p1;C4B63_111g38-t42_1-p1;C4B63_397g3-t42_1-p1;C4B63_18g160-t42_1-p1	C4B63_111g44-t42_1-p1 | transcript=C4B63_111g44-t42_1 | gene=C4B63_111g44 | organism=Trypanosoma_cruzi_Dm28c_2018 | gene_product=casein kinase | transcript_product=casein kinase | location=PRFA01000111:80207-81199(+) | protein_length=330 | sequence_SO=cont	8	7	6	8	12	9	8	6	7	12	12	5	1	1	1	1	1	1	1	1	1	1	1	1	4743000000	449930000	136580000	107890000	111560000	1.8158e+09	389180000	525400000	167160000	125150000	437120000	424710000	52509000	113420000	312520000	152970000	120360000	362460000	357980000	153670000	208130000	285650000	381390000	280670000
C4B63_111g46-t42_1-p1;C4B63_111g37-t42_1-p1;C4B63_111g50-t42_1-p1;C4B63_111g36-t42_1-p1;C4B63_111g35-t42_1-p1;C4B63_111g34-t42_1-p1;C4B63_111g33-t42_1-p1;C4B63_111g154c-t42_1-p1;C4B63_111g124c-t42_1-p1;C4B63_111g32-t42_1-p1	C4B63_111g46-t42_1-p1 | transcript=C4B63_111g46-t42_1 | gene=C4B63_111g46 | organism=Trypanosoma_cruzi_Dm28c_2018 | gene_product=casein kinase | transcript_product=casein kinase | location=PRFA01000111:83211-84203(+) | protein_length=330 | sequence_SO=cont	8	7	5	7	12	8	8	5	6	11	11	5	1	1	0	0	1	0	1	0	0	0	0	1	64410000	24890000	1342200	0	0	23985000	0	11821000	0	0	0	0	2371700	0	0	0	0	0	0	0	0	0	0	0
C4B63_112g12-t42_1-p1	C4B63_112g12-t42_1-p1 | transcript=C4B63_112g12-t42_1 | gene=C4B63_112g12 | organism=Trypanosoma_cruzi_Dm28c_2018 | gene_product=conserved hypothetical protein | transcript_product=conserved hypothetical protein | location=PRFA01000112:24927-27776(+) | pro	0	0	0	0	0	0	1	1	1	1	1	0	0	0	0	0	0	0	1	1	1	1	1	0	92452000	0	0	0	0	0	0	32661000	21156000	9097200	12085000	17453000	0	0	0	0	0	0	0	0	0	0	0	0
C4B63_112g19-t42_1-p1	C4B63_112g19-t42_1-p1 | transcript=C4B63_112g19-t42_1 | gene=C4B63_112g19 | organism=Trypanosoma_cruzi_Dm28c_2018 | gene_product=proteasome beta 3 subunit | transcript_product=proteasome beta 3 subunit | location=PRFA01000112:46120-46737(+) | protein_lengt	4	0	1	2	3	0	3	3	0	2	3	0	4	0	1	2	3	0	3	3	0	2	3	0	310480000	175590000	0	789080	5397300	34665000	0	63240000	19469000	0	5380100	5944200	0	51554000	0	0	9902100	23985000	0	28981000	13476000	0	12807000	8986400
C4B63_70g55-t42_1-p1;C4B63_70g54-t42_1-p1;C4B63_70g53-t42_1-p1;C4B63_70g52-t42_1-p1;C4B63_70g51-t42_1-p1;C4B63_70g50-t42_1-p1;C4B63_30g163-t42_1-p1;C4B63_30g162-t42_1-p1;C4B63_143g21-t42_1-p1;C4B63_112g70-t42_1-p1;C4B63_112g69-t42_1-p1;C4B63_112g68-t42_1-p1;C4B63_112g72-t42_1-p1;C4B63_112g71-t42_1-p1;C4B63_70g49-t42_1-p1;C4B63_70g48-t42_1-p1	C4B63_70g55-t42_1-p1 | transcript=C4B63_70g55-t42_1 | gene=C4B63_70g55 | organism=Trypanosoma_cruzi_Dm28c_2018 | gene_product=cystathionine beta-synthase | transcript_product=cystathionine beta-synthase | location=PRFA01000070:177492-178775(-) | protein_le	16	3	10	12	14	5	17	11	10	9	8	1	1	0	1	1	1	0	1	1	1	1	1	0	22736000000	7.8365e+09	27369000	1312900000	1301300000	3.1205e+09	69817000	5268200000	1.5626e+09	643920000	922790000	666780000	3128800	961230000	36497000	819340000	539050000	509780000	62112000	797420000	838900000	640020000	563200000	498100000
C4B63_84g89-t42_1-p1;C4B63_84g88-t42_1-p1;C4B63_84g87-t42_1-p1;C4B63_113g33-t42_1-p1;C4B63_113g30-t42_1-p1;C4B63_113g29-t42_1-p1;C4B63_113g25-t42_1-p1;C4B63_113g32-t42_1-p1;C4B63_113g28-t42_1-p1;C4B63_113g26-t42_1-p1;C4B63_84g90-t42_1-p1;C4B63_113g24-t42_1-p1;C4B63_113g23-t42_1-p1;C4B63_113g31-t42_1-p1;C4B63_113g27-t42_1-p1;C4B63_113g22-t42_1-p1	C4B63_84g89-t42_1-p1 | transcript=C4B63_84g89-t42_1 | gene=C4B63_84g89 | organism=Trypanosoma_cruzi_Dm28c_2018 | gene_product=heat shock protein 85 | transcript_product=heat shock protein 85 | location=PRFA01000084:2089-4203(-) | protein_length=704 | seque	34	23	29	32	28	24	31	27	20	28	27	14	34	23	29	32	28	24	31	27	20	28	27	14	124650000000	26898000000	2339800000	10287000000	12919000000	18702000000	4600800000	22146000000	9506000000	3.6999e+09	6.6212e+09	6.283e+09	647510000	3.6377e+09	2429300000	5561800000	5365500000	3.2085e+09	2277500000	4.1433e+09	4.1677e+09	3.5507e+09	3.8661e+09	4.1914e+09
C4B63_113g34-t42_1-p1	C4B63_113g34-t42_1-p1 | transcript=C4B63_113g34-t42_1 | gene=C4B63_113g34 | organism=Trypanosoma_cruzi_Dm28c_2018 | gene_product=ABC transporter | transcript_product=ABC transporter | location=PRFA01000113:77175-79196(-) | protein_length=673 | sequence_SO=	0	0	1	1	1	0	1	0	0	1	0	0	0	0	1	1	1	0	1	0	0	1	0	0	45953000	0	0	12920000	3062800	7130400	0	15473000	0	0	7366900	0	0	0	0	0	0	0	0	0	0	0	0	0
C4B63_113g39-t42_1-p1	C4B63_113g39-t42_1-p1 | transcript=C4B63_113g39-t42_1 | gene=C4B63_113g39 | organism=Trypanosoma_cruzi_Dm28c_2018 | gene_product=MRB1-associated protein | transcript_product=MRB1-associated protein | location=PRFA01000113:63817-64860(-) | protein_length=34	3	0	2	2	3	2	4	1	2	0	2	0	3	0	2	2	3	2	4	1	2	0	2	0	1120800000	248990000	0	63745000	16846000	166890000	8485100	517720000	46206000	35640000	0	16273000	0	116340000	0	107800000	88391000	91265000	55769000	180780000	0	190860000	0	110730000
C4B63_113g41-t42_1-p1	C4B63_113g41-t42_1-p1 | transcript=C4B63_113g41-t42_1 | gene=C4B63_113g41 | organism=Trypanosoma_cruzi_Dm28c_2018 | gene_product=thiol-dependent reductase 1 | transcript_product=thiol-dependent reductase 1 | location=PRFA01000113:61416-61922(-) | protein_l	10	6	7	8	8	7	10	9	6	8	8	6	10	6	7	8	8	7	10	9	6	8	8	6	16186000000	6.2569e+09	239660000	712920000	709950000	1.861e+09	447770000	3.3201e+09	1079200000	427470000	565090000	469910000	96453000	1.5521e+09	508550000	823470000	612370000	628340000	549950000	1.0689e+09	1.0512e+09	709450000	642940000	520840000
C4B63_113g42-t42_1-p1	C4B63_113g42-t42_1-p1 | transcript=C4B63_113g42-t42_1 | gene=C4B63_113g42 | organism=Trypanosoma_cruzi_Dm28c_2018 | gene_product=thiol-dependent reductase 1 | transcript_product=thiol-dependent reductase 1 | location=PRFA01000113:60586-61467(-) | protein_l	14	12	8	10	13	11	12	13	8	12	11	3	14	12	8	10	13	11	12	13	8	12	11	3	22787000000	8.5137e+09	396370000	888180000	1144000000	3.068e+09	777470000	4378500000	1.6035e+09	634630000	761610000	547200000	73812000	1228900000	525260000	797070000	606810000	559820000	679150000	867850000	907700000	730380000	573680000	531040000
C4B63_113g43-t42_1-p1	C4B63_113g43-t42_1-p1 | transcript=C4B63_113g43-t42_1 | gene=C4B63_113g43 | organism=Trypanosoma_cruzi_Dm28c_2018 | gene_product=adenosine deaminase-like protein | transcript_product=adenosine deaminase-like protein | location=PRFA01000113:57835-59661(-) |	0	0	0	0	1	0	0	0	1	0	0	0	0	0	0	0	1	0	0	0	1	0	0	0	840350	0	0	0	0	611010	0	0	0	229340	0	0	0	0	0	0	0	0	0	0	0	0	0	0
C4B63_113g57-t42_1-p1	C4B63_113g57-t42_1-p1 | transcript=C4B63_113g57-t42_1 | gene=C4B63_113g57 | organism=Trypanosoma_cruzi_Dm28c_2018 | gene_product=dual specificity protein phosphatase or MAP kinase phosphatase | transcript_product=dual specificity protein phosphatase or MAP	0	1	0	0	0	0	0	0	0	0	0	0	0	1	0	0	0	0	0	0	0	0	0	0	1075300	0	1075300	0	0	0	0	0	0	0	0	0	0	0	0	0	0	0	0	0	0	0	0	0
C4B63_76g60-t42_1-p1;C4B63_114g1-t42_1-p1	C4B63_76g60-t42_1-p1 | transcript=C4B63_76g60-t42_1 | gene=C4B63_76g60 | organism=Trypanosoma_cruzi_Dm28c_2018 | gene_product=N-acetyltransferase | transcript_product=N-acetyltransferase | location=PRFA01000076:143855-144757(+) | protein_length=300 | seque	1	0	0	2	0	0	1	0	0	0	0	0	1	0	0	2	0	0	1	0	0	0	0	0	32496000	8147200	0	0	16578000	0	0	7770800	0	0	0	0	0	0	0	0	0	0	0	0	0	0	0	0
C4B63_114g23-t42_1-p1	C4B63_114g23-t42_1-p1 | transcript=C4B63_114g23-t42_1 | gene=C4B63_114g23 | organism=Trypanosoma_cruzi_Dm28c_2018 | gene_product=UBX domain-containing protein 3 | transcript_product=UBX domain-containing protein 3 | location=PRFA01000114:50442-51461(+) | p	2	0	3	1	0	0	2	1	2	1	0	0	2	0	3	1	0	0	2	1	2	1	0	0	126060000	25766000	0	35769000	5586400	0	0	15265000	18103000	21093000	4476400	0	0	0	0	92891000	0	0	0	0	0	100000000	0	0
C4B63_114g25-t42_1-p1	C4B63_114g25-t42_1-p1 | transcript=C4B63_114g25-t42_1 | gene=C4B63_114g25 | organism=Trypanosoma_cruzi_Dm28c_2018 | gene_product=conserved hypothetical protein | transcript_product=conserved hypothetical protein | location=PRFA01000114:54302-55990(+) | pro	10	8	6	8	9	7	7	6	5	6	3	2	9	7	6	8	8	6	6	6	5	6	3	2	1.0673e+09	138410000	84278000	70820000	121760000	148700000	97752000	207850000	88194000	31554000	52734000	16312000	8909900	46522000	117230000	72971000	84477000	74188000	80430000	57632000	58017000	50693000	61246000	29166000
C4B63_238g9-t42_1-p1;C4B63_114g35-t42_1-p1	C4B63_238g9-t42_1-p1 | transcript=C4B63_238g9-t42_1 | gene=C4B63_238g9 | organism=Trypanosoma_cruzi_Dm28c_2018 | gene_product=conserved hypothetical protein | transcript_product=conserved hypothetical protein | location=PRFA01000238:28830-29897(-) | protei	1	2	0	0	0	2	0	1	2	2	1	2	1	2	0	0	0	2	0	1	2	2	1	2	221690000	10216000	57401000	0	0	0	78393000	0	9468400	9272200	27318000	7694800	21926000	0	185290000	0	0	0	0	0	0	43641000	50819000	0
C4B63_76g63-t42_1-p1;C4B63_76g59-t42_1-p1;C4B63_114g4-t42_1-p1	C4B63_76g63-t42_1-p1 | transcript=C4B63_76g63-t42_1 | gene=C4B63_76g63 | organism=Trypanosoma_cruzi_Dm28c_2018 | gene_product=40S ribosomal protein S15 | transcript_product=40S ribosomal protein S15 | location=PRFA01000076:148922-149380(+) | protein_length	2	2	1	1	2	2	1	1	1	1	1	1	2	2	1	1	2	2	1	1	1	1	1	1	334560000	129940000	8487100	1891900	4305300	123030000	26932000	9270600	7943500	3474700	10865000	6168400	2254700	0	0	0	0	55763000	53580000	0	0	0	0	0
C4B63_11g262-t42_1-p1;C4B63_116g18-t42_1-p1	C4B63_11g262-t42_1-p1 | transcript=C4B63_11g262-t42_1 | gene=C4B63_11g262 | organism=Trypanosoma_cruzi_Dm28c_2018 | gene_product=gamma-glutamylcysteine synthetase | transcript_product=gamma-glutamylcysteine synthetase | location=PRFA01000011:592508-594583(	12	6	6	4	6	3	7	8	4	5	3	2	12	6	6	4	6	3	7	8	4	5	3	2	983630000	341540000	23904000	75214000	51206000	112030000	37039000	192690000	76961000	24659000	33558000	12640000	2190000	81390000	46552000	55982000	47760000	43397000	38109000	65127000	70060000	55821000	46125000	33930000
C4B63_116g4-t42_1-p1;C4B63_116g3-t42_1-p1;C4B63_97g36-t42_1-p1;C4B63_97g40-t42_1-p1;C4B63_97g34-t42_1-p1;C4B63_97g37-t42_1-p1;C4B63_97g39-t42_1-p1;C4B63_97g38-t42_1-p1;C4B63_116g5-t42_1-p1;C4B63_97g41-t42_1-p1;C4B63_116g2-t42_1-p1;C4B63_97g35-t42_1-p1;C4B63_116g1-t42_1-p1	C4B63_116g4-t42_1-p1 | transcript=C4B63_116g4-t42_1 | gene=C4B63_116g4 | organism=Trypanosoma_cruzi_Dm28c_2018 | gene_product=P-type H+-ATPase | transcript_product=P-type H+-ATPase | location=PRFA01000116:8637-11390(+) | protein_length=917 | sequence_SO=co	13	0	2	2	1	0	5	8	5	3	3	0	13	0	2	2	1	0	5	8	5	3	3	0	1.0683e+09	614300000	0	30606000	12926000	31984000	0	142480000	128440000	44294000	32551000	30775000	0	154480000	0	46752000	38828000	0	0	71372000	160910000	98873000	47323000	68069000
C4B63_157g30-t42_1-p1;C4B63_117g53-t42_1-p1	C4B63_157g30-t42_1-p1 | transcript=C4B63_157g30-t42_1 | gene=C4B63_157g30 | organism=Trypanosoma_cruzi_Dm28c_2018 | gene_product=protein kinase | transcript_product=protein kinase | location=PRFA01000157:47029-48279(-) | protein_length=416 | sequence_SO=co	0	0	0	0	1	0	0	0	0	1	0	0	0	0	0	0	1	0	0	0	0	1	0	0	592380	0	0	0	0	495130	0	0	0	0	97244	0	0	0	0	0	0	0	0	0	0	0	0	0
C4B63_38g299-t42_1-p1;C4B63_157g32-t42_1-p1;C4B63_117g55-t42_1-p1;C4B63_260g15-t42_1-p1	C4B63_38g299-t42_1-p1 | transcript=C4B63_38g299-t42_1 | gene=C4B63_38g299 | organism=Trypanosoma_cruzi_Dm28c_2018 | gene_product=inosine-5-monophosphate dehydrogenase | transcript_product=inosine-5-monophosphate dehydrogenase | location=PRFA01000038:5948	0	0	1	3	3	0	2	0	0	1	1	0	0	0	1	3	3	0	2	0	0	1	1	0	121470000	0	0	6865300	34851000	48027000	0	18971000	0	0	6978600	5779100	0	0	0	0	40657000	30402000	0	0	0	0	0	0
C4B63_119g39-t42_1-p1	C4B63_119g39-t42_1-p1 | transcript=C4B63_119g39-t42_1 | gene=C4B63_119g39 | organism=Trypanosoma_cruzi_Dm28c_2018 | gene_product=retrotransposon hot spot (RHS) protein | transcript_product=retrotransposon hot spot (RHS) protein | location=PRFA01000119:8200	8	6	7	6	8	7	8	6	6	7	7	6	0	0	0	0	0	0	0	0	0	0	0	0	20027000	0	0	0	0	724070	12686000	0	0	0	0	0	6616700	0	0	0	0	0	0	0	0	0	0	0
C4B63_11g10-t42_1-p1	C4B63_11g10-t42_1-p1 | transcript=C4B63_11g10-t42_1 | gene=C4B63_11g10 | organism=Trypanosoma_cruzi_Dm28c_2018 | gene_product=KIF1-binding protein | transcript_product=KIF1-binding protein | location=PRFA01000011:63072-64859(+) | protein_length=595 | seque	0	1	1	1	0	1	0	1	0	2	1	1	0	1	1	1	0	1	0	1	0	2	1	1	49661000	0	5136100	8786100	13119000	0	4332100	0	8905400	0	4255500	3953400	1173600	0	0	0	0	0	0	0	0	0	0	0
C4B63_11g22-t42_1-p1	C4B63_11g22-t42_1-p1 | transcript=C4B63_11g22-t42_1 | gene=C4B63_11g22 | organism=Trypanosoma_cruzi_Dm28c_2018 | gene_product=RNA pseudouridylate synthase | transcript_product=RNA pseudouridylate synthase | location=PRFA01000011:84775-86976(+) | protein_le	0	1	0	0	1	0	0	0	0	0	0	0	0	1	0	0	1	0	0	0	0	0	0	0	908440	0	543610	0	0	364830	0	0	0	0	0	0	0	0	0	0	0	0	0	0	0	0	0	0
C4B63_11g25-t42_1-p1	C4B63_11g25-t42_1-p1 | transcript=C4B63_11g25-t42_1 | gene=C4B63_11g25 | organism=Trypanosoma_cruzi_Dm28c_2018 | gene_product=conserved hypothetical protein | transcript_product=conserved hypothetical protein | location=PRFA01000011:93562-94473(+) | protei	1	0	1	1	0	0	0	1	0	0	0	0	1	0	1	1	0	0	0	1	0	0	0	0	38262000	12214000	0	11841000	1183800	0	0	0	13024000	0	0	0	0	0	0	0	0	0	0	0	0	0	0	0
C4B63_11g26-t42_1-p1	C4B63_11g26-t42_1-p1 | transcript=C4B63_11g26-t42_1 | gene=C4B63_11g26 | organism=Trypanosoma_cruzi_Dm28c_2018 | gene_product=Xaa-Pro aminopeptidase | transcript_product=Xaa-Pro aminopeptidase | location=PRFA01000011:94929-96305(+) | protein_length=458 | s	1	0	1	0	0	0	0	1	0	0	1	0	1	0	1	0	0	0	0	1	0	0	1	0	10681000	8398900	0	604130	0	0	0	0	985330	0	0	692710	0	0	0	0	0	0	0	0	0	0	0	0
C4B63_11g29-t42_1-p1	C4B63_11g29-t42_1-p1 | transcript=C4B63_11g29-t42_1 | gene=C4B63_11g29 | organism=Trypanosoma_cruzi_Dm28c_2018 | gene_product=2,4-dihydroxyhept-2-ene-1,7-dioic acid aldolase | transcript_product=2,4-dihydroxyhept-2-ene-1,7-dioic acid aldolase | location=PR	7	2	6	6	8	3	7	7	6	6	7	0	7	2	6	6	8	3	7	7	6	6	7	0	11701000000	2.9731e+09	25633000	813720000	1.0133e+09	1.6798e+09	24694000	2157500000	1.0099e+09	288800000	808570000	906420000	0	1.069e+09	67868000	1129000000	893170000	875640000	55950000	917620000	1194000000	559220000	1095400000	1414300000
C4B63_11g32-t42_1-p1	C4B63_11g32-t42_1-p1 | transcript=C4B63_11g32-t42_1 | gene=C4B63_11g32 | organism=Trypanosoma_cruzi_Dm28c_2018 | gene_product=conserved hypothetical protein | transcript_product=conserved hypothetical protein | location=PRFA01000011:107575-112059(+) | prot	0	1	1	1	1	1	0	1	1	0	1	1	0	1	1	1	1	1	0	1	1	0	1	1	10690000	0	1027900	396470	1998900	2459600	2159800	0	831330	890990	0	542560	382570	0	0	0	0	0	0	0	0	0	0	0
C4B63_11g38-t42_1-p1	C4B63_11g38-t42_1-p1 | transcript=C4B63_11g38-t42_1 | gene=C4B63_11g38 | organism=Trypanosoma_cruzi_Dm28c_2018 | gene_product=conserved hypothetical protein | transcript_product=conserved hypothetical protein | location=PRFA01000011:120934-122298(+) | prot	0	0	1	1	1	1	1	0	0	1	0	0	0	0	1	1	1	1	1	0	0	1	0	0	15674000	0	0	853240	2141500	5674600	588860	6073600	0	0	342420	0	0	0	0	0	0	0	0	0	0	0	0	0
C4B63_11g40-t42_1-p1	C4B63_11g40-t42_1-p1 | transcript=C4B63_11g40-t42_1 | gene=C4B63_11g40 | organism=Trypanosoma_cruzi_Dm28c_2018 | gene_product=urocanate hydratase | transcript_product=urocanate hydratase | location=PRFA01000011:123897-125924(+) | protein_length=675 | seque	21	13	11	13	18	11	20	15	9	11	10	7	21	13	11	13	18	11	20	15	9	11	10	7	14718000000	5514700000	249330000	623010000	701140000	2.0146e+09	523080000	2549500000	1.0071e+09	387930000	567110000	485440000	95188000	1137000000	489940000	639930000	474540000	567720000	607260000	669680000	785080000	703980000	634880000	627250000
C4B63_11g45-t42_1-p1	C4B63_11g45-t42_1-p1 | transcript=C4B63_11g45-t42_1 | gene=C4B63_11g45 | organism=Trypanosoma_cruzi_Dm28c_2018 | gene_product=Metallocarboxypeptidase 1 | transcript_product=Metallocarboxypeptidase 1 | location=PRFA01000011:132781-134292(+) | protein_length	19	0	14	6	8	0	16	14	5	10	4	0	18	0	13	5	7	0	15	13	5	9	3	0	3.269e+09	1393300000	0	223060000	89427000	207370000	0	839600000	282190000	56390000	118020000	59622000	0	189070000	0	149380000	73162000	93520000	0	155720000	176180000	89316000	88274000	70533000
C4B63_11g471-t42_1-p1	C4B63_11g471-t42_1-p1 | transcript=C4B63_11g471-t42_1 | gene=C4B63_11g471 | organism=Trypanosoma_cruzi_Dm28c_2018 | gene_product=sec1-like protein(fragment) | transcript_product=sec1-like protein(fragment) | location=PRFA01000011:52076-53392(-) | protein_l	0	0	0	0	0	1	0	0	0	0	0	1	0	0	0	0	0	1	0	0	0	0	0	1	1589000	0	0	0	0	0	617070	0	0	0	0	0	971960	0	0	0	0	0	0	0	0	0	0	0
C4B63_11g477-t42_1-p1	C4B63_11g477-t42_1-p1 | transcript=C4B63_11g477-t42_1 | gene=C4B63_11g477 | organism=Trypanosoma_cruzi_Dm28c_2018 | gene_product=conserved hypothetical protein | transcript_product=conserved hypothetical protein | location=PRFA01000011:42688-44082(-) | pro	0	1	0	0	0	2	1	0	1	0	0	1	0	1	0	0	0	2	1	0	1	0	0	1	7848700	0	1473100	0	0	0	3135700	2095400	0	619840	0	0	524640	0	0	0	0	0	0	0	0	0	0	0
C4B63_11g484-t42_1-p1	C4B63_11g484-t42_1-p1 | transcript=C4B63_11g484-t42_1 | gene=C4B63_11g484 | organism=Trypanosoma_cruzi_Dm28c_2018 | gene_product=Leucine Rich Repeat protein | transcript_product=Leucine Rich Repeat protein | location=PRFA01000011:30971-33034(-) | protein_l	0	2	1	3	5	2	2	0	0	1	0	0	0	2	1	3	5	2	2	0	0	1	0	0	139210000	0	12627000	10230000	41232000	58305000	5701600	3048900	0	0	8067800	0	0	0	0	0	61954000	0	37614000	0	0	0	0	0
C4B63_11g488-t42_1-p1	C4B63_11g488-t42_1-p1 | transcript=C4B63_11g488-t42_1 | gene=C4B63_11g488 | organism=Trypanosoma_cruzi_Dm28c_2018 | gene_product=rac serine-threonine kinase(fragment) | transcript_product=rac serine-threonine kinase(fragment) | location=PRFA01000011:23290-	2	2	2	1	1	1	2	1	1	2	1	1	2	2	2	1	1	1	2	1	1	2	1	1	222980000	50670000	13907000	17476000	10613000	18609000	16986000	32525000	20830000	10966000	20048000	6704300	3643500	0	51729000	29193000	0	0	0	0	0	0	0	0
C4B63_11g50-t42_1-p1	C4B63_11g50-t42_1-p1 | transcript=C4B63_11g50-t42_1 | gene=C4B63_11g50 | organism=Trypanosoma_cruzi_Dm28c_2018 | gene_product=General negative regulator of transcription subunit 5 | transcript_product=General negative regulator of transcription subunit 5 |	1	3	0	1	5	8	3	1	2	1	0	2	1	3	0	1	5	8	3	1	2	1	0	2	304100000	298040	28923000	0	598220	103570000	105960000	27989000	14463000	12159000	529130	0	9607300	0	73513000	0	0	31052000	144710000	0	0	51529000	0	0
C4B63_11g56-t42_1-p1;C4B63_11g62-t42_1-p1;C4B63_11g59-t42_1-p1	C4B63_11g56-t42_1-p1 | transcript=C4B63_11g56-t42_1 | gene=C4B63_11g56 | organism=Trypanosoma_cruzi_Dm28c_2018 | gene_product=CHAP domain containing protein | transcript_product=CHAP domain containing protein | location=PRFA01000011:160435-160929(+) | prot	0	0	0	0	0	1	0	0	0	0	0	0	0	0	0	0	0	1	0	0	0	0	0	0	1119900	0	0	0	0	0	1119900	0	0	0	0	0	0	0	0	0	0	0	0	0	0	0	0	0
C4B63_11g70-t42_1-p1	C4B63_11g70-t42_1-p1 | transcript=C4B63_11g70-t42_1 | gene=C4B63_11g70 | organism=Trypanosoma_cruzi_Dm28c_2018 | gene_product=mitochondrial RNA binding complex 1 subunit | transcript_product=mitochondrial RNA binding complex 1 subunit | location=PRFA010000	0	0	0	0	1	1	0	0	0	0	0	0	0	0	0	0	1	1	0	0	0	0	0	0	86315000	0	0	0	0	78348000	7966900	0	0	0	0	0	0	0	0	0	0	0	0	0	0	0	0	0
C4B63_11g74-t42_1-p1	C4B63_11g74-t42_1-p1 | transcript=C4B63_11g74-t42_1 | gene=C4B63_11g74 | organism=Trypanosoma_cruzi_Dm28c_2018 | gene_product=pyruvate dehydrogenase E1 beta subunit | transcript_product=pyruvate dehydrogenase E1 beta subunit | location=PRFA01000011:187150-	0	0	5	3	3	0	5	0	1	4	2	0	0	0	5	3	3	0	5	0	1	4	2	0	776690000	0	0	91845000	87626000	200970000	0	275490000	0	5477100	72794000	42491000	0	0	0	101470000	73229000	91320000	0	68932000	0	0	92357000	95994000
C4B63_11g83-t42_1-p1	C4B63_11g83-t42_1-p1 | transcript=C4B63_11g83-t42_1 | gene=C4B63_11g83 | organism=Trypanosoma_cruzi_Dm28c_2018 | gene_product=Eukaryotic translation initiation factor 3 subunit F | transcript_product=Eukaryotic translation initiation factor 3 subunit F | l	1	1	2	2	2	0	2	1	1	3	2	0	1	1	2	2	2	0	2	1	1	3	2	0	62129000	7736600	569500	1590200	11713000	11642000	0	6993600	1389600	924530	16756000	2814500	0	20834000	0	13599000	12802000	26819000	0	12598000	0	0	19871000	22433000
C4B63_11g8-t42_1-p1	C4B63_11g8-t42_1-p1 | transcript=C4B63_11g8-t42_1 | gene=C4B63_11g8 | organism=Trypanosoma_cruzi_Dm28c_2018 | gene_product=succinyl-CoA synthetase alpha subunit | transcript_product=succinyl-CoA synthetase alpha subunit | location=PRFA01000011:59742-60653(	6	1	6	5	6	0	6	6	5	5	5	0	6	1	6	5	6	0	6	6	5	5	5	0	4724500000	1260600000	494810	364690000	343140000	695420000	0	1215400000	391720000	88663000	199260000	165200000	0	348420000	0	391600000	339120000	219460000	0	389560000	285860000	221030000	270930000	225700000
C4B63_11g93-t42_1-p1	C4B63_11g93-t42_1-p1 | transcript=C4B63_11g93-t42_1 | gene=C4B63_11g93 | organism=Trypanosoma_cruzi_Dm28c_2018 | gene_product=mitochondrial RNA binding complex 1 subunit | transcript_product=mitochondrial RNA binding complex 1 subunit | location=PRFA010000	12	4	4	10	13	4	7	8	6	7	5	3	12	4	4	10	13	4	7	8	6	7	5	3	1.8886e+09	544210000	20320000	55983000	114120000	569890000	18087000	154970000	151480000	64862000	102120000	84634000	7937800	85884000	48047000	71231000	75106000	130730000	33230000	53205000	103800000	91604000	104050000	111420000
C4B63_11g9-t42_1-p1	C4B63_11g9-t42_1-p1 | transcript=C4B63_11g9-t42_1 | gene=C4B63_11g9 | organism=Trypanosoma_cruzi_Dm28c_2018 | gene_product=eukaryotic translation initiation factor 3 subunit j | transcript_product=eukaryotic translation initiation factor 3 subunit j | loca	3	0	1	1	2	0	2	1	0	1	1	0	3	0	1	1	2	0	2	1	0	1	1	0	48783000	19037000	0	1223100	2003600	10414000	0	11813000	332620	0	2427800	1531200	0	22189000	0	0	0	0	0	12332000	0	0	0	0
C4B63_12g255-t42_1-p1;C4B63_120g40-t42_1-p1	C4B63_12g255-t42_1-p1 | transcript=C4B63_12g255-t42_1 | gene=C4B63_12g255 | organism=Trypanosoma_cruzi_Dm28c_2018 | gene_product=conserved hypothetical protein | transcript_product=conserved hypothetical protein | location=PRFA01000012:376006-376578(-) | p	0	0	0	0	0	1	0	0	1	1	0	0	0	0	0	0	0	1	0	0	1	1	0	0	10233000	0	0	0	0	0	4768300	0	0	1161800	4302700	0	0	0	0	0	0	0	0	0	0	0	0	0
C4B63_12g290-t42_1-p1;C4B63_120g70-t42_1-p1	C4B63_12g290-t42_1-p1 | transcript=C4B63_12g290-t42_1 | gene=C4B63_12g290 | organism=Trypanosoma_cruzi_Dm28c_2018 | gene_product=Peptide chain release factor 1, mitochondrial | transcript_product=Peptide chain release factor 1, mitochondrial | location=PRF	1	0	0	0	0	0	1	0	0	0	0	0	1	0	0	0	0	0	1	0	0	0	0	0	3219700	1328500	0	0	0	0	0	1891200	0	0	0	0	0	0	0	0	0	0	0	0	0	0	0	0
C4B63_122g16-t42_1-p1	C4B63_122g16-t42_1-p1 | transcript=C4B63_122g16-t42_1 | gene=C4B63_122g16 | organism=Trypanosoma_cruzi_Dm28c_2018 | gene_product=oligopeptidase b | transcript_product=oligopeptidase b | location=PRFA01000122:26777-28924(+) | protein_length=715 | sequence_S	10	0	5	5	3	0	9	8	3	5	5	0	10	0	5	5	3	0	9	8	3	5	5	0	769220000	411740000	0	18561000	11600000	74647000	0	151640000	66201000	3543600	8894200	22401000	0	87200000	0	17281000	20228000	52435000	0	55793000	41153000	19574000	16620000	17687000
C4B63_27g1-t42_1-p1;C4B63_122g18-t42_1-p1	C4B63_27g1-t42_1-p1 | transcript=C4B63_27g1-t42_1 | gene=C4B63_27g1 | organism=Trypanosoma_cruzi_Dm28c_2018 | gene_product=acyl-CoA binding protein | transcript_product=acyl-CoA binding protein | location=PRFA01000027:2250-4181(+) | protein_length=643 | se	1	0	0	0	1	0	1	0	0	0	0	0	1	0	0	0	1	0	1	0	0	0	0	0	24468000	13139000	0	0	0	6711300	0	4617300	0	0	0	0	0	0	0	0	0	0	0	0	0	0	0	0
C4B63_27g3-t42_1-p1;C4B63_122g20-t42_1-p1	C4B63_27g3-t42_1-p1 | transcript=C4B63_27g3-t42_1 | gene=C4B63_27g3 | organism=Trypanosoma_cruzi_Dm28c_2018 | gene_product=ribonucleoside-diphosphate reductase small chain | transcript_product=ribonucleoside-diphosphate reductase small chain | location=PRF	11	7	11	9	10	6	11	9	8	9	8	2	11	7	11	9	10	6	11	9	8	9	8	2	7.0474e+09	2171700000	116510000	504760000	452640000	953320000	149490000	1170500000	645950000	262470000	329660000	264450000	25990000	409850000	194460000	399300000	331180000	300600000	169440000	290210000	499450000	409900000	305230000	301420000
C4B63_275g17-t42_1-p1;C4B63_122g4-t42_1-p1	C4B63_275g17-t42_1-p1 | transcript=C4B63_275g17-t42_1 | gene=C4B63_275g17 | organism=Trypanosoma_cruzi_Dm28c_2018 | gene_product=UPF0160 protein C27H6.8 | transcript_product=UPF0160 protein C27H6.8 | location=PRFA01000275:29852-31036(+) | protein_length=39	7	0	1	1	4	0	6	1	0	1	1	0	7	0	1	1	4	0	6	1	0	1	1	0	252220000	130480000	0	2066000	1806000	31615000	0	82662000	731120	0	2213800	641350	0	31401000	0	0	0	18975000	0	37872000	0	0	0	0
C4B63_24g172-t42_1-p1;C4B63_123g35-t42_1-p1	C4B63_24g172-t42_1-p1 | transcript=C4B63_24g172-t42_1 | gene=C4B63_24g172 | organism=Trypanosoma_cruzi_Dm28c_2018 | gene_product=Uncharacterized protein At3g06530 | transcript_product=Uncharacterized protein At3g06530 | location=PRFA01000024:463332-471161(	0	0	0	1	1	1	0	1	1	1	1	0	0	0	0	1	1	1	0	1	1	1	1	0	172470000	0	0	0	38941000	47249000	21218000	0	19552000	13749000	17368000	14392000	0	0	0	0	0	0	0	0	0	0	0	0
C4B63_124g14-t42_1-p1	C4B63_124g14-t42_1-p1 | transcript=C4B63_124g14-t42_1 | gene=C4B63_124g14 | organism=Trypanosoma_cruzi_Dm28c_2018 | gene_product=trans-sialidase, Group V | transcript_product=trans-sialidase, Group V | location=PRFA01000124:19259-21700(+) | protein_length=	0	0	0	0	0	0	0	0	0	2	0	0	0	0	0	0	0	0	0	0	0	2	0	0	16197000	0	0	0	0	0	0	0	0	0	16197000	0	0	0	0	0	0	0	0	0	0	0	0	0
C4B63_127g33-t42_1-p1	C4B63_127g33-t42_1-p1 | transcript=C4B63_127g33-t42_1 | gene=C4B63_127g33 | organism=Trypanosoma_cruzi_Dm28c_2018 | gene_product=ATG10L | transcript_product=ATG10L | location=PRFA01000127:59665-60195(-) | protein_length=176 | sequence_SO=contig | SO=protei	1	0	0	0	0	0	0	0	0	0	0	0	1	0	0	0	0	0	0	0	0	0	0	0	372540	372540	0	0	0	0	0	0	0	0	0	0	0	0	0	0	0	0	0	0	0	0	0	0
C4B63_127g35-t42_1-p1	C4B63_127g35-t42_1-p1 | transcript=C4B63_127g35-t42_1 | gene=C4B63_127g35 | organism=Trypanosoma_cruzi_Dm28c_2018 | gene_product=peptidase | transcript_product=peptidase | location=PRFA01000127:55372-58581(-) | protein_length=1069 | sequence_SO=contig | SO	6	0	2	1	1	0	4	2	2	1	0	0	6	0	2	1	1	0	4	2	2	1	0	0	85459000	34961000	0	10442000	8852100	1964900	0	7663900	12762000	8413700	399580	0	0	12800000	0	0	0	0	0	12293000	0	0	0	0
C4B63_127g38-t42_1-p1	C4B63_127g38-t42_1-p1 | transcript=C4B63_127g38-t42_1 | gene=C4B63_127g38 | organism=Trypanosoma_cruzi_Dm28c_2018 | gene_product=mu-adaptin 4 | transcript_product=mu-adaptin 4 | location=PRFA01000127:52393-53058(-) | protein_length=221 | sequence_SO=contig	0	0	0	0	0	0	0	0	0	1	0	0	0	0	0	0	0	0	0	0	0	1	0	0	6259400	0	0	0	0	0	0	0	0	0	6259400	0	0	0	0	0	0	0	0	0	0	0	0	0
C4B63_127g51-t42_1-p1	C4B63_127g51-t42_1-p1 | transcript=C4B63_127g51-t42_1 | gene=C4B63_127g51 | organism=Trypanosoma_cruzi_Dm28c_2018 | gene_product=acetyl-CoA carboxylase | transcript_product=acetyl-CoA carboxylase | location=PRFA01000127:24060-30659(-) | protein_length=2199	4	0	0	2	1	1	1	1	0	0	0	0	4	0	0	2	1	1	1	1	0	0	0	0	102190000	31742000	0	0	16832000	12238000	0	34474000	6908600	0	0	0	0	31869000	0	0	33016000	0	0	0	0	0	0	0
C4B63_127g52-t42_1-p1;C4B63_49g109-t42_1-p1	C4B63_127g52-t42_1-p1 | transcript=C4B63_127g52-t42_1 | gene=C4B63_127g52 | organism=Trypanosoma_cruzi_Dm28c_2018 | gene_product=serine/threonine-protein kinase A(fragment) | transcript_product=serine/threonine-protein kinase A(fragment) | location=PRFA010	2	0	0	0	0	0	1	1	0	1	0	0	2	0	0	0	0	0	1	1	0	1	0	0	41513000	32599000	0	0	0	0	0	6820900	2093400	0	0	0	0	0	0	0	0	0	0	0	0	0	0	0
C4B63_127g54-t42_1-p1;C4B63_92g49-t42_1-p1;C4B63_92g48-t42_1-p1	C4B63_127g54-t42_1-p1 | transcript=C4B63_127g54-t42_1 | gene=C4B63_127g54 | organism=Trypanosoma_cruzi_Dm28c_2018 | gene_product=squalene synthase | transcript_product=squalene synthase | location=PRFA01000127:17583-18797(-) | protein_length=404 | sequence	0	4	0	0	0	7	0	0	0	0	0	4	0	4	0	0	0	7	0	0	0	0	0	4	197640000	0	33949000	0	0	0	147620000	0	0	0	0	0	16073000	0	90507000	0	0	0	116920000	0	0	0	0	0
C4B63_127g59-t42_1-p1;C4B63_208g24-t42_1-p1;C4B63_92g53-t42_1-p1	C4B63_127g59-t42_1-p1 | transcript=C4B63_127g59-t42_1 | gene=C4B63_127g59 | organism=Trypanosoma_cruzi_Dm28c_2018 | gene_product=nucleoporin (NUP54/57) | transcript_product=nucleoporin (NUP54/57) | location=PRFA01000127:10642-11529(-) | protein_length=295	1	0	0	0	1	0	1	0	0	0	0	0	1	0	0	0	1	0	1	0	0	0	0	0	5978000	1705900	0	0	0	1681500	0	2590600	0	0	0	0	0	0	0	0	0	0	0	0	0	0	0	0
C4B63_128g301c-t42_1-p1;C4B63_188g156c-t42_1-p1;C4B63_188g145c-t42_1-p1;C4B63_188g144c-t42_1-p1;C4B63_188g163c-t42_1-p1;C4B63_188g162c-t42_1-p1;C4B63_188g161c-t42_1-p1;C4B63_188g160c-t42_1-p1;C4B63_188g159c-t42_1-p1;C4B63_188g158c-t42_1-p1;C4B63_188g157c-t42_1-p1;C4B63_188g154c-t42_1-p1;C4B63_188g129c-t42_1-p1;C4B63_188g127c-t42_1-p1;C4B63_188g153c-t42_1-p1;C4B63_188g152c-t42_1-p1;C4B63_188g151c-…	C4B63_128g301c-t42_1-p1 | transcript=C4B63_128g301c-t42_1 | gene=C4B63_128g301c | organism=Trypanosoma_cruzi_Dm28c_2018 | gene_product=histone H4 | transcript_product=histone H4 | location=PRFA01000128:9970-10272(-) | protein_length=100 | sequence_SO=conti	2	2	0	0	2	2	0	2	1	2	1	1	2	2	0	0	2	2	0	2	1	2	1	1	910270000	140660000	108520000	0	0	365700000	157490000	0	60590000	14311000	31946000	7939300	23117000	69062000	440430000	0	0	186230000	283890000	0	80649000	0	82040000	0
C4B63_128g41-t42_1-p1	C4B63_128g41-t42_1-p1 | transcript=C4B63_128g41-t42_1 | gene=C4B63_128g41 | organism=Trypanosoma_cruzi_Dm28c_2018 | gene_product=ADP-ribosylation factor | transcript_product=ADP-ribosylation factor | location=PRFA01000128:58470-59054(-) | protein_length=19	7	6	7	6	7	5	8	7	6	5	6	5	7	6	7	6	7	5	8	7	6	5	6	5	9027700000	1.56e+09	77955000	347550000	311090000	2.9641e+09	95598000	1259900000	903300000	467070000	552250000	457750000	31083000	391980000	212560000	344490000	211450000	745160000	133910000	361440000	714970000	825870000	680000000	630000000
C4B63_128g44-t42_1-p1	C4B63_128g44-t42_1-p1 | transcript=C4B63_128g44-t42_1 | gene=C4B63_128g44 | organism=Trypanosoma_cruzi_Dm28c_2018 | gene_product=major vault protein | transcript_product=major vault protein | location=PRFA01000128:49109-51625(-) | protein_length=838 | sequ	11	1	4	5	4	1	4	7	2	4	8	0	11	1	4	5	4	1	4	7	2	4	8	0	805890000	365150000	667390	32781000	43658000	77925000	3001400	111950000	82866000	10635000	39528000	37728000	0	78511000	0	38311000	39779000	31950000	0	67684000	62481000	32944000	50691000	44194000
C4B63_128g49-t42_1-p1	C4B63_128g49-t42_1-p1 | transcript=C4B63_128g49-t42_1 | gene=C4B63_128g49 | organism=Trypanosoma_cruzi_Dm28c_2018 | gene_product=nucleolar RNA helicase II | transcript_product=nucleolar RNA helicase II | location=PRFA01000128:41159-43180(-) | protein_lengt	4	5	2	2	4	2	3	2	4	3	3	0	4	5	2	2	4	2	3	2	4	3	3	0	111270000	15891000	8771600	4273900	997560	31263000	16068000	10159000	2712200	9775500	8154800	3200700	0	16880000	21643000	11101000	9038200	26984000	19247000	17835000	0	23584000	27682000	13403000
C4B63_128g53-t42_1-p1	C4B63_128g53-t42_1-p1 | transcript=C4B63_128g53-t42_1 | gene=C4B63_128g53 | organism=Trypanosoma_cruzi_Dm28c_2018 | gene_product=serine/threonine protein phosphatase | transcript_product=serine/threonine protein phosphatase | location=PRFA01000128:35791-36	0	0	1	1	1	0	1	1	0	1	0	0	0	0	1	1	1	0	1	1	0	1	0	0	14441000	0	0	1064100	2997000	1040300	0	6725800	1181700	0	1432500	0	0	0	0	0	0	0	0	0	0	0	0	0
C4B63_128g59-t42_1-p1	C4B63_128g59-t42_1-p1 | transcript=C4B63_128g59-t42_1 | gene=C4B63_128g59 | organism=Trypanosoma_cruzi_Dm28c_2018 | gene_product=dihydrolipoamide branched chain transacylase | transcript_product=dihydrolipoamide branched chain transacylase | location=PRFA0	5	4	5	5	4	3	7	4	3	4	1	1	5	4	5	5	4	3	7	4	3	4	1	1	1250200000	298920000	17655000	61898000	64698000	148970000	55634000	495340000	32056000	33191000	32225000	8295300	1314700	57514000	63192000	106350000	83359000	58025000	50544000	109350000	81404000	99928000	64940000	0
C4B63_129g40-t42_1-p1;C4B63_44g102-t42_1-p1;C4B63_140g28-t42_1-p1	C4B63_129g40-t42_1-p1 | transcript=C4B63_129g40-t42_1 | gene=C4B63_129g40 | organism=Trypanosoma_cruzi_Dm28c_2018 | gene_product=thiolase protein-like protein | transcript_product=thiolase protein-like protein | location=PRFA01000129:11358-12701(-) | prote	0	2	1	0	3	1	0	0	0	1	0	2	0	2	1	0	3	1	0	0	0	1	0	2	62408000	0	8756700	2681100	0	37485000	6197300	0	0	0	4111600	0	3175700	0	0	0	0	30036000	0	0	0	0	0	0
C4B63_12g109-t42_1-p1;C4B63_276g5-t42_1-p1;C4B63_25g264-t42_1-p1	C4B63_12g109-t42_1-p1 | transcript=C4B63_12g109-t42_1 | gene=C4B63_12g109 | organism=Trypanosoma_cruzi_Dm28c_2018 | gene_product=dispersed gene family protein 1 (DGF-1) | transcript_product=dispersed gene family protein 1 (DGF-1) | location=PRFA01000012:32	0	1	1	1	1	0	0	1	1	1	2	1	0	0	0	0	0	0	0	0	1	0	1	0	989330000	0	16973000	29132000	94353000	18349000	0	0	8059400	289250000	22411000	502850000	7957100	0	0	0	0	0	0	0	0	0	0	0
C4B63_12g10-t42_1-p1	C4B63_12g10-t42_1-p1 | transcript=C4B63_12g10-t42_1 | gene=C4B63_12g10 | organism=Trypanosoma_cruzi_Dm28c_2018 | gene_product=tubulin gamma chain | transcript_product=tubulin gamma chain | location=PRFA01000012:58264-59607(+) | protein_length=447 | sequenc	0	0	0	0	0	1	0	0	0	0	0	0	0	0	0	0	0	1	0	0	0	0	0	0	1239700	0	0	0	0	0	1239700	0	0	0	0	0	0	0	0	0	0	0	0	0	0	0	0	0
C4B63_12g1348c-t42_1-p1;C4B63_12g1344c-t42_1-p1	C4B63_12g1348c-t42_1-p1 | transcript=C4B63_12g1348c-t42_1 | gene=C4B63_12g1348c | organism=Trypanosoma_cruzi_Dm28c_2018 | gene_product=60S ribosomal protein L28 | transcript_product=60S ribosomal protein L28 | location=PRFA01000012:425385-425825(-) | prote	3	2	0	1	1	3	0	1	1	1	0	1	3	2	0	1	1	3	0	1	1	1	0	1	749090000	353690000	54582000	0	6984200	124670000	77858000	0	31234000	20002000	57781000	0	22290000	179010000	218730000	0	0	0	201570000	0	0	0	0	0
C4B63_70g129-t42_1-p1;C4B63_193g9-t42_1-p1;C4B63_12g153-t42_1-p1	C4B63_70g129-t42_1-p1 | transcript=C4B63_70g129-t42_1 | gene=C4B63_70g129 | organism=Trypanosoma_cruzi_Dm28c_2018 | gene_product=metallo-peptidase, Clan MF, Family M17 | transcript_product=metallo-peptidase, Clan MF, Family M17 | location=PRFA01000070:1961	18	0	8	7	8	0	14	15	6	7	7	0	18	0	8	7	8	0	14	15	6	7	7	0	2207600000	1096200000	0	55031000	70927000	289480000	0	431190000	159160000	28680000	35738000	41137000	0	172820000	0	69894000	82899000	88670000	0	115860000	86455000	70842000	63813000	55826000
C4B63_47g64-t42_1-p1;C4B63_12g1688c-t42_1-p1	C4B63_47g64-t42_1-p1 | transcript=C4B63_47g64-t42_1 | gene=C4B63_47g64 | organism=Trypanosoma_cruzi_Dm28c_2018 | gene_product=ribosomal protein S25 | transcript_product=ribosomal protein S25 | location=PRFA01000047:139002-139334(+) | protein_length=110 | s	2	1	0	0	1	1	0	2	1	0	0	1	2	1	0	0	1	1	0	2	1	0	0	1	246940000	138600000	10247000	0	0	13489000	22415000	0	25715000	28204000	0	0	8267400	154770000	0	0	0	0	0	0	68087000	0	0	0
C4B63_212g12-t42_1-p1;C4B63_12g179-t42_1-p1	C4B63_212g12-t42_1-p1 | transcript=C4B63_212g12-t42_1 | gene=C4B63_212g12 | organism=Trypanosoma_cruzi_Dm28c_2018 | gene_product=anion-transporting ATPase-like | transcript_product=anion-transporting ATPase-like | location=PRFA01000212:18402-19481(+) | pro	3	5	7	5	6	3	5	3	3	6	5	2	3	5	7	5	6	3	5	3	3	6	5	2	875090000	125540000	20695000	75005000	75625000	208480000	25922000	164010000	38370000	20812000	72896000	45302000	2434800	44758000	54352000	73812000	54473000	66121000	48811000	56255000	55489000	48403000	80615000	65615000
C4B63_12g195-t42_1-p1	C4B63_12g195-t42_1-p1 | transcript=C4B63_12g195-t42_1 | gene=C4B63_12g195 | organism=Trypanosoma_cruzi_Dm28c_2018 | gene_product=conserved hypothetical protein | transcript_product=conserved hypothetical protein | location=PRFA01000012:505292-506728(-) | p	1	2	0	0	1	1	1	0	1	0	0	1	1	2	0	0	1	1	1	0	1	0	0	1	62630000	0	2854600	0	0	45723000	7221900	1891700	0	2242900	0	0	2695700	0	0	0	0	0	0	0	0	0	0	0
C4B63_12g201-t42_1-p1	C4B63_12g201-t42_1-p1 | transcript=C4B63_12g201-t42_1 | gene=C4B63_12g201 | organism=Trypanosoma_cruzi_Dm28c_2018 | gene_product=conserved hypothetical protein | transcript_product=conserved hypothetical protein | location=PRFA01000012:487173-490373(-) | p	1	3	1	1	1	2	0	2	2	1	2	1	1	3	1	1	1	2	0	2	2	1	2	1	26354000	1561000	3861400	2313500	1881800	1434600	4445100	0	3355800	2150300	3337200	1742500	270860	0	14801000	0	0	0	10467000	0	6043900	7985000	0	4736300
C4B63_12g20-t42_1-p1	C4B63_12g20-t42_1-p1 | transcript=C4B63_12g20-t42_1 | gene=C4B63_12g20 | organism=Trypanosoma_cruzi_Dm28c_2018 | gene_product=2-oxoglutarate-dependent dioxygenase tropC | transcript_product=2-oxoglutarate-dependent dioxygenase tropC | location=PRFA01000012	3	2	2	0	1	1	4	1	2	1	0	1	3	2	2	0	1	1	4	1	2	1	0	1	258920000	82128000	10790000	20246000	0	14654000	1029900	89995000	34588000	2271200	2369700	0	845780	39734000	56358000	66901000	0	0	0	47709000	0	0	0	0
C4B63_12g211-t42_1-p1	C4B63_12g211-t42_1-p1 | transcript=C4B63_12g211-t42_1 | gene=C4B63_12g211 | organism=Trypanosoma_cruzi_Dm28c_2018 | gene_product=conserved hypothetical protein | transcript_product=conserved hypothetical protein | location=PRFA01000012:465274-465756(-) | p	0	0	0	0	0	0	0	1	1	0	0	0	0	0	0	0	0	0	0	1	1	0	0	0	4644200	0	0	0	0	0	0	0	2768400	1875800	0	0	0	0	0	0	0	0	0	0	0	0	0	0
C4B63_12g217-t42_1-p1;C4B63_12g216-t42_1-p1	C4B63_12g217-t42_1-p1 | transcript=C4B63_12g217-t42_1 | gene=C4B63_12g217 | organism=Trypanosoma_cruzi_Dm28c_2018 | gene_product=40S ribosomal protein S5 | transcript_product=40S ribosomal protein S5 | location=PRFA01000012:459775-460347(-) | protein_lengt	4	1	0	0	2	2	1	3	1	3	1	0	4	1	0	0	2	2	1	3	1	3	1	0	333530000	208450000	3188900	0	0	17368000	37364000	632830	47748000	3373100	11736000	3672300	0	84577000	0	0	0	42122000	38594000	8751900	45502000	0	30990000	0
C4B63_12g221-t42_1-p1;C4B63_12g220-t42_1-p1	C4B63_12g221-t42_1-p1 | transcript=C4B63_12g221-t42_1 | gene=C4B63_12g221 | organism=Trypanosoma_cruzi_Dm28c_2018 | gene_product=pyruvate phosphate dikinase | transcript_product=pyruvate phosphate dikinase | location=PRFA01000012:449058-451799(-) | protein	20	14	25	33	38	11	36	18	14	21	23	10	20	14	25	33	38	11	36	18	14	21	23	10	18306000000	1316000000	114980000	1118500000	1.9735e+09	5.9841e+09	143350000	5743700000	396630000	161070000	616090000	705090000	33282000	113000000	124260000	395420000	420720000	551450000	67368000	488170000	161500000	136830000	270870000	346030000
C4B63_12g222-t42_1-p1	C4B63_12g222-t42_1-p1 | transcript=C4B63_12g222-t42_1 | gene=C4B63_12g222 | organism=Trypanosoma_cruzi_Dm28c_2018 | gene_product=inositol-1,4,5-trisphosphate (IP3) 5-phosphatase | transcript_product=inositol-1,4,5-trisphosphate (IP3) 5-phosphatase | locati	0	0	1	0	0	0	2	1	1	0	0	0	0	0	1	0	0	0	2	1	1	0	0	0	6041600	0	0	613860	0	0	0	3787000	1069500	571240	0	0	0	0	0	0	0	0	0	0	0	0	0	0
C4B63_12g226-t42_1-p1	C4B63_12g226-t42_1-p1 | transcript=C4B63_12g226-t42_1 | gene=C4B63_12g226 | organism=Trypanosoma_cruzi_Dm28c_2018 | gene_product=conserved hypothetical protein | transcript_product=conserved hypothetical protein | location=PRFA01000012:439170-440240(-) | p	1	0	0	0	0	1	0	1	0	0	0	0	1	0	0	0	0	1	0	1	0	0	0	0	4949700	2279700	0	0	0	0	2180400	0	489610	0	0	0	0	0	0	0	0	0	0	0	0	0	0	0
C4B63_12g232-t42_1-p1	C4B63_12g232-t42_1-p1 | transcript=C4B63_12g232-t42_1 | gene=C4B63_12g232 | organism=Trypanosoma_cruzi_Dm28c_2018 | gene_product=Lanosterol 14-alpha demethylase | transcript_product=Lanosterol 14-alpha demethylase | location=PRFA01000012:428661-430106(-) |	1	5	0	0	2	6	0	0	0	0	0	5	1	5	0	0	2	6	0	0	0	0	0	5	90551000	846500	30688000	0	0	2697400	36302000	0	0	0	0	0	20018000	0	59338000	0	0	31353000	107520000	0	0	0	0	0
C4B63_12g233-t42_1-p1	C4B63_12g233-t42_1-p1 | transcript=C4B63_12g233-t42_1 | gene=C4B63_12g233 | organism=Trypanosoma_cruzi_Dm28c_2018 | gene_product=phosphatidylinositol-4-phosphate 5-kinase | transcript_product=phosphatidylinositol-4-phosphate 5-kinase | location=PRFA0100001	0	0	0	0	0	1	1	1	0	0	0	0	0	0	0	0	0	1	1	1	0	0	0	0	113260000	0	0	0	0	0	82362000	24857000	6044300	0	0	0	0	0	0	0	0	0	0	0	0	0	0	0
C4B63_12g234-t42_1-p1	C4B63_12g234-t42_1-p1 | transcript=C4B63_12g234-t42_1 | gene=C4B63_12g234 | organism=Trypanosoma_cruzi_Dm28c_2018 | gene_product=protein transport protein Sec31 | transcript_product=protein transport protein Sec31 | location=PRFA01000012:419878-422394(-) |	2	4	1	2	4	5	1	2	3	3	2	3	2	4	1	2	4	5	1	2	3	3	2	3	506490000	60067000	51490000	13043000	28566000	107390000	111470000	12692000	30573000	24098000	43544000	15155000	8409300	33334000	113080000	0	46818000	41328000	83699000	0	69686000	61020000	56544000	50909000
C4B63_12g235-t42_1-p1	C4B63_12g235-t42_1-p1 | transcript=C4B63_12g235-t42_1 | gene=C4B63_12g235 | organism=Trypanosoma_cruzi_Dm28c_2018 | gene_product=protein transport protein Sec31 | transcript_product=protein transport protein Sec31 | location=PRFA01000012:418676-420280(-) |	1	0	1	0	2	0	0	0	0	0	0	0	1	0	1	0	2	0	0	0	0	0	0	0	24533000	621600	0	5622700	0	18289000	0	0	0	0	0	0	0	0	0	0	0	0	0	0	0	0	0	0
C4B63_12g237-t42_1-p1	C4B63_12g237-t42_1-p1 | transcript=C4B63_12g237-t42_1 | gene=C4B63_12g237 | organism=Trypanosoma_cruzi_Dm28c_2018 | gene_product=eukaryotic release factor 3 | transcript_product=eukaryotic release factor 3 | location=PRFA01000012:416209-418194(-) | protein	2	0	0	0	1	0	0	0	0	0	0	0	2	0	0	0	1	0	0	0	0	0	0	0	17099000	15772000	0	0	0	1327100	0	0	0	0	0	0	0	0	0	0	0	0	0	0	0	0	0	0
C4B63_12g242-t42_1-p1	C4B63_12g242-t42_1-p1 | transcript=C4B63_12g242-t42_1 | gene=C4B63_12g242 | organism=Trypanosoma_cruzi_Dm28c_2018 | gene_product=SKP1-like protein | transcript_product=SKP1-like protein | location=PRFA01000012:409183-409731(-) | protein_length=182 | sequen	3	1	4	2	3	1	5	0	0	1	0	0	3	1	4	2	3	1	5	0	0	1	0	0	347460000	58717000	10033000	60893000	29897000	61386000	19460000	102980000	0	0	4091500	0	0	40429000	0	48630000	0	39019000	0	33411000	0	0	0	0
C4B63_12g253-t42_1-p1	C4B63_12g253-t42_1-p1 | transcript=C4B63_12g253-t42_1 | gene=C4B63_12g253 | organism=Trypanosoma_cruzi_Dm28c_2018 | gene_product=GTP-binding protein | transcript_product=GTP-binding protein | location=PRFA01000012:379278-379958(-) | protein_length=226 | se	1	1	1	1	1	1	1	1	0	1	1	0	1	1	1	1	1	1	1	1	0	1	1	0	73180000	14342000	4670800	2916100	3936800	22927000	5424200	9985200	4189300	0	1870900	2916900	0	0	0	0	0	0	0	0	0	0	0	0
C4B63_12g293-t42_1-p1	C4B63_12g293-t42_1-p1 | transcript=C4B63_12g293-t42_1 | gene=C4B63_12g293 | organism=Trypanosoma_cruzi_Dm28c_2018 | gene_product=exonuclease | transcript_product=exonuclease | location=PRFA01000012:279728-280903(-) | protein_length=391 | sequence_SO=contig	0	0	1	0	0	0	0	0	0	0	0	0	0	0	1	0	0	0	0	0	0	0	0	0	973370	0	0	973370	0	0	0	0	0	0	0	0	0	0	0	0	0	0	0	0	0	0	0	0
C4B63_12g295-t42_1-p1	C4B63_12g295-t42_1-p1 | transcript=C4B63_12g295-t42_1 | gene=C4B63_12g295 | organism=Trypanosoma_cruzi_Dm28c_2018 | gene_product=GTP-binding nuclear protein rtb2 | transcript_product=GTP-binding nuclear protein rtb2 | location=PRFA01000012:275872-276525(-)	7	3	5	4	5	2	5	5	4	4	5	0	7	3	5	4	5	2	5	5	4	4	5	0	4.2686e+09	1.6422e+09	16617000	188360000	143660000	746540000	21990000	850720000	317390000	82615000	135960000	122570000	0	306770000	77390000	164500000	117690000	223050000	59350000	215210000	289580000	147180000	140660000	148670000
C4B63_267g6-t42_1-p1;C4B63_12g309-t42_1-p1	C4B63_267g6-t42_1-p1 | transcript=C4B63_267g6-t42_1 | gene=C4B63_267g6 | organism=Trypanosoma_cruzi_Dm28c_2018 | gene_product=protein transport protein Sec24C(fragment) | transcript_product=protein transport protein Sec24C(fragment) | location=PRFA01000267	1	0	1	1	1	0	1	0	0	0	0	0	1	0	1	1	1	0	1	0	0	0	0	0	4151900	1907800	0	151540	443170	991990	0	657460	0	0	0	0	0	0	0	0	0	0	0	0	0	0	0	0
C4B63_267g11-t42_1-p1;C4B63_12g313-t42_1-p1	C4B63_267g11-t42_1-p1 | transcript=C4B63_267g11-t42_1 | gene=C4B63_267g11 | organism=Trypanosoma_cruzi_Dm28c_2018 | gene_product=conserved hypothetical protein | transcript_product=conserved hypothetical protein | location=PRFA01000267:24524-25156(-) | pro	0	0	1	2	0	0	1	2	1	0	1	0	0	0	1	2	0	0	1	2	1	0	1	0	10278000	0	0	979230	3451500	0	0	2962300	1554900	957250	0	372500	0	0	0	0	6731400	0	0	0	4722200	0	0	0
C4B63_12g328-t42_1-p1	C4B63_12g328-t42_1-p1 | transcript=C4B63_12g328-t42_1 | gene=C4B63_12g328 | organism=Trypanosoma_cruzi_Dm28c_2018 | gene_product=conserved hypothetical protein | transcript_product=conserved hypothetical protein | location=PRFA01000012:210170-211354(-) | p	0	0	1	0	2	0	1	0	0	0	0	0	0	0	1	0	2	0	1	0	0	0	0	0	22330000	0	0	810600	0	17756000	0	3762800	0	0	0	0	0	0	0	0	0	0	0	0	0	0	0	0
C4B63_12g330-t42_1-p1	C4B63_12g330-t42_1-p1 | transcript=C4B63_12g330-t42_1 | gene=C4B63_12g330 | organism=Trypanosoma_cruzi_Dm28c_2018 | gene_product=ATP synthase subunit beta, mitochondrial | transcript_product=ATP synthase subunit beta, mitochondrial | location=PRFA01000012:	14	9	14	12	13	8	15	8	7	10	10	7	14	9	14	12	13	8	15	8	7	10	10	7	4386900000	745380000	57756000	416890000	419990000	921930000	133640000	1116700000	151000000	67104000	200070000	131230000	25143000	97678000	101670000	212680000	201810000	163890000	95406000	170600000	107010000	97860000	122750000	123120000
C4B63_12g385-t42_1-p1	C4B63_12g385-t42_1-p1 | transcript=C4B63_12g385-t42_1 | gene=C4B63_12g385 | organism=Trypanosoma_cruzi_Dm28c_2018 | gene_product=Acyl carrier protein, mitochondrial | transcript_product=Acyl carrier protein, mitochondrial | location=PRFA01000012:51715-5216	0	0	1	1	1	0	0	0	0	0	0	0	0	0	1	1	1	0	0	0	0	0	0	0	50110000	0	0	12561000	19399000	18150000	0	0	0	0	0	0	0	0	0	0	0	0	0	0	0	0	0	0
C4B63_12g396-t42_1-p1	C4B63_12g396-t42_1-p1 | transcript=C4B63_12g396-t42_1 | gene=C4B63_12g396 | organism=Trypanosoma_cruzi_Dm28c_2018 | gene_product=proteasome alpha 7 subunit | transcript_product=proteasome alpha 7 subunit | location=PRFA01000012:35815-36531(-) | protein_len	1	0	1	1	0	0	2	2	2	2	1	0	1	0	1	1	0	0	2	2	2	2	1	0	433350000	94353000	0	25949000	30184000	0	0	134020000	67961000	20449000	36220000	24216000	0	0	0	0	0	0	0	67851000	135270000	66362000	64735000	0
C4B63_12g400-t42_1-p1	C4B63_12g400-t42_1-p1 | transcript=C4B63_12g400-t42_1 | gene=C4B63_12g400 | organism=Trypanosoma_cruzi_Dm28c_2018 | gene_product=conserved hypothetical protein | transcript_product=conserved hypothetical protein | location=PRFA01000012:29469-30275(-) | pro	0	0	1	0	0	0	0	1	0	0	0	0	0	0	1	0	0	0	0	1	0	0	0	0	4447600	0	0	1913700	0	0	0	0	2534000	0	0	0	0	0	0	0	0	0	0	0	0	0	0	0
C4B63_4g1330c-t42_1-p1;C4B63_39g1477c-t42_1-p1;C4B63_132g317c-t42_1-p1	C4B63_4g1330c-t42_1-p1 | transcript=C4B63_4g1330c-t42_1 | gene=C4B63_4g1330c | organism=Trypanosoma_cruzi_Dm28c_2018 | gene_product=40S ribosomal protein S27 | transcript_product=40S ribosomal protein S27 | location=PRFA01000004:704374-704634(+) | protein_	2	0	0	0	1	0	0	0	0	0	0	0	2	0	0	0	1	0	0	0	0	0	0	0	246200000	171830000	0	0	0	74368000	0	0	0	0	0	0	0	0	0	0	0	0	0	0	0	0	0	0
C4B63_97g21-t42_1-p1;C4B63_39g318-t42_1-p1;C4B63_132g75-t42_1-p1	C4B63_97g21-t42_1-p1 | transcript=C4B63_97g21-t42_1 | gene=C4B63_97g21 | organism=Trypanosoma_cruzi_Dm28c_2018 | gene_product=60S ribosomal protein L34 | transcript_product=60S ribosomal protein L34 | location=PRFA01000097:59538-60053(+) | protein_length=1	1	0	0	0	0	1	0	1	1	1	0	0	1	0	0	0	0	1	0	1	1	1	0	0	192380000	108260000	0	0	0	0	21705000	0	36051000	3357600	23002000	0	0	0	0	0	0	0	0	0	0	0	0	0
C4B63_39g319-t42_1-p1;C4B63_132g76-t42_1-p1	C4B63_39g319-t42_1-p1 | transcript=C4B63_39g319-t42_1 | gene=C4B63_39g319 | organism=Trypanosoma_cruzi_Dm28c_2018 | gene_product=60S ribosomal protein L10a | transcript_product=60S ribosomal protein L10a | location=PRFA01000039:106317-106961(-) | protein_l	3	3	0	1	4	3	0	2	3	3	2	1	1	1	0	1	1	1	0	1	1	1	1	1	112230000	38124000	5412600	0	5605000	27191000	7142600	0	7858100	6228700	9205700	3881200	1577600	0	0	0	0	0	0	0	0	0	0	0
C4B63_189g98c-t42_1-p1;C4B63_133g167c-t42_1-p1	C4B63_189g98c-t42_1-p1 | transcript=C4B63_189g98c-t42_1 | gene=C4B63_189g98c | organism=Trypanosoma_cruzi_Dm28c_2018 | gene_product=glucosamine 6-phosphate n-acetyltransferase | transcript_product=glucosamine 6-phosphate n-acetyltransferase | location=PRFA	1	0	0	1	0	0	1	1	0	1	1	0	1	0	0	1	0	0	1	1	0	1	1	0	21428000	14479000	0	0	946980	0	0	2549400	1479600	0	1550800	421720	0	0	0	0	0	0	0	0	0	0	0	0
C4B63_189g15-t42_1-p1;C4B63_133g28-t42_1-p1	C4B63_189g15-t42_1-p1 | transcript=C4B63_189g15-t42_1 | gene=C4B63_189g15 | organism=Trypanosoma_cruzi_Dm28c_2018 | gene_product=serine/threonine kinase | transcript_product=serine/threonine kinase | location=PRFA01000189:52009-52938(+) | protein_length=30	1	1	1	1	1	0	1	1	1	1	1	0	1	1	1	1	1	0	1	1	1	1	1	0	9140500	2634800	288890	254890	1059200	1358600	0	806650	608480	433250	1001200	694540	0	0	0	0	0	0	0	0	0	0	0	0
C4B63_49g162-t42_1-p1;C4B63_133g44-t42_1-p1	C4B63_49g162-t42_1-p1 | transcript=C4B63_49g162-t42_1 | gene=C4B63_49g162 | organism=Trypanosoma_cruzi_Dm28c_2018 | gene_product=60S ribosomal protein L14 | transcript_product=60S ribosomal protein L14 | location=PRFA01000049:133426-133968(-) | protein_len	1	0	0	0	0	0	0	1	1	1	0	0	1	0	0	0	0	0	0	1	1	1	0	0	68736000	24895000	0	0	0	0	0	0	26257000	1940100	15644000	0	0	0	0	0	0	0	0	0	0	0	0	0
C4B63_133g46-t42_1-p1	C4B63_133g46-t42_1-p1 | transcript=C4B63_133g46-t42_1 | gene=C4B63_133g46 | organism=Trypanosoma_cruzi_Dm28c_2018 | gene_product=cytosolic malate dehydrogenase | transcript_product=cytosolic malate dehydrogenase | location=PRFA01000133:33073-34071(-) | pro	9	1	6	3	3	0	6	7	4	4	3	0	9	1	6	3	3	0	6	7	4	4	3	0	2743500000	1256200000	1055800	136250000	67989000	182120000	0	669880000	267000000	44178000	76153000	42668000	0	234330000	0	123920000	112160000	98130000	0	145120000	164090000	117800000	114170000	82750000
C4B63_133g51-t42_1-p1	C4B63_133g51-t42_1-p1 | transcript=C4B63_133g51-t42_1 | gene=C4B63_133g51 | organism=Trypanosoma_cruzi_Dm28c_2018 | gene_product=heat shock protein 70 | transcript_product=heat shock protein 70 | location=PRFA01000133:21441-22616(-) | protein_length=391 |	1	0	0	0	0	0	0	0	0	0	0	0	1	0	0	0	0	0	0	0	0	0	0	0	829800	829800	0	0	0	0	0	0	0	0	0	0	0	0	0	0	0	0	0	0	0	0	0	0
C4B63_133g58-t42_1-p1;C4B63_133g59-t42_1-p1;C4B63_133g57-t42_1-p1;C4B63_6g315-t42_1-p1;C4B63_6g316-t42_1-p1;C4B63_133g56-t42_1-p1;C4B63_137g41-t42_1-p1;C4B63_6g317-t42_1-p1;C4B63_6g312-t42_1-p1;C4B63_133g60-t42_1-p1;C4B63_6g308-t42_1-p1;C4B63_137g39-t42_1-p1;C4B63_6g314-t42_1-p1;C4B63_137g34-t42_1-p1;C4B63_6g306-t42_1-p1;C4B63_137g37-t42_1-p1;C4B63_133g62-t42_1-p1;C4B63_6g307-t42_1-p1;C4B63_133g6…	C4B63_133g58-t42_1-p1 | transcript=C4B63_133g58-t42_1 | gene=C4B63_133g58 | organism=Trypanosoma_cruzi_Dm28c_2018 | gene_product=heat shock protein 70 (hsp70) | transcript_product=heat shock protein 70 (hsp70) | location=PRFA01000133:7881-9941(-) | protein	31	25	25	33	34	28	32	24	25	29	25	20	29	23	22	30	32	26	30	22	22	26	22	17	144700000000	25724000000	2751200000	9913100000	12986000000	27556000000	4952400000	25368000000	7.9516e+09	6.0062e+09	9712700000	10670000000	1104600000	1.684e+09	1.6257e+09	3.0257e+09	2618100000	2585500000	1.5811e+09	2181100000	2460800000	3.1165e+09	3.3411e+09	4777500000
C4B63_60g81-t42_1-p1;C4B63_35g130-t42_1-p1;C4B63_31g229-t42_1-p1;C4B63_134g37-t42_1-p1	C4B63_60g81-t42_1-p1 | transcript=C4B63_60g81-t42_1 | gene=C4B63_60g81 | organism=Trypanosoma_cruzi_Dm28c_2018 | gene_product=orotidine-5-phosphate decarboxylase/orotate phosphoribosyltransferase | transcript_product=orotidine-5-phosphate decarboxylase/oro	0	0	3	2	5	1	2	0	0	2	2	1	0	0	3	2	5	1	2	0	0	2	2	1	444150000	0	0	41288000	37815000	247700000	9507000	67704000	0	0	24706000	14310000	1115900	0	0	56160000	43049000	96001000	0	57051000	0	0	60542000	37174000
C4B63_134g60-t42_1-p1;C4B63_60g116-t42_1-p1;C4B63_31g264-t42_1-p1	C4B63_134g60-t42_1-p1 | transcript=C4B63_134g60-t42_1 | gene=C4B63_134g60 | organism=Trypanosoma_cruzi_Dm28c_2018 | gene_product=aspartate carbamoyltransferase | transcript_product=aspartate carbamoyltransferase | location=PRFA01000134:18836-19819(-) | pro	13	0	7	4	6	0	9	9	4	5	5	0	1	0	0	0	1	0	1	0	0	0	0	0	1.5847e+09	795180000	0	68102000	69459000	124480000	0	304590000	119160000	28403000	45167000	30129000	0	101780000	0	60468000	47183000	36021000	0	68412000	90100000	59665000	56119000	50909000
C4B63_60g117-t42_1-p1;C4B63_35g156-t42_1-p1;C4B63_31g265-t42_1-p1;C4B63_134g61-t42_1-p1	C4B63_60g117-t42_1-p1 | transcript=C4B63_60g117-t42_1 | gene=C4B63_60g117 | organism=Trypanosoma_cruzi_Dm28c_2018 | gene_product=dihydroorotate dehydrogenase | transcript_product=dihydroorotate dehydrogenase | location=PRFA01000060:157762-158706(-) | prote	3	0	0	0	0	0	1	0	0	1	0	0	3	0	0	0	0	0	1	0	0	1	0	0	36315000	28783000	0	0	0	0	0	4089500	0	0	3442200	0	0	0	0	0	0	0	0	0	0	0	0	0
C4B63_47g23-t42_1-p1;C4B63_135g21-t42_1-p1	C4B63_47g23-t42_1-p1 | transcript=C4B63_47g23-t42_1 | gene=C4B63_47g23 | organism=Trypanosoma_cruzi_Dm28c_2018 | gene_product=ascorbate peroxidase | transcript_product=ascorbate peroxidase | location=PRFA01000047:53914-54900(+) | protein_length=328 | seque	0	0	2	0	1	0	1	0	0	1	0	0	0	0	2	0	1	0	1	0	0	1	0	0	64979000	0	0	7032400	0	12744000	0	41829000	0	0	3373600	0	0	0	0	0	0	0	0	0	0	0	0	0
C4B63_26g318-t42_1-p1;C4B63_136g39-t42_1-p1	C4B63_26g318-t42_1-p1 | transcript=C4B63_26g318-t42_1 | gene=C4B63_26g318 | organism=Trypanosoma_cruzi_Dm28c_2018 | gene_product=conserved hypothetical protein | transcript_product=conserved hypothetical protein | location=PRFA01000026:125800-127524(-) | p	0	1	0	0	0	0	0	1	1	1	0	1	0	1	0	0	0	0	0	1	1	1	0	1	9835800	0	2977000	0	0	0	0	0	1817300	937370	3182000	0	922200	0	0	0	0	0	0	0	0	0	0	0
C4B63_6g279-t42_1-p1;C4B63_137g10-t42_1-p1	C4B63_6g279-t42_1-p1 | transcript=C4B63_6g279-t42_1 | gene=C4B63_6g279 | organism=Trypanosoma_cruzi_Dm28c_2018 | gene_product=Coatomer subunit gamma | transcript_product=Coatomer subunit gamma | location=PRFA01000006:766077-768674(+) | protein_length=865 |	2	1	1	1	3	2	1	1	1	0	0	0	2	1	1	1	3	2	1	1	1	0	0	0	54508000	14216000	7687500	0	3212900	19988000	3666300	2306900	906580	2524500	0	0	0	0	0	0	0	0	0	0	0	0	0	0
C4B63_137g1-t42_1-p1;C4B63_6g271-t42_1-p1;C4B63_330g14-t42_1-p1	C4B63_137g1-t42_1-p1 | transcript=C4B63_137g1-t42_1 | gene=C4B63_137g1 | organism=Trypanosoma_cruzi_Dm28c_2018 | gene_product=acyl-CoA dehydrogenase | transcript_product=acyl-CoA dehydrogenase | location=PRFA01000137:3718-5592(+) | protein_length=624 | seq	6	2	5	6	8	0	8	4	1	3	3	1	6	2	5	6	8	0	8	4	1	3	3	1	730270000	81009000	4467000	44553000	81385000	234730000	0	238370000	17505000	3567200	10625000	12493000	1562800	34427000	22408000	49467000	58862000	60193000	0	67611000	27709000	0	32931000	39932000
C4B63_6g321-t42_1-p1;C4B63_6g320-t42_1-p1;C4B63_137g48-t42_1-p1;C4B63_137g47-t42_1-p1;C4B63_137g46-t42_1-p1;C4B63_137g45-t42_1-p1;C4B63_137g44-t42_1-p1	C4B63_6g321-t42_1-p1 | transcript=C4B63_6g321-t42_1 | gene=C4B63_6g321 | organism=Trypanosoma_cruzi_Dm28c_2018 | gene_product=receptor for activated C kinase 1 | transcript_product=receptor for activated C kinase 1 | location=PRFA01000006:786412-787368(-)	8	3	0	0	10	8	1	5	2	4	3	1	8	3	0	0	10	8	1	5	2	4	3	1	1270500000	545470000	23500000	0	0	347530000	153760000	368440	64092000	24097000	82193000	23019000	6435100	132130000	76426000	0	0	110900000	141570000	0	118050000	23929000	129870000	60247000
C4B63_6g322-t42_1-p1;C4B63_137g49-t42_1-p1	C4B63_6g322-t42_1-p1 | transcript=C4B63_6g322-t42_1 | gene=C4B63_6g322 | organism=Trypanosoma_cruzi_Dm28c_2018 | gene_product=conserved hypothetical protein | transcript_product=conserved hypothetical protein | location=PRFA01000006:784359-786017(-) | prot	1	1	1	1	1	1	1	1	1	1	1	1	1	1	1	1	1	1	1	1	1	1	1	1	59356000	13339000	2421200	6156000	8702900	1118600	1403500	10838000	5704900	2687600	4017300	2689200	276620	0	0	0	0	0	0	0	0	0	0	0
C4B63_137g5-t42_1-p1	C4B63_137g5-t42_1-p1 | transcript=C4B63_137g5-t42_1 | gene=C4B63_137g5 | organism=Trypanosoma_cruzi_Dm28c_2018 | gene_product=40S ribosomal protein S17 | transcript_product=40S ribosomal protein S17 | location=PRFA01000137:15443-15868(+) | protein_length=1	1	2	0	0	0	1	0	2	0	1	1	0	1	2	0	0	0	1	0	2	0	1	1	0	338920000	164930000	19667000	0	0	0	49273000	0	72599000	0	21882000	10562000	0	0	132240000	0	0	0	0	0	160320000	0	0	0
C4B63_137g6-t42_1-p1	C4B63_137g6-t42_1-p1 | transcript=C4B63_137g6-t42_1 | gene=C4B63_137g6 | organism=Trypanosoma_cruzi_Dm28c_2018 | gene_product=splicing factor 3B subunit 1 | transcript_product=splicing factor 3B subunit 1 | location=PRFA01000137:18573-21860(+) | protein_le	0	0	1	1	0	0	0	1	1	1	0	0	0	0	1	1	0	0	0	1	1	1	0	0	3345000	0	0	231610	1584000	0	0	0	712270	435550	381580	0	0	0	0	0	0	0	0	0	0	0	0	0
C4B63_292g78c-t42_1-p1;C4B63_292g76c-t42_1-p1;C4B63_275g4c-t42_1-p1;C4B63_275g1-t42_1-p1;C4B63_138g27-t42_1-p1;C4B63_138g116c-t42_1-p1;C4B63_138g113c-t42_1-p1;C4B63_292g18-t42_1-p1	C4B63_292g78c-t42_1-p1 | transcript=C4B63_292g78c-t42_1 | gene=C4B63_292g78c | organism=Trypanosoma_cruzi_Dm28c_2018 | gene_product=calmodulin | transcript_product=calmodulin | location=PRFA01000292:25362-25811(-) | protein_length=149 | sequence_SO=contig	0	1	0	1	0	0	2	0	0	0	1	3	0	1	0	1	0	0	2	0	0	0	1	3	21503000	0	1022600	0	983350	0	0	13675000	0	0	0	625380	5197500	0	0	0	0	0	0	0	0	0	0	0
C4B63_138g23-t42_1-p1;C4B63_138g21-t42_1-p1;C4B63_1g3329c-t42_1-p1;C4B63_33g69-t42_1-p1;C4B63_138g6-t42_1-p1;C4B63_138g10-t42_1-p1;C4B63_5g191-t42_1-p1	C4B63_138g23-t42_1-p1 | transcript=C4B63_138g23-t42_1 | gene=C4B63_138g23 | organism=Trypanosoma_cruzi_Dm28c_2018 | gene_product=elongation factor 1-gamma (EF-1-gamma) | transcript_product=elongation factor 1-gamma (EF-1-gamma) | location=PRFA01000138:4441	12	5	10	9	14	6	14	10	6	9	8	2	0	0	0	0	0	0	0	0	0	0	0	0	1.6949e+09	413860000	7300400	117620000	195660000	247080000	19595000	264670000	153530000	77077000	126370000	72088000	0	151560000	38995000	180890000	252830000	130540000	39789000	134970000	197470000	172850000	194340000	177570000
C4B63_138g2-t42_1-p1;C4B63_1g714-t42_1-p1;C4B63_1g475-t42_1-p1	C4B63_138g2-t42_1-p1 | transcript=C4B63_138g2-t42_1 | gene=C4B63_138g2 | organism=Trypanosoma_cruzi_Dm28c_2018 | gene_product=elongation factor 1-gamma (EF-1-gamma) | transcript_product=elongation factor 1-gamma (EF-1-gamma) | location=PRFA01000138:2506-37	12	5	10	10	14	6	15	9	5	8	7	3	1	0	1	1	1	0	1	0	0	0	0	0	4752200000	925070000	52991000	328790000	626330000	936490000	90958000	1074900000	277780000	93598000	196460000	138920000	9931500	140890000	87803000	221050000	374850000	175990000	69053000	209010000	194930000	174490000	155670000	152040000
C4B63_1g715-t42_1-p1;C4B63_138g4-t42_1-p1;C4B63_138g3-t42_1-p1;C4B63_138g7-t42_1-p1;C4B63_138g11-t42_1-p1	C4B63_1g715-t42_1-p1 | transcript=C4B63_1g715-t42_1 | gene=C4B63_1g715 | organism=Trypanosoma_cruzi_Dm28c_2018 | gene_product=elongation factor 1-gamma (EF-1-gamma) | transcript_product=elongation factor 1-gamma (EF-1-gamma) | location=PRFA01000001:1640633	13	5	10	10	15	6	15	10	6	9	8	3	0	0	0	0	0	0	0	0	0	0	0	0	424010000	128240000	0	8254600	14391000	77541000	0	176610000	5116400	3339800	6381500	4135800	0	82797000	0	0	0	85350000	0	99159000	0	0	0	0
C4B63_13g1005c-t42_1-p1	C4B63_13g1005c-t42_1-p1 | transcript=C4B63_13g1005c-t42_1 | gene=C4B63_13g1005c | organism=Trypanosoma_cruzi_Dm28c_2018 | gene_product=peptidyl-prolyl cis-trans isomerase | transcript_product=peptidyl-prolyl cis-trans isomerase | location=PRFA01000013:5051	1	0	1	1	0	0	1	1	1	0	0	0	1	0	1	1	0	0	1	1	1	0	0	0	81245000	33798000	0	10847000	4440200	0	0	12832000	17617000	1710000	0	0	0	0	0	0	0	0	0	0	0	0	0	0
C4B63_13g108-t42_1-p1	C4B63_13g108-t42_1-p1 | transcript=C4B63_13g108-t42_1 | gene=C4B63_13g108 | organism=Trypanosoma_cruzi_Dm28c_2018 | gene_product=serine/threonine protein kinase | transcript_product=serine/threonine protein kinase | location=PRFA01000013:445746-447050(+) |	1	3	0	2	1	3	1	0	1	0	0	1	1	3	0	2	1	3	1	0	1	0	0	1	30361000	487160	7123000	0	5793600	1304400	14594000	332980	0	198250	0	0	528430	0	22792000	0	16451000	0	28166000	0	0	0	0	0
C4B63_13g10-t42_1-p1	C4B63_13g10-t42_1-p1 | transcript=C4B63_13g10-t42_1 | gene=C4B63_13g10 | organism=Trypanosoma_cruzi_Dm28c_2018 | gene_product=unspecified product | transcript_product=unspecified product | location=PRFA01000013:26511-27410(+) | protein_length=299 | sequenc	0	1	0	0	0	0	0	0	0	0	0	0	0	1	0	0	0	0	0	0	0	0	0	0	6342700	0	6342700	0	0	0	0	0	0	0	0	0	0	0	0	0	0	0	0	0	0	0	0	0
C4B63_13g112-t42_1-p1	C4B63_13g112-t42_1-p1 | transcript=C4B63_13g112-t42_1 | gene=C4B63_13g112 | organism=Trypanosoma_cruzi_Dm28c_2018 | gene_product=TPR-repeat-containing chaperone protein DNAJ | transcript_product=TPR-repeat-containing chaperone protein DNAJ | location=PRFA0	5	6	3	5	6	6	6	6	7	6	6	6	5	6	3	5	6	6	6	6	7	6	6	6	880250000	164720000	33511000	19904000	22944000	176830000	49308000	104050000	71508000	84901000	54014000	70743000	27811000	61452000	111130000	61776000	40928000	60945000	78104000	45789000	110850000	178980000	91757000	120390000
C4B63_13g121-t42_1-p1	C4B63_13g121-t42_1-p1 | transcript=C4B63_13g121-t42_1 | gene=C4B63_13g121 | organism=Trypanosoma_cruzi_Dm28c_2018 | gene_product=conserved hypothetical protein | transcript_product=conserved hypothetical protein | location=PRFA01000013:465651-467090(+) | p	1	0	3	0	2	0	2	1	0	0	0	0	1	0	3	0	2	0	2	1	0	0	0	0	21520000	2402300	0	4942900	0	3226300	0	3278800	7670000	0	0	0	0	0	0	7365400	0	7044600	0	7844900	0	0	0	0
C4B63_13g132-t42_1-p1	C4B63_13g132-t42_1-p1 | transcript=C4B63_13g132-t42_1 | gene=C4B63_13g132 | organism=Trypanosoma_cruzi_Dm28c_2018 | gene_product=conserved hypothetical protein | transcript_product=conserved hypothetical protein | location=PRFA01000013:482626-483795(+) | p	0	0	0	0	0	1	0	0	0	0	0	1	0	0	0	0	0	1	0	0	0	0	0	1	4455200	0	0	0	0	0	3950600	0	0	0	0	0	504600	0	0	0	0	0	0	0	0	0	0	0
C4B63_13g138-t42_1-p1	C4B63_13g138-t42_1-p1 | transcript=C4B63_13g138-t42_1 | gene=C4B63_13g138 | organism=Trypanosoma_cruzi_Dm28c_2018 | gene_product=proteasome subunit beta type-2 | transcript_product=proteasome subunit beta type-2 | location=PRFA01000013:492411-493031(+) | p	2	0	0	1	0	0	1	0	0	0	0	0	2	0	0	1	0	0	1	0	0	0	0	0	5562100	1465100	0	0	270360	0	0	3826700	0	0	0	0	0	0	0	0	0	0	0	0	0	0	0	0
C4B63_13g139-t42_1-p1	C4B63_13g139-t42_1-p1 | transcript=C4B63_13g139-t42_1 | gene=C4B63_13g139 | organism=Trypanosoma_cruzi_Dm28c_2018 | gene_product=dolicholphosphate-mannose synthase | transcript_product=dolicholphosphate-mannose synthase | location=PRFA01000013:493390-49411	0	0	0	0	0	0	0	0	0	0	1	0	0	0	0	0	0	0	0	0	0	0	1	0	4294200	0	0	0	0	0	0	0	0	0	0	4294200	0	0	0	0	0	0	0	0	0	0	0	0
C4B63_13g145-t42_1-p1	C4B63_13g145-t42_1-p1 | transcript=C4B63_13g145-t42_1 | gene=C4B63_13g145 | organism=Trypanosoma_cruzi_Dm28c_2018 | gene_product=eukaryotic translation initiation factor 3 subunit l | transcript_product=eukaryotic translation initiation factor 3 subunit l	4	1	5	3	3	0	4	2	2	6	4	0	4	1	5	3	3	0	4	2	2	6	4	0	375390000	118220000	421150	15895000	10131000	67222000	0	48028000	28317000	10127000	48648000	28380000	0	53818000	0	33480000	32723000	47258000	0	35274000	39896000	34726000	57648000	48929000
C4B63_13g1491c-t42_1-p1;C4B63_13g1488c-t42_1-p1	C4B63_13g1491c-t42_1-p1 | transcript=C4B63_13g1491c-t42_1 | gene=C4B63_13g1491c | organism=Trypanosoma_cruzi_Dm28c_2018 | gene_product=ribosomal protein L24 | transcript_product=ribosomal protein L24 | location=PRFA01000013:310391-310768(-) | protein_lengt	1	1	0	0	1	0	0	1	1	1	0	0	1	1	0	0	1	0	0	1	1	1	0	0	338330000	204860000	10679000	0	0	63425000	0	0	22814000	7417800	29127000	0	0	0	0	0	0	0	0	0	0	0	0	0
C4B63_13g156-t42_1-p1;C4B63_13g155-t42_1-p1;C4B63_13g154-t42_1-p1;C4B63_13g153-t42_1-p1;C4B63_13g152-t42_1-p1;C4B63_13g157-t42_1-p1	C4B63_13g156-t42_1-p1 | transcript=C4B63_13g156-t42_1 | gene=C4B63_13g156 | organism=Trypanosoma_cruzi_Dm28c_2018 | gene_product=elongation factor 2 | transcript_product=elongation factor 2 | location=PRFA01000013:524120-526660(+) | protein_length=846 | se	43	19	23	25	33	15	29	28	25	23	24	8	43	19	23	25	33	15	29	28	25	23	24	8	40556000000	15146000000	407880000	1.7284e+09	2710900000	4686400000	608560000	5.8745e+09	3.8201e+09	1.774e+09	2.1322e+09	1.5921e+09	74882000	1.5528e+09	455420000	862380000	1092500000	691710000	362800000	837050000	1.5716e+09	1275400000	1.049e+09	897850000
C4B63_13g166-t42_1-p1	C4B63_13g166-t42_1-p1 | transcript=C4B63_13g166-t42_1 | gene=C4B63_13g166 | organism=Trypanosoma_cruzi_Dm28c_2018 | gene_product=leucine carboxyl methyltransferase | transcript_product=leucine carboxyl methyltransferase | location=PRFA01000013:547715-54861	1	0	0	0	0	0	0	0	0	0	0	0	1	0	0	0	0	0	0	0	0	0	0	0	6808400	6808400	0	0	0	0	0	0	0	0	0	0	0	0	0	0	0	0	0	0	0	0	0	0
C4B63_13g167-t42_1-p1	C4B63_13g167-t42_1-p1 | transcript=C4B63_13g167-t42_1 | gene=C4B63_13g167 | organism=Trypanosoma_cruzi_Dm28c_2018 | gene_product=stress-inducible protein STI1-like | transcript_product=stress-inducible protein STI1-like | location=PRFA01000013:548939-54971	3	0	1	0	1	0	1	0	0	0	0	0	3	0	1	0	1	0	1	0	0	0	0	0	121400000	102530000	0	6954400	0	4322500	0	7588900	0	0	0	0	0	0	0	0	0	0	0	0	0	0	0	0
C4B63_13g1708c-t42_1-p1	C4B63_13g1708c-t42_1-p1 | transcript=C4B63_13g1708c-t42_1 | gene=C4B63_13g1708c | organism=Trypanosoma_cruzi_Dm28c_2018 | gene_product=iron-sulfur cluster assembly protein | transcript_product=iron-sulfur cluster assembly protein | location=PRFA01000013:18	0	0	1	1	1	0	1	0	0	1	0	0	0	0	1	1	1	0	1	0	0	1	0	0	139400000	0	0	6883100	20958000	79293000	0	17818000	0	0	14452000	0	0	0	0	0	0	0	0	0	0	0	0	0
C4B63_13g170-t42_1-p1	C4B63_13g170-t42_1-p1 | transcript=C4B63_13g170-t42_1 | gene=C4B63_13g170 | organism=Trypanosoma_cruzi_Dm28c_2018 | gene_product=pumilio/PUF RNA binding protein 1 | transcript_product=pumilio/PUF RNA binding protein 1 | location=PRFA01000013:554061-555785(	1	3	1	0	1	5	2	1	0	1	1	2	1	3	1	0	1	5	2	1	0	1	1	2	213370000	2735500	5181400	174750	0	2916900	19456000	181440000	55975	0	576580	130640	696760	0	17499000	0	0	0	18911000	0	0	0	0	0
C4B63_13g171-t42_1-p1	C4B63_13g171-t42_1-p1 | transcript=C4B63_13g171-t42_1 | gene=C4B63_13g171 | organism=Trypanosoma_cruzi_Dm28c_2018 | gene_product=N-acetylglucosamine-6-phosphate deacetylase-like protein | transcript_product=N-acetylglucosamine-6-phosphate deacetylase-like	0	0	1	1	3	0	3	0	0	1	1	0	0	0	1	1	3	0	3	0	0	1	1	0	67970000	0	0	2394200	1726600	36034000	0	22028000	0	0	3477000	2310700	0	0	0	0	0	17326000	0	12719000	0	0	0	0
C4B63_13g189-t42_1-p1	C4B63_13g189-t42_1-p1 | transcript=C4B63_13g189-t42_1 | gene=C4B63_13g189 | organism=Trypanosoma_cruzi_Dm28c_2018 | gene_product=ubiquitin-like protein | transcript_product=ubiquitin-like protein | location=PRFA01000013:442977-443873(-) | protein_length=29	2	1	1	2	2	1	3	3	3	2	3	0	2	1	1	2	2	1	3	3	3	2	3	0	892340000	266830000	3596600	29447000	23948000	152380000	7667100	169930000	84156000	42641000	56309000	55437000	0	98642000	0	0	29725000	75129000	0	76650000	118850000	120880000	95181000	116830000
C4B63_13g190-t42_1-p1	C4B63_13g190-t42_1-p1 | transcript=C4B63_13g190-t42_1 | gene=C4B63_13g190 | organism=Trypanosoma_cruzi_Dm28c_2018 | gene_product=cdc2-related kinase 3 | transcript_product=cdc2-related kinase 3 | location=PRFA01000013:441704-442639(-) | protein_length=311	1	5	0	0	1	4	1	1	0	1	0	4	1	5	0	0	1	4	1	1	0	1	0	4	135720000	3022700	39425000	0	0	3133600	52537000	2594200	11790000	0	6011000	0	17201000	0	89268000	0	0	0	66080000	0	0	0	0	0
C4B63_13g192-t42_1-p1	C4B63_13g192-t42_1-p1 | transcript=C4B63_13g192-t42_1 | gene=C4B63_13g192 | organism=Trypanosoma_cruzi_Dm28c_2018 | gene_product=Elongation factor G1, mitochondrial | transcript_product=Elongation factor G1, mitochondrial | location=PRFA01000013:437884-440	5	0	1	0	1	0	3	1	0	0	1	0	5	0	1	0	1	0	3	1	0	0	1	0	136450000	96311000	0	575490	0	510090	0	30635000	8180800	0	0	235600	0	31389000	0	0	0	0	0	28718000	0	0	0	0
C4B63_13g194-t42_1-p1	C4B63_13g194-t42_1-p1 | transcript=C4B63_13g194-t42_1 | gene=C4B63_13g194 | organism=Trypanosoma_cruzi_Dm28c_2018 | gene_product=Eukaryotic translation initiation factor 4E type 5 | transcript_product=Eukaryotic translation initiation factor 4E type 5 | lo	2	0	1	0	1	2	2	1	0	0	0	0	2	0	1	0	1	2	2	1	0	0	0	0	181530000	67155000	0	9917500	0	31099000	12047000	59330000	1976200	0	0	0	0	33550000	0	0	0	0	32023000	39562000	0	0	0	0
C4B63_13g207-t42_1-p1	C4B63_13g207-t42_1-p1 | transcript=C4B63_13g207-t42_1 | gene=C4B63_13g207 | organism=Trypanosoma_cruzi_Dm28c_2018 | gene_product=Mitogen-activated protein kinase 6 | transcript_product=Mitogen-activated protein kinase 6 | location=PRFA01000013:417864-41922	1	1	0	0	0	0	0	0	0	1	0	0	1	1	0	0	0	0	0	0	0	1	0	0	15594000	10167000	2483200	0	0	0	0	0	0	0	2943200	0	0	0	0	0	0	0	0	0	0	0	0	0
C4B63_13g215-t42_1-p1	C4B63_13g215-t42_1-p1 | transcript=C4B63_13g215-t42_1 | gene=C4B63_13g215 | organism=Trypanosoma_cruzi_Dm28c_2018 | gene_product=conserved hypothetical protein | transcript_product=conserved hypothetical protein | location=PRFA01000013:397895-399064(-) | p	0	1	0	0	0	0	0	0	0	1	1	0	0	1	0	0	0	0	0	0	0	1	1	0	5835900	0	494820	0	0	0	0	0	0	0	3750800	1590300	0	0	0	0	0	0	0	0	0	0	0	0
C4B63_13g230-t42_1-p1	C4B63_13g230-t42_1-p1 | transcript=C4B63_13g230-t42_1 | gene=C4B63_13g230 | organism=Trypanosoma_cruzi_Dm28c_2018 | gene_product=Eukaryotic translation initiation factor 6 | transcript_product=Eukaryotic translation initiation factor 6 | location=PRFA01000	3	2	3	5	6	1	1	2	4	5	2	0	3	2	3	5	6	1	1	2	4	5	2	0	783950000	200130000	4059900	34918000	119700000	258350000	5169100	42938000	17714000	25923000	44342000	30693000	0	73108000	51807000	91838000	134020000	107180000	0	0	64475000	73947000	79774000	99078000
C4B63_13g231-t42_1-p1	C4B63_13g231-t42_1-p1 | transcript=C4B63_13g231-t42_1 | gene=C4B63_13g231 | organism=Trypanosoma_cruzi_Dm28c_2018 | gene_product=serine/threonine protein kinase | transcript_product=serine/threonine protein kinase | location=PRFA01000013:361274-363502(-) |	1	2	1	1	2	1	0	0	1	1	1	1	1	2	1	1	2	1	0	0	1	1	1	1	42263000	5458300	10112000	1121700	2362400	13823000	5007400	0	0	803240	1585000	1003400	987440	0	0	0	0	0	0	0	0	0	0	0
C4B63_13g236-t42_1-p1;C4B63_13g235-t42_1-p1;C4B63_13g234-t42_1-p1	C4B63_13g236-t42_1-p1 | transcript=C4B63_13g236-t42_1 | gene=C4B63_13g236 | organism=Trypanosoma_cruzi_Dm28c_2018 | gene_product=40S ribosomal protein S18 | transcript_product=40S ribosomal protein S18 | location=PRFA01000013:354493-354954(-) | protein_len	3	4	0	2	4	4	0	3	3	3	3	3	3	4	0	2	4	4	0	3	3	3	3	3	1239200000	374370000	39807000	0	17470000	327900000	175740000	0	121180000	48331000	60247000	44656000	29539000	140250000	148010000	0	48059000	153920000	272080000	0	137470000	79397000	83997000	69544000
C4B63_13g240-t42_1-p1	C4B63_13g240-t42_1-p1 | transcript=C4B63_13g240-t42_1 | gene=C4B63_13g240 | organism=Trypanosoma_cruzi_Dm28c_2018 | gene_product=conserved hypothetical protein | transcript_product=conserved hypothetical protein | location=PRFA01000013:337193-337807(-) | p	0	1	0	1	0	0	0	1	0	1	1	1	0	1	0	1	0	0	0	1	0	1	1	1	29968000	0	9648100	0	3147700	0	0	0	9355800	0	2529600	4324300	962430	0	0	0	0	0	0	0	0	0	0	0
C4B63_13g242-t42_1-p1;C4B63_13g241-t42_1-p1	C4B63_13g242-t42_1-p1 | transcript=C4B63_13g242-t42_1 | gene=C4B63_13g242 | organism=Trypanosoma_cruzi_Dm28c_2018 | gene_product=40S ribosomal protein S10 | transcript_product=40S ribosomal protein S10 | location=PRFA01000013:335741-336226(-) | protein_len	5	1	0	0	4	2	0	3	1	1	0	0	5	1	0	0	4	2	0	3	1	1	0	0	408350000	265620000	9564000	0	0	92970000	7099900	0	28132000	888200	4069900	0	0	72067000	0	0	0	50036000	24510000	0	39794000	0	0	0
C4B63_13g258-t42_1-p1	C4B63_13g258-t42_1-p1 | transcript=C4B63_13g258-t42_1 | gene=C4B63_13g258 | organism=Trypanosoma_cruzi_Dm28c_2018 | gene_product=Protein MEMO1 | transcript_product=Protein MEMO1 | location=PRFA01000013:303395-304342(-) | protein_length=315 | sequence_SO=co	2	0	1	0	0	0	2	0	0	0	0	0	2	0	1	0	0	0	2	0	0	0	0	0	139730000	85484000	0	5303000	0	0	0	48945000	0	0	0	0	0	0	0	0	0	0	0	0	0	0	0	0
C4B63_45g102-t42_1-p1;C4B63_13g269-t42_1-p1	C4B63_45g102-t42_1-p1 | transcript=C4B63_45g102-t42_1 | gene=C4B63_45g102 | organism=Trypanosoma_cruzi_Dm28c_2018 | gene_product=40S ribosomal protein S9 | transcript_product=40S ribosomal protein S9 | location=PRFA01000045:221526-222098(+) | protein_lengt	3	2	0	0	2	2	0	3	3	2	2	2	3	2	0	0	2	2	0	3	3	2	2	2	801620000	357290000	31138000	0	0	94568000	54321000	0	145690000	34891000	58922000	15593000	9205000	162490000	118850000	0	0	65122000	114570000	0	269360000	111940000	131090000	78565000
C4B63_13g271-t42_1-p1;C4B63_13g270-t42_1-p1	C4B63_13g271-t42_1-p1 | transcript=C4B63_13g271-t42_1 | gene=C4B63_13g271 | organism=Trypanosoma_cruzi_Dm28c_2018 | gene_product=fructose-bisphosphate aldolase, glycosomal | transcript_product=fructose-bisphosphate aldolase, glycosomal | location=PRFA01000	1	0	4	3	4	0	6	2	0	3	3	0	1	0	4	3	4	0	6	2	0	3	3	0	624490000	14285000	0	59444000	14829000	75118000	0	380470000	4872900	0	37411000	38062000	0	0	0	113120000	76009000	91594000	0	83435000	0	0	63235000	79214000
C4B63_204g13-t42_1-p1;C4B63_13g277-t42_1-p1	C4B63_204g13-t42_1-p1 | transcript=C4B63_204g13-t42_1 | gene=C4B63_204g13 | organism=Trypanosoma_cruzi_Dm28c_2018 | gene_product=N-acetyltransferase subunit Nat1 | transcript_product=N-acetyltransferase subunit Nat1 | location=PRFA01000204:43436-45574(-) |	1	0	1	2	2	0	2	0	0	2	2	0	1	0	1	2	2	0	2	0	0	2	2	0	39111000	5375000	0	232300	1533500	21026000	0	8305500	0	0	1612600	1026300	0	0	0	0	0	0	0	0	0	0	0	0
C4B63_13g295-t42_1-p1;C4B63_204g19-t42_1-p1	C4B63_13g295-t42_1-p1 | transcript=C4B63_13g295-t42_1 | gene=C4B63_13g295 | organism=Trypanosoma_cruzi_Dm28c_2018 | gene_product=pumilio/PUF RNA binding protein 6 | transcript_product=pumilio/PUF RNA binding protein 6 | location=PRFA01000013:232199-234682(	2	5	1	0	4	4	2	3	2	2	0	2	2	5	1	0	4	4	2	3	2	2	0	2	313050000	36229000	80947000	2795800	0	52309000	69545000	21214000	25125000	8097900	11644000	0	5146500	33633000	112000000	0	0	48453000	131060000	31089000	45704000	37681000	33943000	0
C4B63_13g310-t42_1-p1	C4B63_13g310-t42_1-p1 | transcript=C4B63_13g310-t42_1 | gene=C4B63_13g310 | organism=Trypanosoma_cruzi_Dm28c_2018 | gene_product=NAD(P)-dependent oxidoreductase | transcript_product=NAD(P)-dependent oxidoreductase | location=PRFA01000013:200040-200840(-) |	2	0	1	1	1	0	2	1	1	1	0	0	2	0	1	1	1	0	2	1	1	1	0	0	121300000	68326000	0	3273400	4244100	5920700	0	27747000	6645500	1917400	3226300	0	0	30903000	0	0	0	0	0	21153000	0	0	0	0
C4B63_13g323-t42_1-p1	C4B63_13g323-t42_1-p1 | transcript=C4B63_13g323-t42_1 | gene=C4B63_13g323 | organism=Trypanosoma_cruzi_Dm28c_2018 | gene_product=mitogen activated protein kinase | transcript_product=mitogen activated protein kinase | location=PRFA01000013:177686-178939(-)	5	0	0	0	0	0	1	0	0	0	0	0	5	0	0	0	0	0	1	0	0	0	0	0	48515000	41298000	0	0	0	0	0	7217200	0	0	0	0	0	0	0	0	0	0	0	0	0	0	0	0
C4B63_13g335-t42_1-p1	C4B63_13g335-t42_1-p1 | transcript=C4B63_13g335-t42_1 | gene=C4B63_13g335 | organism=Trypanosoma_cruzi_Dm28c_2018 | gene_product=conserved hypothetical protein | transcript_product=conserved hypothetical protein | location=PRFA01000013:148554-149864(-) | p	0	0	0	0	4	0	1	0	0	1	0	0	0	0	0	0	4	0	1	0	0	1	0	0	108480000	0	0	0	0	98163000	0	8362700	0	0	1956200	0	0	0	0	0	0	0	0	0	0	0	0	0
C4B63_13g336-t42_1-p1	C4B63_13g336-t42_1-p1 | transcript=C4B63_13g336-t42_1 | gene=C4B63_13g336 | organism=Trypanosoma_cruzi_Dm28c_2018 | gene_product=conserved hypothetical protein | transcript_product=conserved hypothetical protein | location=PRFA01000013:147460-148587(-) | p	0	0	0	0	1	0	0	0	0	0	0	0	0	0	0	0	1	0	0	0	0	0	0	0	16746000	0	0	0	0	16746000	0	0	0	0	0	0	0	0	0	0	0	0	0	0	0	0	0	0
C4B63_13g344-t42_1-p1	C4B63_13g344-t42_1-p1 | transcript=C4B63_13g344-t42_1 | gene=C4B63_13g344 | organism=Trypanosoma_cruzi_Dm28c_2018 | gene_product=conserved hypothetical protein | transcript_product=conserved hypothetical protein | location=PRFA01000013:138011-139813(-) | p	0	0	0	0	1	0	0	0	0	0	0	0	0	0	0	0	1	0	0	0	0	0	0	0	2069400	0	0	0	0	2069400	0	0	0	0	0	0	0	0	0	0	0	0	0	0	0	0	0	0
C4B63_13g34-t42_1-p1	C4B63_13g34-t42_1-p1 | transcript=C4B63_13g34-t42_1 | gene=C4B63_13g34 | organism=Trypanosoma_cruzi_Dm28c_2018 | gene_product=21 kDa cyclophilin | transcript_product=21 kDa cyclophilin | location=PRFA01000013:100972-101562(+) | protein_length=196 | sequenc	3	0	3	2	0	0	2	4	0	2	1	0	3	0	3	2	0	0	2	4	0	2	1	0	227040000	73489000	0	42927000	12652000	0	0	49519000	42685000	0	4029600	1737800	0	25159000	0	62945000	34824000	0	0	60646000	59583000	0	27822000	0
C4B63_13g352-t42_1-p1	C4B63_13g352-t42_1-p1 | transcript=C4B63_13g352-t42_1 | gene=C4B63_13g352 | organism=Trypanosoma_cruzi_Dm28c_2018 | gene_product=cytosolic nonspecific dipeptidase | transcript_product=cytosolic nonspecific dipeptidase | location=PRFA01000013:124794-126230(	17	7	8	12	15	9	16	11	9	10	10	2	17	7	8	12	15	9	16	11	9	10	10	2	17336000000	5695900000	95961000	517770000	754320000	2823900000	209590000	3.9977e+09	1326400000	542400000	749230000	606450000	15939000	895390000	220290000	551340000	522730000	605710000	170110000	796340000	870300000	559410000	669960000	592380000
C4B63_13g41-t42_1-p1	C4B63_13g41-t42_1-p1 | transcript=C4B63_13g41-t42_1 | gene=C4B63_13g41 | organism=Trypanosoma_cruzi_Dm28c_2018 | gene_product=protein kinase | transcript_product=protein kinase | location=PRFA01000013:114629-116488(+) | protein_length=619 | sequence_SO=con	1	0	0	1	0	0	1	0	0	0	0	0	1	0	0	1	0	0	1	0	0	0	0	0	6178100	4256700	0	0	579610	0	0	1341800	0	0	0	0	0	0	0	0	0	0	0	0	0	0	0	0
C4B63_159g11-t42_1-p1;C4B63_141g26-t42_1-p1;C4B63_105g76-t42_1-p1;C4B63_551g3-t42_1-p1	C4B63_159g11-t42_1-p1 | transcript=C4B63_159g11-t42_1 | gene=C4B63_159g11 | organism=Trypanosoma_cruzi_Dm28c_2018 | gene_product=retrotransposon hot spot (RHS) protein | transcript_product=retrotransposon hot spot (RHS) protein | location=PRFA01000159:3646	5	2	4	5	4	4	5	5	5	3	3	3	0	0	0	0	0	0	0	0	0	0	0	0	22724000	0	0	0	0	0	0	0	19408000	0	0	3316900	0	0	0	0	0	0	0	0	0	0	0	0
C4B63_142g6-t42_1-p1;C4B63_238g18-t42_1-p1	C4B63_142g6-t42_1-p1 | transcript=C4B63_142g6-t42_1 | gene=C4B63_142g6 | organism=Trypanosoma_cruzi_Dm28c_2018 | gene_product=GMP synthase | transcript_product=GMP synthase | location=PRFA01000142:18116-19462(+) | protein_length=448 | sequence_SO=contig |	1	0	0	1	1	0	0	1	0	0	0	0	1	0	0	1	1	0	0	1	0	0	0	0	97772000	58767000	0	0	8088400	24430000	0	0	6486900	0	0	0	0	0	0	0	0	0	0	0	0	0	0	0
C4B63_142g9-t42_1-p1	C4B63_142g9-t42_1-p1 | transcript=C4B63_142g9-t42_1 | gene=C4B63_142g9 | organism=Trypanosoma_cruzi_Dm28c_2018 | gene_product=heat shock protein DNAJ | transcript_product=heat shock protein DNAJ | location=PRFA01000142:28551-29516(+) | protein_length=321 |	3	5	3	3	4	6	3	1	2	4	2	5	3	5	3	3	4	6	3	1	2	4	2	5	727390000	41028000	103050000	25852000	9562700	91173000	218110000	44099000	23691000	26480000	59787000	37941000	46612000	21694000	155890000	39349000	89863000	63758000	351590000	54416000	0	67578000	73794000	66575000
C4B63_30g161-t42_1-p1;C4B63_143g20-t42_1-p1	C4B63_30g161-t42_1-p1 | transcript=C4B63_30g161-t42_1 | gene=C4B63_30g161 | organism=Trypanosoma_cruzi_Dm28c_2018 | gene_product=glutamine synthetase | transcript_product=glutamine synthetase | location=PRFA01000030:314343-315488(-) | protein_length=381 |	7	0	2	4	6	0	6	4	3	3	2	0	7	0	2	4	6	0	6	4	3	3	2	0	1.7953e+09	733250000	0	58260000	100960000	307210000	0	417070000	65492000	33785000	44771000	34498000	0	234680000	0	99446000	101530000	116670000	0	145430000	92597000	100950000	105990000	83938000
C4B63_30g170-t42_1-p1;C4B63_143g27-t42_1-p1;C4B63_143g25-t42_1-p1;C4B63_30g168-t42_1-p1;C4B63_30g166-t42_1-p1	C4B63_30g170-t42_1-p1 | transcript=C4B63_30g170-t42_1 | gene=C4B63_30g170 | organism=Trypanosoma_cruzi_Dm28c_2018 | gene_product=60S ribosomal protein L19 | transcript_product=60S ribosomal protein L19 | location=PRFA01000030:294183-295172(-) | protein_len	2	0	0	0	0	0	0	0	1	0	0	0	2	0	0	0	0	0	0	0	1	0	0	0	50621000	48737000	0	0	0	0	0	0	0	1884400	0	0	0	0	0	0	0	0	0	0	0	0	0	0
C4B63_30g176-t42_1-p1;C4B63_143g33-t42_1-p1	C4B63_30g176-t42_1-p1 | transcript=C4B63_30g176-t42_1 | gene=C4B63_30g176 | organism=Trypanosoma_cruzi_Dm28c_2018 | gene_product=inorganic polyphosphate/ATP-NAD kinase | transcript_product=inorganic polyphosphate/ATP-NAD kinase | location=PRFA01000030:2815	0	0	0	1	0	0	0	0	1	0	0	0	0	0	0	1	0	0	0	0	1	0	0	0	1337000	0	0	0	861680	0	0	0	0	475320	0	0	0	0	0	0	0	0	0	0	0	0	0	0
C4B63_143g51-t42_1-p1;C4B63_143g50-t42_1-p1;C4B63_143g49-t42_1-p1;C4B63_143g48-t42_1-p1;C4B63_143g47-t42_1-p1;C4B63_30g131-t42_1-p1	C4B63_143g51-t42_1-p1 | transcript=C4B63_143g51-t42_1 | gene=C4B63_143g51 | organism=Trypanosoma_cruzi_Dm28c_2018 | gene_product=cystathionine beta-synthase | transcript_product=cystathionine beta-synthase | location=PRFA01000143:17074-18357(-) | protein_l	16	3	9	11	14	5	17	10	9	8	7	1	1	0	0	0	1	0	1	0	0	0	0	0	28989000	12145000	0	0	0	12515000	0	4329300	0	0	0	0	0	0	0	0	0	0	0	0	0	0	0	0
C4B63_69g57-t42_1-p1;C4B63_144g26-t42_1-p1	C4B63_69g57-t42_1-p1 | transcript=C4B63_69g57-t42_1 | gene=C4B63_69g57 | organism=Trypanosoma_cruzi_Dm28c_2018 | gene_product=UMP-CMP kinase, mitochondrial | transcript_product=UMP-CMP kinase, mitochondrial | location=PRFA01000069:123368-124153(+) | protei	8	3	6	5	4	3	8	7	5	4	4	1	8	3	6	5	4	3	8	7	5	4	4	1	2811500000	1.0536e+09	17569000	178080000	115900000	230180000	33608000	656220000	221010000	98014000	108540000	97838000	932200	228860000	72705000	180440000	121510000	107240000	76953000	194260000	231610000	181900000	135220000	162500000
C4B63_145g10-t42_1-p1	C4B63_145g10-t42_1-p1 | transcript=C4B63_145g10-t42_1 | gene=C4B63_145g10 | organism=Trypanosoma_cruzi_Dm28c_2018 | gene_product=retrotransposon hot spot protein (RHS) | transcript_product=retrotransposon hot spot protein (RHS) | location=PRFA01000145:1556	1	7	4	3	4	5	6	2	1	1	1	3	0	0	0	0	0	0	0	0	0	0	0	0	142560000	0	18692000	22667000	28380000	17495000	40894000	0	8159900	0	0	0	6275800	0	0	0	0	0	0	0	0	0	0	0
C4B63_145g22-t42_1-p1	C4B63_145g22-t42_1-p1 | transcript=C4B63_145g22-t42_1 | gene=C4B63_145g22 | organism=Trypanosoma_cruzi_Dm28c_2018 | gene_product=retrotransposon hot spot protein (RHS) | transcript_product=retrotransposon hot spot protein (RHS) | location=PRFA01000145:4168	1	4	5	4	4	5	4	3	3	1	1	4	0	0	0	0	0	0	0	0	0	0	0	0	47837000	0	2050800	1796700	3179800	12822000	3832200	20050000	1382400	2151200	0	0	571700	0	0	0	0	0	0	0	0	0	0	0
C4B63_16g4-t42_1-p1;C4B63_77g79-t42_1-p1;C4B63_314g15-t42_1-p1;C4B63_145g31-t42_1-p1	C4B63_16g4-t42_1-p1 | transcript=C4B63_16g4-t42_1 | gene=C4B63_16g4 | organism=Trypanosoma_cruzi_Dm28c_2018 | gene_product=aldose 1-epimerase-like protein | transcript_product=aldose 1-epimerase-like protein | location=PRFA01000016:8141-8614(+) | protein_l	0	0	0	0	0	0	0	1	0	0	0	0	0	0	0	0	0	0	0	1	0	0	0	0	15680000	0	0	0	0	0	0	0	15680000	0	0	0	0	0	0	0	0	0	0	0	0	0	0	0
C4B63_145g3-t42_1-p1;C4B63_82g107-t42_1-p1;C4B63_77g74-t42_1-p1;C4B63_77g46-t42_1-p1;C4B63_145g28-t42_1-p1;C4B63_145g18-t42_1-p1;C4B63_82g121-t42_1-p1	C4B63_145g3-t42_1-p1 | transcript=C4B63_145g3-t42_1 | gene=C4B63_145g3 | organism=Trypanosoma_cruzi_Dm28c_2018 | gene_product=NADP-dependent alcohol hydrogenase | transcript_product=NADP-dependent alcohol hydrogenase | location=PRFA01000145:3080-4135(+) |	11	0	8	10	7	0	10	5	5	5	3	0	11	0	8	10	7	0	10	5	5	5	3	0	5452600000	2163500000	0	328560000	413450000	453290000	0	1357600000	324880000	69940000	180880000	160480000	0	536050000	0	462540000	335140000	277080000	0	477910000	519650000	287990000	286390000	224410000
C4B63_24g1406c-t42_1-p1;C4B63_24g1404c-t42_1-p1;C4B63_147g273c-t42_1-p1	C4B63_24g1406c-t42_1-p1 | transcript=C4B63_24g1406c-t42_1 | gene=C4B63_24g1406c | organism=Trypanosoma_cruzi_Dm28c_2018 | gene_product=60S ribosomal protein L35 | transcript_product=60S ribosomal protein L35 | location=PRFA01000024:222981-223364(-) | prote	1	1	0	0	1	0	0	1	0	1	0	0	1	1	0	0	1	0	0	1	0	1	0	0	135380000	58291000	11425000	0	0	36455000	0	0	13822000	0	15391000	0	0	0	0	0	0	0	0	0	0	0	0	0
C4B63_24g246-t42_1-p1;C4B63_147g45-t42_1-p1	C4B63_24g246-t42_1-p1 | transcript=C4B63_24g246-t42_1 | gene=C4B63_24g246 | organism=Trypanosoma_cruzi_Dm28c_2018 | gene_product=kynureninase | transcript_product=kynureninase | location=PRFA01000024:268490-269887(-) | protein_length=465 | sequence_SO=cont	1	0	0	0	0	0	1	0	0	0	0	0	1	0	0	0	0	0	1	0	0	0	0	0	1989500	1688100	0	0	0	0	0	301420	0	0	0	0	0	0	0	0	0	0	0	0	0	0	0	0
C4B63_147g68-t42_1-p1	C4B63_147g68-t42_1-p1 | transcript=C4B63_147g68-t42_1 | gene=C4B63_147g68 | organism=Trypanosoma_cruzi_Dm28c_2018 | gene_product=nitrilase | transcript_product=nitrilase | location=PRFA01000147:12192-13022(-) | protein_length=276 | sequence_SO=contig | SO=	8	0	1	1	0	0	2	4	1	1	1	0	1	0	0	1	0	0	1	1	1	1	1	0	594230000	479090000	0	6980000	6215900	0	0	45998000	38393000	5989200	0	11568000	0	119740000	0	0	0	0	0	30792000	67107000	0	0	0
C4B63_17g231-t42_1-p1;C4B63_148g25-t42_1-p1	C4B63_17g231-t42_1-p1 | transcript=C4B63_17g231-t42_1 | gene=C4B63_17g231 | organism=Trypanosoma_cruzi_Dm28c_2018 | gene_product=chaperonin HSP60, mitochondrial precursor | transcript_product=chaperonin HSP60, mitochondrial precursor | location=PRFA0100001	1	0	2	5	6	1	6	0	0	3	1	1	1	0	2	5	6	1	6	0	0	3	1	1	464420000	11684000	0	28547000	69501000	158440000	1676200	142880000	0	0	39545000	11556000	591750	0	0	46096000	67135000	54421000	0	42068000	0	0	56947000	0
C4B63_17g232-t42_1-p1;C4B63_148g26-t42_1-p1	C4B63_17g232-t42_1-p1 | transcript=C4B63_17g232-t42_1 | gene=C4B63_17g232 | organism=Trypanosoma_cruzi_Dm28c_2018 | gene_product=rab11B GTPase, | transcript_product=rab11B GTPase, | location=PRFA01000017:427113-427769(-) | protein_length=218 | sequence_SO=	1	0	0	0	0	0	1	0	0	0	0	0	1	0	0	0	0	0	1	0	0	0	0	0	8921200	6175300	0	0	0	0	0	2745900	0	0	0	0	0	0	0	0	0	0	0	0	0	0	0	0
C4B63_392g17-t42_1-p1;C4B63_17g233-t42_1-p1;C4B63_148g27-t42_1-p1;C4B63_80g53-t42_1-p1	C4B63_392g17-t42_1-p1 | transcript=C4B63_392g17-t42_1 | gene=C4B63_392g17 | organism=Trypanosoma_cruzi_Dm28c_2018 | gene_product=iron superoxide dismutase | transcript_product=iron superoxide dismutase | location=PRFA01000392:15838-16425(-) | protein_lengt	5	0	2	3	4	0	5	2	0	2	3	0	5	0	2	3	4	0	5	2	0	2	3	0	2411100000	727750000	0	97511000	116180000	408140000	0	752710000	94568000	0	100340000	113930000	0	349910000	0	111830000	120610000	280920000	0	415150000	235190000	0	259200000	273150000
C4B63_220g9-t42_1-p1;C4B63_149g16-t42_1-p1	C4B63_220g9-t42_1-p1 | transcript=C4B63_220g9-t42_1 | gene=C4B63_220g9 | organism=Trypanosoma_cruzi_Dm28c_2018 | gene_product=conserved hypothetical protein | transcript_product=conserved hypothetical protein | location=PRFA01000220:36218-37525(+) | protei	1	6	4	3	5	8	4	3	3	5	3	5	1	6	4	3	5	8	4	3	3	5	3	5	555540000	3811400	82649000	29824000	14715000	98280000	135170000	113830000	19329000	9496700	17657000	10119000	20660000	0	120940000	42670000	31545000	50077000	135880000	59943000	22575000	40189000	30424000	19787000
C4B63_220g11-t42_1-p1;C4B63_149g18-t42_1-p1	C4B63_220g11-t42_1-p1 | transcript=C4B63_220g11-t42_1 | gene=C4B63_220g11 | organism=Trypanosoma_cruzi_Dm28c_2018 | gene_product=Beta propeller protein 1 | transcript_product=Beta propeller protein 1 | location=PRFA01000220:39064-40512(+) | protein_length=	0	0	0	0	1	1	0	0	0	0	0	0	0	0	0	0	1	1	0	0	0	0	0	0	2553700	0	0	0	0	1669300	884400	0	0	0	0	0	0	0	0	0	0	0	0	0	0	0	0	0
C4B63_149g19-t42_1-p1;C4B63_220g12-t42_1-p1	C4B63_149g19-t42_1-p1 | transcript=C4B63_149g19-t42_1 | gene=C4B63_149g19 | organism=Trypanosoma_cruzi_Dm28c_2018 | gene_product=peroxidoxin | transcript_product=peroxidoxin | location=PRFA01000149:36453-37133(+) | protein_length=226 | sequence_SO=contig |	8	4	6	7	7	4	8	6	6	6	5	0	8	4	6	7	7	4	8	6	6	6	5	0	3.4788e+09	956280000	82691000	320430000	243100000	355850000	77390000	932040000	197480000	68067000	130310000	115180000	0	222470000	101060000	344410000	199340000	121290000	71787000	239570000	196290000	164340000	157050000	168440000
C4B63_149g23-t42_1-p1	C4B63_149g23-t42_1-p1 | transcript=C4B63_149g23-t42_1 | gene=C4B63_149g23 | organism=Trypanosoma_cruzi_Dm28c_2018 | gene_product=conserved hypothetical protein | transcript_product=conserved hypothetical protein | location=PRFA01000149:40817-42088(+) | pro	11	5	7	6	10	4	13	8	8	7	6	1	11	5	7	6	10	4	13	8	8	7	6	1	3.1698e+09	841030000	48457000	274550000	171680000	415840000	91744000	861940000	195650000	68349000	116820000	83014000	703440	143610000	108130000	210270000	150180000	119170000	105280000	172810000	159080000	112370000	141250000	122960000
C4B63_149g26-t42_1-p1	C4B63_149g26-t42_1-p1 | transcript=C4B63_149g26-t42_1 | gene=C4B63_149g26 | organism=Trypanosoma_cruzi_Dm28c_2018 | gene_product=GDP-mannose pyrophosphorylase | transcript_product=GDP-mannose pyrophosphorylase | location=PRFA01000149:43649-44800(+) | prote	6	0	1	2	2	0	3	2	2	1	1	0	6	0	1	2	2	0	3	2	2	1	1	0	346180000	238330000	0	5206500	9235600	24867000	0	51472000	7672300	2854400	4683800	1863500	0	49002000	0	0	29734000	35616000	0	17441000	20793000	0	0	0
C4B63_149g62-t42_1-p1	C4B63_149g62-t42_1-p1 | transcript=C4B63_149g62-t42_1 | gene=C4B63_149g62 | organism=Trypanosoma_cruzi_Dm28c_2018 | gene_product=NAD(P)-dependent oxidoreductase | transcript_product=NAD(P)-dependent oxidoreductase | location=PRFA01000149:11497-12327(-) | p	2	1	1	2	1	0	0	1	0	1	1	2	1	0	0	0	0	0	0	0	0	0	0	0	747320	747320	0	0	0	0	0	0	0	0	0	0	0	0	0	0	0	0	0	0	0	0	0	0
C4B63_14g103-t42_1-p1	C4B63_14g103-t42_1-p1 | transcript=C4B63_14g103-t42_1 | gene=C4B63_14g103 | organism=Trypanosoma_cruzi_Dm28c_2018 | gene_product=beta adaptin | transcript_product=beta adaptin | location=PRFA01000014:230220-232544(+) | protein_length=774 | sequence_SO=cont	2	1	1	3	2	0	2	1	1	1	0	0	2	1	1	3	2	0	2	1	1	1	0	0	26252000	6038400	377210	492070	6228500	5524700	0	7039700	181320	72396	297780	0	0	4243200	0	0	5919000	5025400	0	4681600	0	0	0	0
C4B63_14g104-t42_1-p1	C4B63_14g104-t42_1-p1 | transcript=C4B63_14g104-t42_1 | gene=C4B63_14g104 | organism=Trypanosoma_cruzi_Dm28c_2018 | gene_product=conserved hypothetical protein | transcript_product=conserved hypothetical protein | location=PRFA01000014:233231-234292(+) | p	0	1	0	0	0	0	0	0	1	0	0	0	0	1	0	0	0	0	0	0	1	0	0	0	4848300	0	3661500	0	0	0	0	0	0	1186800	0	0	0	0	0	0	0	0	0	0	0	0	0	0
C4B63_14g105-t42_1-p1	C4B63_14g105-t42_1-p1 | transcript=C4B63_14g105-t42_1 | gene=C4B63_14g105 | organism=Trypanosoma_cruzi_Dm28c_2018 | gene_product=conserved hypothetical protein | transcript_product=conserved hypothetical protein | location=PRFA01000014:237101-238057(+) | p	2	4	0	0	2	2	0	2	3	0	0	3	2	4	0	0	2	2	0	2	3	0	0	3	107280000	20748000	31023000	0	0	13289000	7518400	0	4329900	11158000	0	0	19213000	0	124830000	0	0	0	0	0	39145000	46909000	0	0
C4B63_14g106-t42_1-p1	C4B63_14g106-t42_1-p1 | transcript=C4B63_14g106-t42_1 | gene=C4B63_14g106 | organism=Trypanosoma_cruzi_Dm28c_2018 | gene_product=conserved hypothetical protein | transcript_product=conserved hypothetical protein | location=PRFA01000014:238643-239329(+) | p	0	0	0	0	0	1	0	0	0	0	0	0	0	0	0	0	0	1	0	0	0	0	0	0	582100	0	0	0	0	0	582100	0	0	0	0	0	0	0	0	0	0	0	0	0	0	0	0	0
C4B63_14g107-t42_1-p1	C4B63_14g107-t42_1-p1 | transcript=C4B63_14g107-t42_1 | gene=C4B63_14g107 | organism=Trypanosoma_cruzi_Dm28c_2018 | gene_product=conserved hypothetical protein | transcript_product=conserved hypothetical protein | location=PRFA01000014:240029-242848(+) | p	0	1	0	2	1	1	1	0	0	1	0	0	0	1	0	2	1	1	1	0	0	1	0	0	11622000	0	386210	0	3418300	3337300	1179400	1903700	0	0	1396900	0	0	0	0	0	0	0	0	0	0	0	0	0
C4B63_14g120-t42_1-p1	C4B63_14g120-t42_1-p1 | transcript=C4B63_14g120-t42_1 | gene=C4B63_14g120 | organism=Trypanosoma_cruzi_Dm28c_2018 | gene_product=trans-sialidase, Group V | transcript_product=trans-sialidase, Group V | location=PRFA01000014:268964-271351(+) | protein_lengt	0	1	0	0	0	1	0	0	0	0	0	1	0	1	0	0	0	1	0	0	0	0	0	1	39141000	0	6813200	0	0	0	7797000	0	0	0	0	0	24531000	0	0	0	0	0	0	0	0	0	0	0
C4B63_310g14-t42_1-p1;C4B63_14g145-t42_1-p1	C4B63_310g14-t42_1-p1 | transcript=C4B63_310g14-t42_1 | gene=C4B63_310g14 | organism=Trypanosoma_cruzi_Dm28c_2018 | gene_product=selenophosphate synthetase | transcript_product=selenophosphate synthetase | location=PRFA01000310:27775-28908(+) | protein_len	1	0	1	1	0	0	0	0	0	1	0	0	1	0	1	1	0	0	0	0	0	1	0	0	17007000	13189000	0	1368700	1028200	0	0	0	0	0	1421500	0	0	0	0	0	0	0	0	0	0	0	0	0
C4B63_14g147-t42_1-p1	C4B63_14g147-t42_1-p1 | transcript=C4B63_14g147-t42_1 | gene=C4B63_14g147 | organism=Trypanosoma_cruzi_Dm28c_2018 | gene_product=phosphoribosylpyrophosphate synthetase | transcript_product=phosphoribosylpyrophosphate synthetase | location=PRFA01000014:3253	4	0	2	2	2	0	3	2	2	2	2	0	4	0	2	2	2	0	3	2	2	2	2	0	379840000	114550000	0	19117000	19666000	43255000	0	105350000	33670000	13813000	21907000	8516500	0	34116000	0	32121000	31412000	29422000	0	39616000	45385000	40486000	42563000	36569000
C4B63_14g148-t42_1-p1	C4B63_14g148-t42_1-p1 | transcript=C4B63_14g148-t42_1 | gene=C4B63_14g148 | organism=Trypanosoma_cruzi_Dm28c_2018 | gene_product=NADH dehydrogenase | transcript_product=NADH dehydrogenase | location=PRFA01000014:327650-328795(+) | protein_length=381 | sequ	0	1	0	1	0	0	1	0	0	0	1	0	0	1	0	1	0	0	1	0	0	0	1	0	19856000	0	208880	0	5409100	0	0	12006000	0	0	0	2231800	0	0	0	0	0	0	0	0	0	0	0	0
C4B63_14g155-t42_1-p1	C4B63_14g155-t42_1-p1 | transcript=C4B63_14g155-t42_1 | gene=C4B63_14g155 | organism=Trypanosoma_cruzi_Dm28c_2018 | gene_product=Leucine-rich repeat-containing protein 74A | transcript_product=Leucine-rich repeat-containing protein 74A | location=PRFA01000	0	5	0	0	0	2	1	0	0	0	0	0	0	5	0	0	0	2	1	0	0	0	0	0	18844000	0	14694000	0	0	0	2953100	1196400	0	0	0	0	0	0	0	0	0	0	0	0	0	0	0	0
C4B63_14g24-t42_1-p1;C4B63_14g16-t42_1-p1	C4B63_14g24-t42_1-p1 | transcript=C4B63_14g24-t42_1 | gene=C4B63_14g24 | organism=Trypanosoma_cruzi_Dm28c_2018 | gene_product=DnaJ chaperone protein | transcript_product=DnaJ chaperone protein | location=PRFA01000014:65303-66319(+) | protein_length=338 | s	8	1	7	8	9	2	8	7	7	8	6	0	8	1	7	8	9	2	8	7	7	8	6	0	5665600000	1240900000	8196400	389080000	406910000	1373400000	1638300	849120000	411860000	356820000	368740000	258960000	0	246080000	0	379380000	260190000	384820000	0	305280000	464710000	604640000	484730000	489220000
C4B63_14g170-t42_1-p1	C4B63_14g170-t42_1-p1 | transcript=C4B63_14g170-t42_1 | gene=C4B63_14g170 | organism=Trypanosoma_cruzi_Dm28c_2018 | gene_product=19S proteasome regulatory subunit | transcript_product=19S proteasome regulatory subunit | location=PRFA01000014:385630-386844(	6	5	10	9	9	6	8	3	3	5	5	2	5	5	9	8	9	6	8	3	2	4	4	1	1.5806e+09	163490000	36779000	143440000	253240000	367190000	39067000	382090000	40759000	13899000	80259000	58927000	1499000	52517000	73738000	99280000	122280000	81058000	44943000	77430000	52256000	31633000	82845000	92050000
C4B63_14g188-t42_1-p1	C4B63_14g188-t42_1-p1 | transcript=C4B63_14g188-t42_1 | gene=C4B63_14g188 | organism=Trypanosoma_cruzi_Dm28c_2018 | gene_product=UPF0769 protein C21orf59 homolog B | transcript_product=UPF0769 protein C21orf59 homolog B | location=PRFA01000014:421824-42262	1	0	0	1	1	0	0	0	0	0	0	0	1	0	0	1	1	0	0	0	0	0	0	0	13690000	7004700	0	0	2681900	4003500	0	0	0	0	0	0	0	0	0	0	0	0	0	0	0	0	0	0
C4B63_51g97-t42_1-p1;C4B63_14g189-t42_1-p1	C4B63_51g97-t42_1-p1 | transcript=C4B63_51g97-t42_1 | gene=C4B63_51g97 | organism=Trypanosoma_cruzi_Dm28c_2018 | gene_product=60S ribosomal protein L18 | transcript_product=60S ribosomal protein L18 | location=PRFA01000051:225235-225816(+) | protein_length	2	2	0	1	2	2	0	2	1	2	2	2	2	2	0	1	2	2	0	2	1	2	2	2	69199000	32259000	3238700	0	935910	12386000	4536900	0	5049000	504290	6670100	2357900	1260900	15311000	12372000	0	0	7879400	9214400	0	8073900	0	13612000	6580000
C4B63_14g191-t42_1-p1	C4B63_14g191-t42_1-p1 | transcript=C4B63_14g191-t42_1 | gene=C4B63_14g191 | organism=Trypanosoma_cruzi_Dm28c_2018 | gene_product=ABC1 protein | transcript_product=ABC1 protein | location=PRFA01000014:427018-428586(+) | protein_length=522 | sequence_SO=cont	0	2	0	0	0	1	0	0	0	0	0	0	0	2	0	0	0	1	0	0	0	0	0	0	28265000	0	15529000	0	0	0	12737000	0	0	0	0	0	0	0	0	0	0	0	0	0	0	0	0	0
C4B63_14g192-t42_1-p1	C4B63_14g192-t42_1-p1 | transcript=C4B63_14g192-t42_1 | gene=C4B63_14g192 | organism=Trypanosoma_cruzi_Dm28c_2018 | gene_product=PSP1 C-terminal conserved region | transcript_product=PSP1 C-terminal conserved region | location=PRFA01000014:429196-429765(+)	6	0	0	0	6	0	0	5	4	4	5	0	6	0	0	0	6	0	0	5	4	4	5	0	1250800000	320970000	0	0	0	179910000	0	0	334170000	217860000	77919000	119930000	0	120180000	0	0	0	141730000	0	0	323160000	398810000	114200000	193610000
C4B63_14g193-t42_1-p1	C4B63_14g193-t42_1-p1 | transcript=C4B63_14g193-t42_1 | gene=C4B63_14g193 | organism=Trypanosoma_cruzi_Dm28c_2018 | gene_product=PSP1 C-terminal conserved region | transcript_product=PSP1 C-terminal conserved region | location=PRFA01000014:429855-430523(+)	7	0	0	0	7	0	0	8	9	6	7	0	7	0	0	0	7	0	0	8	9	6	7	0	2719800000	700680000	0	0	0	617510000	0	0	420250000	487000000	203660000	290700000	0	271820000	0	0	0	200740000	0	0	391780000	676200000	266670000	388070000
C4B63_14g200-t42_1-p1	C4B63_14g200-t42_1-p1 | transcript=C4B63_14g200-t42_1 | gene=C4B63_14g200 | organism=Trypanosoma_cruzi_Dm28c_2018 | gene_product=conserved hypothetical protein | transcript_product=conserved hypothetical protein | location=PRFA01000014:444949-448104(+) | p	3	1	0	3	4	1	3	0	0	0	0	0	3	1	0	3	4	1	3	0	0	0	0	0	68028000	20008000	1948400	0	5425100	24276000	388850	15981000	0	0	0	0	0	13880000	0	0	17316000	14435000	0	12158000	0	0	0	0
C4B63_14g215-t42_1-p1	C4B63_14g215-t42_1-p1 | transcript=C4B63_14g215-t42_1 | gene=C4B63_14g215 | organism=Trypanosoma_cruzi_Dm28c_2018 | gene_product=mitochondrial RNA binding complex 1 subunit | transcript_product=mitochondrial RNA binding complex 1 subunit | location=PRFA010	0	0	1	1	0	0	0	0	0	0	0	0	0	0	1	1	0	0	0	0	0	0	0	0	5929600	0	0	1482100	4447500	0	0	0	0	0	0	0	0	0	0	0	0	0	0	0	0	0	0	0
C4B63_14g218-t42_1-p1	C4B63_14g218-t42_1-p1 | transcript=C4B63_14g218-t42_1 | gene=C4B63_14g218 | organism=Trypanosoma_cruzi_Dm28c_2018 | gene_product=Pentatricopeptide repeat-containing protein At2g31400, chloroplastic | transcript_product=Pentatricopeptide repeat-containing p	2	1	2	2	0	0	2	1	0	0	0	0	2	1	2	2	0	0	2	1	0	0	0	0	66234000	16450000	2187900	6122500	7907600	0	0	28552000	5013700	0	0	0	0	13166000	0	16824000	19072000	0	0	23678000	0	0	0	0
C4B63_14g222-t42_1-p1	C4B63_14g222-t42_1-p1 | transcript=C4B63_14g222-t42_1 | gene=C4B63_14g222 | organism=Trypanosoma_cruzi_Dm28c_2018 | gene_product=conserved hypothetical protein | transcript_product=conserved hypothetical protein | location=PRFA01000014:494071-495537(+) | p	1	2	1	2	1	3	2	1	1	0	1	1	1	2	1	2	1	3	2	1	1	0	1	1	118350000	23658000	4745300	3275200	17407000	19307000	24299000	16559000	4252300	1727800	0	2506900	613070	0	29736000	0	43966000	0	33870000	13446000	0	0	0	0
C4B63_14g241-t42_1-p1;C4B63_303g16-t42_1-p1	C4B63_14g241-t42_1-p1 | transcript=C4B63_14g241-t42_1 | gene=C4B63_14g241 | organism=Trypanosoma_cruzi_Dm28c_2018 | gene_product=trypanothione reductase | transcript_product=trypanothione reductase | location=PRFA01000014:549546-551024(-) | protein_length=	23	1	15	13	16	1	19	17	12	12	10	1	23	1	15	13	16	1	19	17	12	12	10	1	6.7749e+09	2896300000	718140	347480000	331360000	820890000	443760	1281300000	482290000	205730000	234140000	174130000	63098	501510000	0	294880000	233370000	261790000	0	328490000	332410000	331850000	226870000	242310000
C4B63_14g248-t42_1-p1	C4B63_14g248-t42_1-p1 | transcript=C4B63_14g248-t42_1 | gene=C4B63_14g248 | organism=Trypanosoma_cruzi_Dm28c_2018 | gene_product=protein kinase | transcript_product=protein kinase | location=PRFA01000014:536453-538279(-) | protein_length=608 | sequence_SO=	0	1	0	0	0	1	0	0	0	0	0	0	0	1	0	0	0	1	0	0	0	0	0	0	3752200	0	0	0	0	0	3752200	0	0	0	0	0	0	0	0	0	0	0	0	0	0	0	0	0
C4B63_14g249-t42_1-p1	C4B63_14g249-t42_1-p1 | transcript=C4B63_14g249-t42_1 | gene=C4B63_14g249 | organism=Trypanosoma_cruzi_Dm28c_2018 | gene_product=structural maintenance of chromosome 3 | transcript_product=structural maintenance of chromosome 3 | location=PRFA01000014:5317	0	1	1	0	1	0	1	0	0	1	0	0	0	1	1	0	1	0	1	0	0	1	0	0	8751100	0	399130	3296500	0	1752500	0	777530	0	0	2525500	0	0	0	0	0	0	0	0	0	0	0	0	0
C4B63_14g44-t42_1-p1	C4B63_14g44-t42_1-p1 | transcript=C4B63_14g44-t42_1 | gene=C4B63_14g44 | organism=Trypanosoma_cruzi_Dm28c_2018 | gene_product=CCR4-NOT transcription complex subunit 10 | transcript_product=CCR4-NOT transcription complex subunit 10 | location=PRFA01000014:1	1	2	1	1	2	3	1	1	3	2	2	2	1	2	1	1	2	3	1	1	3	2	2	2	523210000	63593000	29429000	11670000	20710000	75806000	164330000	58386000	22886000	27215000	24554000	19789000	4841400	0	142400000	0	0	49061000	209860000	0	0	79161000	43016000	65700000
C4B63_14g45-t42_1-p1	C4B63_14g45-t42_1-p1 | transcript=C4B63_14g45-t42_1 | gene=C4B63_14g45 | organism=Trypanosoma_cruzi_Dm28c_2018 | gene_product=CCR4-NOT transcription complex subunit 10 | transcript_product=CCR4-NOT transcription complex subunit 10 | location=PRFA01000014:1	0	4	1	1	2	4	0	1	0	2	1	2	0	4	1	1	2	4	0	1	0	2	1	2	242110000	0	37354000	1717800	2972100	75570000	60944000	0	12927000	0	24113000	19938000	6569900	0	105890000	0	0	44239000	75904000	0	0	0	48039000	0
C4B63_14g67-t42_1-p1	C4B63_14g67-t42_1-p1 | transcript=C4B63_14g67-t42_1 | gene=C4B63_14g67 | organism=Trypanosoma_cruzi_Dm28c_2018 | gene_product=small GTPase | transcript_product=small GTPase | location=PRFA01000014:155628-156695(+) | protein_length=355 | sequence_SO=contig	1	0	0	2	1	0	1	0	0	1	1	0	1	0	0	2	1	0	1	0	0	1	1	0	16837000	0	0	0	12811000	0	0	0	0	0	2896300	1129200	0	0	0	0	0	0	0	0	0	0	0	0
C4B63_14g70-t42_1-p1	C4B63_14g70-t42_1-p1 | transcript=C4B63_14g70-t42_1 | gene=C4B63_14g70 | organism=Trypanosoma_cruzi_Dm28c_2018 | gene_product=flagellum targeting protein kharon1 | transcript_product=flagellum targeting protein kharon1 | location=PRFA01000014:160195-161412	4	2	0	0	2	3	1	3	0	1	0	2	4	2	0	0	2	3	1	3	0	1	0	2	427210000	163330000	19165000	0	0	65287000	87341000	39919000	32617000	0	15559000	0	3986700	40469000	0	0	0	55192000	109740000	0	62232000	0	0	0
C4B63_14g84-t42_1-p1	C4B63_14g84-t42_1-p1 | transcript=C4B63_14g84-t42_1 | gene=C4B63_14g84 | organism=Trypanosoma_cruzi_Dm28c_2018 | gene_product=conserved hypothetical protein | transcript_product=conserved hypothetical protein | location=PRFA01000014:190296-192092(+) | prot	0	0	0	0	0	1	0	0	0	1	0	0	0	0	0	0	0	1	0	0	0	1	0	0	1815500	0	0	0	0	0	853180	0	0	0	962360	0	0	0	0	0	0	0	0	0	0	0	0	0
C4B63_14g96-t42_1-p1	C4B63_14g96-t42_1-p1 | transcript=C4B63_14g96-t42_1 | gene=C4B63_14g96 | organism=Trypanosoma_cruzi_Dm28c_2018 | gene_product=isoleucil-tRNA synthetase | transcript_product=isoleucil-tRNA synthetase | location=PRFA01000014:215430-218159(+) | protein_length	12	0	0	2	3	0	0	5	1	2	0	0	12	0	0	2	3	0	0	5	1	2	0	0	290230000	249750000	0	0	1892900	5968100	0	0	27859000	1883500	2875900	0	0	98071000	0	0	2844600	5215900	0	0	20306000	0	6481600	0
C4B63_14g97-t42_1-p1	C4B63_14g97-t42_1-p1 | transcript=C4B63_14g97-t42_1 | gene=C4B63_14g97 | organism=Trypanosoma_cruzi_Dm28c_2018 | gene_product=isoleucyl-tRNA synthetase | transcript_product=isoleucyl-tRNA synthetase | location=PRFA01000014:217787-218899(+) | protein_length	1	0	1	1	0	0	0	1	0	1	0	0	1	0	1	1	0	0	0	1	0	1	0	0	40274000	17514000	0	2526100	9535700	0	0	0	8693100	0	2005300	0	0	0	0	0	0	0	0	0	0	0	0	0
C4B63_57g66-t42_1-p1;C4B63_150g37-t42_1-p1	C4B63_57g66-t42_1-p1 | transcript=C4B63_57g66-t42_1 | gene=C4B63_57g66 | organism=Trypanosoma_cruzi_Dm28c_2018 | gene_product=short chain 3-hydroxyacyl-CoA dehydrogenase | transcript_product=short chain 3-hydroxyacyl-CoA dehydrogenase | location=PRFA010000	6	0	4	5	4	0	6	3	1	2	1	0	6	0	4	5	4	0	6	3	1	2	1	0	243630000	47613000	0	34217000	27294000	26006000	0	102000000	3869900	265720	2228500	138400	0	29527000	0	26740000	28137000	26690000	0	34876000	7326700	0	14631000	0
C4B63_151g48-t42_1-p1	C4B63_151g48-t42_1-p1 | transcript=C4B63_151g48-t42_1 | gene=C4B63_151g48 | organism=Trypanosoma_cruzi_Dm28c_2018 | gene_product=retrotransposon hot spot (RHS) protein | transcript_product=retrotransposon hot spot (RHS) protein | location=PRFA01000151:1645	7	0	7	4	4	2	6	6	2	4	5	1	0	0	0	0	0	0	0	0	0	0	0	0	242690000	53164000	0	21209000	40082000	30244000	2258000	46333000	11916000	313210	17893000	19272000	0	38672000	0	55956000	0	31151000	0	37337000	51432000	0	0	50271000
C4B63_171g30-t42_1-p1;C4B63_157g28-t42_1-p1	C4B63_171g30-t42_1-p1 | transcript=C4B63_171g30-t42_1 | gene=C4B63_171g30 | organism=Trypanosoma_cruzi_Dm28c_2018 | gene_product=FK506-binding protein (FKBP)-type peptidyl-prolyl isomerase | transcript_product=FK506-binding protein (FKBP)-type peptidyl-pro	7	2	5	6	3	1	6	5	6	5	3	1	7	2	5	6	3	1	6	5	6	5	3	1	1.9672e+09	678960000	4364500	153120000	193970000	179940000	2499900	442240000	181390000	51387000	44176000	34958000	187380	140010000	33525000	153510000	131350000	100090000	0	128990000	155130000	98187000	90015000	87249000
C4B63_15g18-t42_1-p1;C4B63_3g554-t42_1-p1;C4B63_54g71-t42_1-p1;C4B63_3g552-t42_1-p1;C4B63_3g553-t42_1-p1;C4B63_3g550-t42_1-p1;C4B63_3g551-t42_1-p1	C4B63_15g18-t42_1-p1 | transcript=C4B63_15g18-t42_1 | gene=C4B63_15g18 | organism=Trypanosoma_cruzi_Dm28c_2018 | gene_product=NADH-dependent fumarate reductase | transcript_product=NADH-dependent fumarate reductase | location=PRFA01000015:36548-39976(+) |	6	0	1	4	2	0	2	4	1	2	1	0	0	0	0	2	0	0	0	0	0	1	0	0	245280000	112310000	0	5939600	33606000	29694000	0	16298000	28640000	4841600	7074200	6871400	0	36823000	0	0	31699000	0	0	0	36573000	0	0	0
C4B63_15g19-t42_1-p1	C4B63_15g19-t42_1-p1 | transcript=C4B63_15g19-t42_1 | gene=C4B63_15g19 | organism=Trypanosoma_cruzi_Dm28c_2018 | gene_product=NADH-dependent fumarate reductase | transcript_product=NADH-dependent fumarate reductase | location=PRFA01000015:42064-44337(+) |	7	0	1	2	2	0	3	5	1	1	1	0	1	0	0	0	0	0	1	1	0	0	0	0	15002000	8706000	0	0	0	0	0	5750600	545050	0	0	0	0	0	0	0	0	0	0	0	0	0	0	0
C4B63_397g13-t42_1-p1;C4B63_15g7-t42_1-p1	C4B63_397g13-t42_1-p1 | transcript=C4B63_397g13-t42_1 | gene=C4B63_397g13 | organism=Trypanosoma_cruzi_Dm28c_2018 | gene_product=protein kinase | transcript_product=protein kinase | location=PRFA01000397:4251-5759(-) | protein_length=502 | sequence_SO=cont	2	1	2	1	1	1	2	1	1	2	1	0	2	1	2	1	1	1	2	1	1	2	1	0	128960000	56454000	2327000	6764700	8480200	14931000	2099400	22094000	3761200	2281800	7167600	2596200	0	17051000	0	0	0	0	0	16967000	0	0	0	0
C4B63_16g330-t42_1-p1;C4B63_160g32-t42_1-p1	C4B63_16g330-t42_1-p1 | transcript=C4B63_16g330-t42_1 | gene=C4B63_16g330 | organism=Trypanosoma_cruzi_Dm28c_2018 | gene_product=kinesin-C | transcript_product=kinesin-C | location=PRFA01000016:92335-94587(-) | protein_length=750 | sequence_SO=contig | SO=	0	5	0	0	1	7	0	1	0	0	0	3	0	5	0	0	1	7	0	1	0	0	0	3	51075000	0	14022000	0	0	177090	29489000	0	4974300	0	0	0	2412700	0	33297000	0	0	0	35830000	0	0	0	0	0
C4B63_16g331-t42_1-p1;C4B63_160g33-t42_1-p1	C4B63_16g331-t42_1-p1 | transcript=C4B63_16g331-t42_1 | gene=C4B63_16g331 | organism=Trypanosoma_cruzi_Dm28c_2018 | gene_product=ubiquitin-activating enzyme E1 | transcript_product=ubiquitin-activating enzyme E1 | location=PRFA01000016:87043-90159(-) | pro	17	1	6	10	8	0	14	12	5	5	5	0	17	1	6	10	8	0	14	12	5	5	5	0	1403100000	492130000	427140	81257000	165740000	73648000	0	360550000	103810000	32175000	51892000	41437000	0	103320000	0	86688000	93814000	98010000	0	115430000	71612000	58719000	75359000	75189000
C4B63_161g18-t42_1-p1;C4B63_214g14-t42_1-p1;C4B63_257g20-t42_1-p1;C4B63_214g13-t42_1-p1;C4B63_290g2-t42_1-p1;C4B63_608g5-t42_1-p1;C4B63_53g23-t42_1-p1	C4B63_161g18-t42_1-p1 | transcript=C4B63_161g18-t42_1 | gene=C4B63_161g18 | organism=Trypanosoma_cruzi_Dm28c_2018 | gene_product=UDP-Gal or UDP-GlcNAc-dependent glycosyltransferase | transcript_product=UDP-Gal or UDP-GlcNAc-dependent glycosyltransferase |	0	1	0	0	0	4	0	0	0	0	0	3	0	1	0	0	0	4	0	0	0	0	0	3	72160000	0	2310900	0	0	0	58618000	0	0	0	0	0	11231000	0	0	0	0	0	88248000	0	0	0	0	0
C4B63_218g33-t42_1-p1;C4B63_434g18-t42_1-p1;C4B63_380g17-t42_1-p1;C4B63_161g39-t42_1-p1	C4B63_218g33-t42_1-p1 | transcript=C4B63_218g33-t42_1 | gene=C4B63_218g33 | organism=Trypanosoma_cruzi_Dm28c_2018 | gene_product=conserved hypothetical protein | transcript_product=conserved hypothetical protein | location=PRFA01000218:14972-15706(-) | pro	1	1	0	0	2	1	0	0	0	1	1	0	1	1	0	0	2	1	0	0	0	1	1	0	11382000	3023500	187370	0	0	4111200	678290	0	0	0	2811600	570320	0	0	0	0	0	0	0	0	0	0	0	0
C4B63_9g2133c-t42_1-p1;C4B63_46g99c-t42_1-p1;C4B63_162g32-t42_1-p1	C4B63_9g2133c-t42_1-p1 | transcript=C4B63_9g2133c-t42_1 | gene=C4B63_9g2133c | organism=Trypanosoma_cruzi_Dm28c_2018 | gene_product=60S ribosomal protein L44 | transcript_product=60S ribosomal protein L44 | location=PRFA01000009:193030-193350(-) | protein_	1	1	0	0	0	0	0	1	0	0	0	1	1	1	0	0	0	0	0	1	0	0	0	1	57688000	41119000	7107900	0	0	0	0	0	8070500	0	0	0	1390300	0	0	0	0	0	0	0	0	0	0	0
C4B63_46g11-t42_1-p1;C4B63_162g33-t42_1-p1	C4B63_46g11-t42_1-p1 | transcript=C4B63_46g11-t42_1 | gene=C4B63_46g11 | organism=Trypanosoma_cruzi_Dm28c_2018 | gene_product=chaperonin TCP20 | transcript_product=chaperonin TCP20 | location=PRFA01000046:43408-45039(+) | protein_length=543 | sequence_SO=c	21	13	16	18	22	15	19	14	12	16	13	11	21	13	16	18	22	15	19	14	12	16	13	11	11604000000	2635900000	224670000	525350000	541520000	2.9286e+09	428090000	2520400000	458100000	208210000	647010000	425580000	60270000	243220000	252270000	233400000	206280000	341970000	241810000	286740000	214700000	219640000	278790000	271870000
C4B63_163g16-t42_1-p1;C4B63_369g6-t42_1-p1;C4B63_30g257-t42_1-p1	C4B63_163g16-t42_1-p1 | transcript=C4B63_163g16-t42_1 | gene=C4B63_163g16 | organism=Trypanosoma_cruzi_Dm28c_2018 | gene_product=conserved hypothetical protein | transcript_product=conserved hypothetical protein | location=PRFA01000163:61463-61969(-) | pro	0	0	0	0	0	0	0	0	0	0	0	1	0	0	0	0	0	0	0	0	0	0	0	1	362180	0	0	0	0	0	0	0	0	0	0	0	362180	0	0	0	0	0	0	0	0	0	0	0
C4B63_7g414-t42_1-p1;C4B63_369g8-t42_1-p1;C4B63_30g258-t42_1-p1;C4B63_163g18-t42_1-p1;C4B63_56g56-t42_1-p1;C4B63_4g484-t42_1-p1;C4B63_25g112-t42_1-p1	C4B63_7g414-t42_1-p1 | transcript=C4B63_7g414-t42_1 | gene=C4B63_7g414 | organism=Trypanosoma_cruzi_Dm28c_2018 | gene_product=kinesin-like protein(fragment) | transcript_product=kinesin-like protein(fragment) | location=PRFA01000007:85092-85880(-) | protei	0	1	0	0	1	1	1	1	1	1	1	1	0	1	0	0	1	1	1	1	1	1	1	1	165430000	0	41029000	0	0	32936000	48957000	7444500	5865900	2873000	4997100	9220400	12104000	0	0	0	0	0	0	0	0	0	0	0
C4B63_30g273-t42_1-p1;C4B63_163g31-t42_1-p1	C4B63_30g273-t42_1-p1 | transcript=C4B63_30g273-t42_1 | gene=C4B63_30g273 | organism=Trypanosoma_cruzi_Dm28c_2018 | gene_product=conserved hypothetical protein | transcript_product=conserved hypothetical protein | location=PRFA01000030:56656-59814(-) | pro	0	0	0	1	1	0	1	0	1	1	0	0	0	0	0	1	1	0	1	0	1	1	0	0	2650600	0	0	0	1063900	0	0	846380	0	249800	490540	0	0	0	0	0	0	0	0	0	0	0	0	0
C4B63_30g274-t42_1-p1;C4B63_163g32-t42_1-p1	C4B63_30g274-t42_1-p1 | transcript=C4B63_30g274-t42_1 | gene=C4B63_30g274 | organism=Trypanosoma_cruzi_Dm28c_2018 | gene_product=rac serine-threonine kinase | transcript_product=rac serine-threonine kinase | location=PRFA01000030:53589-54887(-) | protein_l	1	1	1	1	1	1	1	1	1	1	0	1	1	1	1	1	1	1	1	1	1	1	0	1	30112000	3631600	1753700	1566100	2768400	5149500	2596400	8131500	1293300	1022100	1561800	0	637350	0	0	0	0	0	0	0	0	0	0	0
C4B63_163g39-t42_1-p1;C4B63_30g280-t42_1-p1	C4B63_163g39-t42_1-p1 | transcript=C4B63_163g39-t42_1 | gene=C4B63_163g39 | organism=Trypanosoma_cruzi_Dm28c_2018 | gene_product=cysteamine dioxygenase | transcript_product=cysteamine dioxygenase | location=PRFA01000163:14693-15496(-) | protein_length=267	1	1	1	1	0	0	1	1	0	0	0	0	1	1	1	1	0	0	1	1	0	0	0	0	33107000	11505000	0	2237300	3863300	0	0	8579700	6920700	0	0	0	0	0	0	0	0	0	0	0	0	0	0	0
C4B63_30g283-t42_1-p1;C4B63_163g42-t42_1-p1	C4B63_30g283-t42_1-p1 | transcript=C4B63_30g283-t42_1 | gene=C4B63_30g283 | organism=Trypanosoma_cruzi_Dm28c_2018 | gene_product=Monooxygenase | transcript_product=Monooxygenase | location=PRFA01000030:38328-39827(-) | protein_length=499 | sequence_SO=cont	0	4	0	1	0	6	0	0	0	1	0	4	0	4	0	1	0	6	0	0	0	1	0	4	126820000	0	25066000	0	421330	0	78086000	0	0	0	3960600	0	19286000	0	71594000	0	0	0	94967000	0	0	0	0	0
C4B63_164g21-t42_1-p1	C4B63_164g21-t42_1-p1 | transcript=C4B63_164g21-t42_1 | gene=C4B63_164g21 | organism=Trypanosoma_cruzi_Dm28c_2018 | gene_product=retrotransposon hot spot (RHS) protein | transcript_product=retrotransposon hot spot (RHS) protein | location=PRFA01000164:5813	3	1	2	3	4	3	4	2	2	2	2	1	1	0	1	1	1	1	1	1	0	1	0	0	96411000	43018000	0	4076500	6243600	18659000	631800	13772000	3577300	0	2010400	4422500	0	0	0	0	0	0	0	0	0	0	0	0
C4B63_165g18-t42_1-p1	C4B63_165g18-t42_1-p1 | transcript=C4B63_165g18-t42_1 | gene=C4B63_165g18 | organism=Trypanosoma_cruzi_Dm28c_2018 | gene_product=retrotransposon hot spot (RHS) protein | transcript_product=retrotransposon hot spot (RHS) protein | location=PRFA01000165:5877	5	1	5	5	4	1	5	6	4	6	5	2	0	0	0	0	0	0	0	0	0	0	0	0	2604100	0	0	0	0	2019100	0	0	0	0	0	0	584940	0	0	0	0	0	0	0	0	0	0	0
C4B63_166g23-t42_1-p1;C4B63_68g135-t42_1-p1;C4B63_43g84-t42_1-p1;C4B63_422g9-t42_1-p1	C4B63_166g23-t42_1-p1 | transcript=C4B63_166g23-t42_1 | gene=C4B63_166g23 | organism=Trypanosoma_cruzi_Dm28c_2018 | gene_product=retrotransposon hot spot (RHS) protein | transcript_product=retrotransposon hot spot (RHS) protein | location=PRFA01000166:5032	4	2	6	6	6	3	5	5	4	7	7	3	0	0	0	0	0	0	0	0	0	0	0	0	75166000	0	0	3091500	3715600	42043000	0	6851400	4443800	0	13600000	1419900	0	0	0	0	0	26196000	0	0	0	0	26172000	0
C4B63_167g34-t42_1-p1;C4B63_37g395-t42_1-p1;C4B63_60g198-t42_1-p1;C4B63_59g151-t42_1-p1;C4B63_10g530-t42_1-p1;C4B63_118g33-t42_1-p1;C4B63_91g54-t42_1-p1;C4B63_35g195-t42_1-p1;C4B63_96g53-t42_1-p1;C4B63_39g362-t42_1-p1;C4B63_3g76-t42_1-p1	C4B63_167g34-t42_1-p1 | transcript=C4B63_167g34-t42_1 | gene=C4B63_167g34 | organism=Trypanosoma_cruzi_Dm28c_2018 | gene_product=retrotransposon hot spot (RHS) protein | transcript_product=retrotransposon hot spot (RHS) protein | location=PRFA01000167:2906	8	3	4	5	1	1	7	6	3	4	4	1	0	0	0	0	0	0	0	0	0	0	1	0	414050000	169680000	7665100	20362000	9540700	0	0	138290000	31640000	9992900	15894000	10987000	0	53832000	0	0	19866000	0	0	38647000	32056000	32690000	38396000	0
C4B63_43g5-t42_1-p1;C4B63_168g36-t42_1-p1;C4B63_91g42-t42_1-p1;C4B63_56g41-t42_1-p1	C4B63_43g5-t42_1-p1 | transcript=C4B63_43g5-t42_1 | gene=C4B63_43g5 | organism=Trypanosoma_cruzi_Dm28c_2018 | gene_product=cdc2-related kinase 1 | transcript_product=cdc2-related kinase 1 | location=PRFA01000043:10920-11825(+) | protein_length=301 | sequen	0	2	1	2	0	1	1	2	1	2	1	2	0	2	1	2	0	1	1	2	1	2	1	2	58361000	0	7737800	739040	4629100	0	17215000	545680	11394000	3078200	6833800	4221100	1966400	0	34882000	0	19180000	0	0	0	24815000	0	15058000	0
C4B63_43g6-t42_1-p1;C4B63_168g37-t42_1-p1	C4B63_43g6-t42_1-p1 | transcript=C4B63_43g6-t42_1 | gene=C4B63_43g6 | organism=Trypanosoma_cruzi_Dm28c_2018 | gene_product=T-complex protein 1, delta subunit | transcript_product=T-complex protein 1, delta subunit | location=PRFA01000043:12802-14415(+) | p	19	20	12	15	16	20	15	16	15	11	10	15	19	20	12	15	16	20	15	16	15	11	10	15	7.4526e+09	1.6118e+09	462020000	401800000	624650000	993170000	791970000	979740000	551960000	286450000	344000000	280740000	124300000	239310000	364560000	219680000	215000000	199410000	386890000	195660000	261640000	239910000	222380000	202650000
C4B63_43g9-t42_1-p1;C4B63_43g8-t42_1-p1;C4B63_43g7-t42_1-p1;C4B63_43g17-t42_1-p1;C4B63_43g16-t42_1-p1;C4B63_43g15-t42_1-p1;C4B63_43g14-t42_1-p1;C4B63_43g13-t42_1-p1;C4B63_43g12-t42_1-p1;C4B63_43g11-t42_1-p1;C4B63_43g10-t42_1-p1;C4B63_168g38-t42_1-p1;C4B63_447g1-t42_1-p1;C4B63_168g40-t42_1-p1;C4B63_168g39-t42_1-p1	C4B63_43g9-t42_1-p1 | transcript=C4B63_43g9-t42_1 | gene=C4B63_43g9 | organism=Trypanosoma_cruzi_Dm28c_2018 | gene_product=serine carboxypeptidase (CBP1) | transcript_product=serine carboxypeptidase (CBP1) | location=PRFA01000043:20186-21586(+) | protein_l	3	2	3	2	5	3	5	3	2	1	1	1	3	2	3	2	5	3	5	3	2	1	1	1	813060000	198070000	4812400	48255000	59034000	159280000	31452000	205740000	37983000	16953000	30017000	19426000	2039000	82741000	47657000	110310000	0	88518000	55227000	86758000	0	42180000	0	0
C4B63_16g105-t42_1-p1	C4B63_16g105-t42_1-p1 | transcript=C4B63_16g105-t42_1 | gene=C4B63_16g105 | organism=Trypanosoma_cruzi_Dm28c_2018 | gene_product=coronin | transcript_product=coronin | location=PRFA01000016:314483-315979(+) | protein_length=498 | sequence_SO=contig | SO=pr	2	0	1	1	1	0	2	1	1	1	1	0	2	0	1	1	1	0	2	1	1	1	1	0	77362000	33045000	0	4133500	1332400	6778700	0	21617000	3869400	2276200	3158600	1151100	0	0	0	0	0	0	0	0	0	0	0	0
C4B63_16g108-t42_1-p1	C4B63_16g108-t42_1-p1 | transcript=C4B63_16g108-t42_1 | gene=C4B63_16g108 | organism=Trypanosoma_cruzi_Dm28c_2018 | gene_product=chaperonin/T-complex protein 1 gamma subunit | transcript_product=chaperonin/T-complex protein 1 gamma subunit | location=PRFA0	15	9	13	10	15	7	15	12	8	13	8	3	15	9	13	10	15	7	15	12	8	13	8	3	5164600000	1369600000	105600000	262050000	239460000	925440000	160060000	1204900000	333480000	93642000	275820000	182980000	11527000	154400000	159730000	198880000	145970000	156570000	143230000	180100000	190590000	146570000	164860000	174170000
C4B63_16g131-t42_1-p1	C4B63_16g131-t42_1-p1 | transcript=C4B63_16g131-t42_1 | gene=C4B63_16g131 | organism=Trypanosoma_cruzi_Dm28c_2018 | gene_product=conserved hypothetical protein | transcript_product=conserved hypothetical protein | location=PRFA01000016:384015-385214(+) | p	1	0	0	0	1	0	0	0	0	0	0	0	1	0	0	0	1	0	0	0	0	0	0	0	12944000	9327900	0	0	0	3616200	0	0	0	0	0	0	0	0	0	0	0	0	0	0	0	0	0	0
C4B63_16g134-t42_1-p1;C4B63_259g10-t42_1-p1	C4B63_16g134-t42_1-p1 | transcript=C4B63_16g134-t42_1 | gene=C4B63_16g134 | organism=Trypanosoma_cruzi_Dm28c_2018 | gene_product=succinate dehydrogenase iron-sulfur subunit | transcript_product=succinate dehydrogenase iron-sulfur subunit | location=PRFA010	0	1	0	0	1	2	1	0	0	0	0	0	0	1	0	0	1	2	1	0	0	0	0	0	25269000	0	655580	0	0	12001000	4210700	8401300	0	0	0	0	0	0	0	0	0	0	0	0	0	0	0	0
C4B63_259g22-t42_1-p1;C4B63_16g147-t42_1-p1	C4B63_259g22-t42_1-p1 | transcript=C4B63_259g22-t42_1 | gene=C4B63_259g22 | organism=Trypanosoma_cruzi_Dm28c_2018 | gene_product=Ring finger domain containing protein | transcript_product=Ring finger domain containing protein | location=PRFA01000259:5168-6	0	0	2	2	1	0	1	0	1	1	1	0	0	0	2	2	1	0	1	0	1	1	1	0	260600000	0	0	49188000	42811000	23384000	0	93656000	0	17265000	21352000	12941000	0	0	0	109820000	73930000	0	0	0	0	0	0	0
C4B63_16g160-t42_1-p1	C4B63_16g160-t42_1-p1 | transcript=C4B63_16g160-t42_1 | gene=C4B63_16g160 | organism=Trypanosoma_cruzi_Dm28c_2018 | gene_product=GAF domain/TIP41-like family | transcript_product=GAF domain/TIP41-like family | location=PRFA01000016:434551-436542(+) | prote	3	1	3	2	2	0	2	2	0	1	1	1	3	1	3	2	2	0	2	2	0	1	1	1	112080000	41146000	476770	11267000	13354000	13246000	0	21266000	7260900	0	2580000	1303900	175230	11897000	0	13208000	18184000	7453000	0	11516000	12007000	0	0	0
C4B63_16g162-t42_1-p1	C4B63_16g162-t42_1-p1 | transcript=C4B63_16g162-t42_1 | gene=C4B63_16g162 | organism=Trypanosoma_cruzi_Dm28c_2018 | gene_product=conserved hypothetical protein | transcript_product=conserved hypothetical protein | location=PRFA01000016:439436-440110(+) | p	2	0	2	2	2	1	2	2	0	1	0	0	2	0	2	2	2	1	2	2	0	1	0	0	122910000	38809000	0	9408000	5210400	26465000	1780900	35577000	5290300	0	370230	0	0	19481000	0	31049000	20337000	21883000	0	19650000	11117000	0	0	0
C4B63_16g17-t42_1-p1	C4B63_16g17-t42_1-p1 | transcript=C4B63_16g17-t42_1 | gene=C4B63_16g17 | organism=Trypanosoma_cruzi_Dm28c_2018 | gene_product=acetyl-CoA synthetase | transcript_product=acetyl-CoA synthetase | location=PRFA01000016:34316-36349(+) | protein_length=677 | seq	5	1	1	3	4	3	6	2	1	2	1	1	5	1	1	3	4	3	6	2	1	2	1	1	691630000	320850000	1183500	1890500	50359000	67598000	27081000	106380000	51637000	12345000	50058000	1676100	581090	97558000	0	0	129630000	58464000	146000000	73386000	80447000	0	123280000	0
C4B63_16g205-t42_1-p1	C4B63_16g205-t42_1-p1 | transcript=C4B63_16g205-t42_1 | gene=C4B63_16g205 | organism=Trypanosoma_cruzi_Dm28c_2018 | gene_product=retrotransposon hot spot (RHS) protein | transcript_product=retrotransposon hot spot (RHS) protein | location=PRFA01000016:5577	4	1	2	1	3	1	3	2	2	2	1	1	1	0	1	0	1	0	1	0	1	1	0	0	170770000	56626000	0	16174000	0	56959000	0	31261000	0	3495600	6253500	0	0	0	0	0	0	0	0	0	0	0	0	0
C4B63_221g15-t42_1-p1;C4B63_16g274-t42_1-p1	C4B63_221g15-t42_1-p1 | transcript=C4B63_221g15-t42_1 | gene=C4B63_221g15 | organism=Trypanosoma_cruzi_Dm28c_2018 | gene_product=conserved hypothetical protein | transcript_product=conserved hypothetical protein | location=PRFA01000221:27797-30781(-) | pro	0	0	0	0	0	2	1	0	1	0	0	1	0	0	0	0	0	2	1	0	1	0	0	1	3759100	0	0	0	0	0	2879600	518510	0	272350	0	0	88639	0	0	0	0	0	0	0	0	0	0	0
C4B63_221g23-t42_1-p1;C4B63_16g282-t42_1-p1	C4B63_221g23-t42_1-p1 | transcript=C4B63_221g23-t42_1 | gene=C4B63_221g23 | organism=Trypanosoma_cruzi_Dm28c_2018 | gene_product=SET domain containing protein | transcript_product=SET domain containing protein | location=PRFA01000221:7943-9124(-) | protein	2	0	0	0	0	0	0	0	0	0	0	0	2	0	0	0	0	0	0	0	0	0	0	0	1340400	1340400	0	0	0	0	0	0	0	0	0	0	0	0	0	0	0	0	0	0	0	0	0	0
C4B63_221g25-t42_1-p1;C4B63_16g284-t42_1-p1	C4B63_221g25-t42_1-p1 | transcript=C4B63_221g25-t42_1 | gene=C4B63_221g25 | organism=Trypanosoma_cruzi_Dm28c_2018 | gene_product=actin interacting protein-like protein | transcript_product=actin interacting protein-like protein | location=PRFA01000221:6112	0	0	0	0	0	0	1	0	0	0	0	0	0	0	0	0	0	0	1	0	0	0	0	0	3881500	0	0	0	0	0	0	3881500	0	0	0	0	0	0	0	0	0	0	0	0	0	0	0	0
C4B63_16g290-t42_1-p1	C4B63_16g290-t42_1-p1 | transcript=C4B63_16g290-t42_1 | gene=C4B63_16g290 | organism=Trypanosoma_cruzi_Dm28c_2018 | gene_product=mitochondrial RNA binding protein | transcript_product=mitochondrial RNA binding protein | location=PRFA01000016:187120-188136(	3	0	3	5	4	0	5	2	0	0	1	0	3	0	3	5	4	0	5	2	0	0	1	0	596520000	154920000	0	48297000	99768000	74116000	0	192910000	22934000	0	0	3577500	0	51379000	0	59886000	68693000	42537000	0	60805000	42013000	0	0	0
C4B63_16g302-t42_1-p1	C4B63_16g302-t42_1-p1 | transcript=C4B63_16g302-t42_1 | gene=C4B63_16g302 | organism=Trypanosoma_cruzi_Dm28c_2018 | gene_product=3-ketoacyl-CoA thiolase | transcript_product=3-ketoacyl-CoA thiolase | location=PRFA01000016:157399-158712(-) | protein_length=	6	1	7	7	4	0	8	7	6	5	3	0	6	1	7	7	4	0	8	7	6	5	3	0	1.7811e+09	529050000	3829700	148140000	180450000	129730000	0	469010000	186400000	56623000	40077000	37759000	0	237570000	0	162440000	140180000	115620000	0	168350000	162480000	148670000	82155000	80347000
C4B63_16g310-t42_1-p1;C4B63_16g309-t42_1-p1;C4B63_16g308-t42_1-p1;C4B63_16g307-t42_1-p1	C4B63_16g310-t42_1-p1 | transcript=C4B63_16g310-t42_1 | gene=C4B63_16g310 | organism=Trypanosoma_cruzi_Dm28c_2018 | gene_product=retrotransposon hot spot protein (RHS) | transcript_product=retrotransposon hot spot protein (RHS) | location=PRFA01000016:1368	3	6	6	3	5	9	9	3	3	4	3	4	0	1	1	0	0	1	2	0	0	1	0	0	638210000	16566000	66160000	71560000	20292000	76586000	115090000	169500000	27186000	11494000	24326000	17351000	22103000	0	117550000	67082000	28727000	37949000	119500000	53814000	37474000	41737000	41668000	29960000
C4B63_16g315-t42_1-p1	C4B63_16g315-t42_1-p1 | transcript=C4B63_16g315-t42_1 | gene=C4B63_16g315 | organism=Trypanosoma_cruzi_Dm28c_2018 | gene_product=mitochondrial DNA primase | transcript_product=mitochondrial DNA primase | location=PRFA01000016:119167-121038(-) | protein_len	0	1	1	1	0	1	0	1	0	0	1	1	0	1	1	1	0	1	0	1	0	0	1	1	22212000	0	3487300	3366800	6225700	0	1640800	0	4224400	0	0	1992600	1274200	0	0	0	0	0	0	0	0	0	0	0
C4B63_16g95-t42_1-p1	C4B63_16g95-t42_1-p1 | transcript=C4B63_16g95-t42_1 | gene=C4B63_16g95 | organism=Trypanosoma_cruzi_Dm28c_2018 | gene_product=conserved hypothetical protein | transcript_product=conserved hypothetical protein | location=PRFA01000016:291863-293749(+) | prot	2	1	0	0	0	0	0	2	2	1	1	1	2	1	0	0	0	0	0	2	2	1	1	1	28398000	4742600	1843900	0	0	0	0	0	9751000	2180900	2966800	5933500	979050	0	0	0	0	0	0	0	0	0	0	0
C4B63_46g74-t42_1-p1;C4B63_170g15-t42_1-p1	C4B63_46g74-t42_1-p1 | transcript=C4B63_46g74-t42_1 | gene=C4B63_46g74 | organism=Trypanosoma_cruzi_Dm28c_2018 | gene_product=aminopeptidase | transcript_product=aminopeptidase | location=PRFA01000046:226605-229217(+) | protein_length=870 | sequence_SO=con	20	0	5	5	6	0	10	13	4	7	4	0	20	0	5	5	6	0	10	13	4	7	4	0	2198800000	1372500000	0	21067000	30719000	69501000	0	393530000	215050000	25898000	40733000	29745000	0	201320000	0	35404000	30712000	49141000	0	75848000	125230000	40490000	50703000	44941000
C4B63_46g75-t42_1-p1;C4B63_170g16-t42_1-p1	C4B63_46g75-t42_1-p1 | transcript=C4B63_46g75-t42_1 | gene=C4B63_46g75 | organism=Trypanosoma_cruzi_Dm28c_2018 | gene_product=Thiamin pyrophosphokinase 1 | transcript_product=Thiamin pyrophosphokinase 1 | location=PRFA01000046:230045-231415(+) | protein_le	6	0	1	0	1	0	2	2	1	0	0	0	6	0	1	0	1	0	2	2	1	0	0	0	158500000	128730000	0	4311800	0	768180	0	7781500	13528000	3378800	0	0	0	30682000	0	0	0	0	0	15569000	32869000	0	0	0
C4B63_46g77-t42_1-p1;C4B63_46g76-t42_1-p1;C4B63_170g22-t42_1-p1;C4B63_170g21-t42_1-p1;C4B63_170g20-t42_1-p1;C4B63_170g19-t42_1-p1;C4B63_170g18-t42_1-p1;C4B63_170g17-t42_1-p1	C4B63_46g77-t42_1-p1 | transcript=C4B63_46g77-t42_1 | gene=C4B63_46g77 | organism=Trypanosoma_cruzi_Dm28c_2018 | gene_product=40S ribosomal protein S4 | transcript_product=40S ribosomal protein S4 | location=PRFA01000046:233894-234715(+) | protein_length=2	7	4	0	1	5	8	0	5	4	4	2	4	7	4	0	1	5	8	0	5	4	4	2	4	1.5182e+09	747300000	59688000	0	7037800	145300000	142770000	0	148180000	129240000	91766000	21600000	25288000	137380000	136840000	0	0	64920000	146980000	0	175500000	181300000	124000000	56486000
C4B63_46g82-t42_1-p1;C4B63_170g28-t42_1-p1	C4B63_46g82-t42_1-p1 | transcript=C4B63_46g82-t42_1 | gene=C4B63_46g82 | organism=Trypanosoma_cruzi_Dm28c_2018 | gene_product=adenylosuccinate synthetase | transcript_product=adenylosuccinate synthetase | location=PRFA01000046:241793-243643(+) | protein_le	9	0	3	4	3	0	7	4	5	3	2	0	9	0	3	4	3	0	7	4	5	3	2	0	741650000	312700000	0	27482000	8169000	54454000	0	203640000	68638000	22793000	34656000	9120500	0	95043000	0	36532000	31249000	43921000	0	67462000	62652000	44991000	57682000	53979000
C4B63_170g8-t42_1-p1	C4B63_170g8-t42_1-p1 | transcript=C4B63_170g8-t42_1 | gene=C4B63_170g8 | organism=Trypanosoma_cruzi_Dm28c_2018 | gene_product=XPA-interacting protein | transcript_product=XPA-interacting protein | location=PRFA01000170:12090-12968(+) | protein_length=292 |	0	1	0	1	0	0	0	0	0	0	1	1	0	1	0	1	0	0	0	0	0	0	1	1	8043000	0	1030500	0	5977700	0	0	0	0	0	0	730140	304670	0	0	0	0	0	0	0	0	0	0	0
C4B63_4g562-t42_1-p1;C4B63_171g7-t42_1-p1	C4B63_4g562-t42_1-p1 | transcript=C4B63_4g562-t42_1 | gene=C4B63_4g562 | organism=Trypanosoma_cruzi_Dm28c_2018 | gene_product=TATA-box-binding protein | transcript_product=TATA-box-binding protein | location=PRFA01000004:36478-37269(-) | protein_length=263	0	0	0	0	1	0	0	0	0	0	0	0	0	0	0	0	1	0	0	0	0	0	0	0	4275300	0	0	0	0	4275300	0	0	0	0	0	0	0	0	0	0	0	0	0	0	0	0	0	0
C4B63_51g125-t42_1-p1;C4B63_333g12-t42_1-p1;C4B63_173g51-t42_1-p1	C4B63_51g125-t42_1-p1 | transcript=C4B63_51g125-t42_1 | gene=C4B63_51g125 | organism=Trypanosoma_cruzi_Dm28c_2018 | gene_product=beta tubulin | transcript_product=beta tubulin | location=PRFA01000051:289362-289892(+) | protein_length=176 | sequence_SO=cont	10	9	10	12	10	10	10	9	8	11	10	9	2	1	1	0	2	2	2	1	0	0	0	0	973230000	142800000	7008800	14025000	0	535120000	110820000	133980000	29463000	0	0	0	0	116900000	0	0	0	340800000	223620000	106520000	0	0	0	0
C4B63_34g374-t42_1-p1;C4B63_173g5-t42_1-p1	C4B63_34g374-t42_1-p1 | transcript=C4B63_34g374-t42_1 | gene=C4B63_34g374 | organism=Trypanosoma_cruzi_Dm28c_2018 | gene_product=ribosomal RNA processing protein 41B | transcript_product=ribosomal RNA processing protein 41B | location=PRFA01000034:39244-40	0	1	0	0	0	1	0	0	0	0	0	0	0	1	0	0	0	1	0	0	0	0	0	0	714480	0	267460	0	0	0	447020	0	0	0	0	0	0	0	0	0	0	0	0	0	0	0	0	0
C4B63_175g13-t42_1-p1	C4B63_175g13-t42_1-p1 | transcript=C4B63_175g13-t42_1 | gene=C4B63_175g13 | organism=Trypanosoma_cruzi_Dm28c_2018 | gene_product=beta-ketoacyl-ACP reductase | transcript_product=beta-ketoacyl-ACP reductase | location=PRFA01000175:25665-26390(+) | protein_l	0	0	0	0	0	1	0	0	0	0	0	1	0	0	0	0	0	1	0	0	0	0	0	1	7653800	0	0	0	0	0	6231800	0	0	0	0	0	1422000	0	0	0	0	0	0	0	0	0	0	0
C4B63_175g16-t42_1-p1	C4B63_175g16-t42_1-p1 | transcript=C4B63_175g16-t42_1 | gene=C4B63_175g16 | organism=Trypanosoma_cruzi_Dm28c_2018 | gene_product=Pre-mRNA-processing factor 19 | transcript_product=Pre-mRNA-processing factor 19 | location=PRFA01000175:29041-30582(+) | prote	1	0	0	0	0	0	0	0	0	0	0	0	1	0	0	0	0	0	0	0	0	0	0	0	2965500	2965500	0	0	0	0	0	0	0	0	0	0	0	0	0	0	0	0	0	0	0	0	0	0
C4B63_184g38-t42_1-p1;C4B63_175g8-t42_1-p1	C4B63_184g38-t42_1-p1 | transcript=C4B63_184g38-t42_1 | gene=C4B63_184g38 | organism=Trypanosoma_cruzi_Dm28c_2018 | gene_product=TPR-repeat protein | transcript_product=TPR-repeat protein | location=PRFA01000184:2633-4066(-) | protein_length=477 | sequence	2	1	2	1	1	0	1	0	1	0	0	0	2	1	2	1	1	0	1	0	1	0	0	0	9447000	3306800	497400	2816300	101910	1228200	0	1231100	0	265310	0	0	0	0	0	0	0	0	0	0	0	0	0	0
C4B63_175g9-t42_1-p1;C4B63_184g39-t42_1-p1	C4B63_175g9-t42_1-p1 | transcript=C4B63_175g9-t42_1 | gene=C4B63_175g9 | organism=Trypanosoma_cruzi_Dm28c_2018 | gene_product=heat shock protein DNAJ | transcript_product=heat shock protein DNAJ | location=PRFA01000175:19625-20824(+) | protein_length=399 |	9	7	11	12	11	7	12	10	8	10	10	5	9	7	11	12	11	7	12	10	8	10	10	5	5801700000	911550000	90860000	466810000	811430000	1178500000	66825000	1316600000	338230000	91082000	295440000	219090000	15324000	187140000	276070000	386500000	495770000	308830000	166240000	287110000	244110000	263750000	335610000	308160000
C4B63_17g103-t42_1-p1	C4B63_17g103-t42_1-p1 | transcript=C4B63_17g103-t42_1 | gene=C4B63_17g103 | organism=Trypanosoma_cruzi_Dm28c_2018 | gene_product=kinetoplast polyadenylation/uridylation factor 2 | transcript_product=kinetoplast polyadenylation/uridylation factor 2 | locati	1	1	0	1	3	1	1	0	0	0	0	0	1	1	0	1	3	1	1	0	0	0	0	0	8514500	941120	203180	0	919100	4553400	593500	1304200	0	0	0	0	0	0	0	0	0	0	0	0	0	0	0	0
C4B63_17g111-t42_1-p1	C4B63_17g111-t42_1-p1 | transcript=C4B63_17g111-t42_1 | gene=C4B63_17g111 | organism=Trypanosoma_cruzi_Dm28c_2018 | gene_product=proteasome regulatory non-ATP-ase subunit | transcript_product=proteasome regulatory non-ATP-ase subunit | location=PRFA0100001	2	3	5	5	6	3	6	3	4	3	3	3	2	3	5	5	6	3	6	3	4	3	3	3	594930000	62793000	8491400	40749000	114820000	122260000	10258000	149630000	27028000	9509900	30881000	17403000	1109300	25939000	31178000	45668000	64900000	38221000	18815000	36879000	24596000	22897000	48756000	33562000
C4B63_17g115-t42_1-p1	C4B63_17g115-t42_1-p1 | transcript=C4B63_17g115-t42_1 | gene=C4B63_17g115 | organism=Trypanosoma_cruzi_Dm28c_2018 | gene_product=ADP-ribosylation factor GTPase activating protein 1 | transcript_product=ADP-ribosylation factor GTPase activating protein 1 |	1	1	0	0	3	0	1	2	2	2	1	1	1	1	0	0	3	0	1	2	2	2	1	1	91612000	15816000	2644600	0	0	36427000	0	3697100	12620000	5479100	10449000	3367100	1112300	0	0	0	0	0	0	0	0	0	0	0
C4B63_17g131-t42_1-p1;C4B63_186g10-t42_1-p1	C4B63_17g131-t42_1-p1 | transcript=C4B63_17g131-t42_1 | gene=C4B63_17g131 | organism=Trypanosoma_cruzi_Dm28c_2018 | gene_product=G5-interacting protein | transcript_product=G5-interacting protein | location=PRFA01000017:284639-286522(+) | protein_length=62	2	1	1	1	1	0	2	1	1	1	1	0	2	1	1	1	1	0	2	1	1	1	1	0	30097000	5335900	636970	1478700	1787100	4566300	0	12025000	882850	194420	2001000	1189000	0	0	0	0	0	0	0	0	0	0	0	0
C4B63_17g179-t42_1-p1	C4B63_17g179-t42_1-p1 | transcript=C4B63_17g179-t42_1 | gene=C4B63_17g179 | organism=Trypanosoma_cruzi_Dm28c_2018 | gene_product=Importin subunit beta-3 | transcript_product=Importin subunit beta-3 | location=PRFA01000017:529667-532870(-) | protein_length=	7	4	3	3	1	4	2	4	1	3	2	2	7	4	3	3	1	4	2	4	1	3	2	2	358170000	130520000	26484000	10705000	29168000	4151200	51950000	20246000	43800000	231210	27939000	7408000	5570800	52358000	103100000	37469000	57843000	0	89082000	32677000	48501000	0	57308000	48582000
C4B63_17g193-t42_1-p1	C4B63_17g193-t42_1-p1 | transcript=C4B63_17g193-t42_1 | gene=C4B63_17g193 | organism=Trypanosoma_cruzi_Dm28c_2018 | gene_product=Ras-related protein RAB2B | transcript_product=Ras-related protein RAB2B | location=PRFA01000017:503687-504310(-) | protein_len	1	3	0	0	0	4	0	0	0	0	0	4	1	3	0	0	0	4	0	0	0	0	0	4	170790000	494990	38980000	0	0	0	107660000	0	0	0	0	0	23660000	0	133140000	0	0	0	143020000	0	0	0	0	0
C4B63_17g195-t42_1-p1	C4B63_17g195-t42_1-p1 | transcript=C4B63_17g195-t42_1 | gene=C4B63_17g195 | organism=Trypanosoma_cruzi_Dm28c_2018 | gene_product=cop-coated vesicle membrane protein p24 precursor | transcript_product=cop-coated vesicle membrane protein p24 precursor | loca	0	0	0	0	0	1	0	0	0	0	0	1	0	0	0	0	0	1	0	0	0	0	0	1	9647500	0	0	0	0	0	8277200	0	0	0	0	0	1370300	0	0	0	0	0	0	0	0	0	0	0
C4B63_17g251-t42_1-p1	C4B63_17g251-t42_1-p1 | transcript=C4B63_17g251-t42_1 | gene=C4B63_17g251 | organism=Trypanosoma_cruzi_Dm28c_2018 | gene_product=coatomer subunit epsilon | transcript_product=coatomer subunit epsilon | location=PRFA01000017:377639-378613(-) | protein_lengt	2	0	0	2	2	0	1	0	1	1	1	1	2	0	0	2	2	0	1	0	1	1	1	1	38119000	11437000	0	0	8252300	10835000	0	3046000	0	966080	1505800	1710900	366010	5029500	0	0	0	8979100	0	0	0	0	0	0
C4B63_17g25-t42_1-p1	C4B63_17g25-t42_1-p1 | transcript=C4B63_17g25-t42_1 | gene=C4B63_17g25 | organism=Trypanosoma_cruzi_Dm28c_2018 | gene_product=profilin | transcript_product=profilin | location=PRFA01000017:70333-70785(+) | protein_length=150 | sequence_SO=contig | SO=prote	1	0	0	0	0	0	0	1	0	0	0	0	1	0	0	0	0	0	0	1	0	0	0	0	104170000	90883000	0	0	0	0	0	0	13288000	0	0	0	0	0	0	0	0	0	0	0	0	0	0	0
C4B63_17g263-t42_1-p1	C4B63_17g263-t42_1-p1 | transcript=C4B63_17g263-t42_1 | gene=C4B63_17g263 | organism=Trypanosoma_cruzi_Dm28c_2018 | gene_product=phosphomannose isomerase | transcript_product=phosphomannose isomerase | location=PRFA01000017:355574-355966(-) | protein_lengt	1	0	1	1	1	0	1	1	0	2	0	0	1	0	1	1	1	0	1	1	0	2	0	0	169830000	63147000	0	8827400	17210000	15933000	0	50685000	3821000	0	10202000	0	0	0	0	0	0	0	0	0	0	0	0	0
C4B63_17g264-t42_1-p1	C4B63_17g264-t42_1-p1 | transcript=C4B63_17g264-t42_1 | gene=C4B63_17g264 | organism=Trypanosoma_cruzi_Dm28c_2018 | gene_product=phosphomannose isomerase | transcript_product=phosphomannose isomerase | location=PRFA01000017:354742-355239(-) | protein_lengt	2	0	1	1	1	0	2	0	1	1	1	0	2	0	1	1	1	0	2	0	1	1	1	0	60997000	26339000	0	2659900	7720700	811090	0	19274000	0	1468400	2724800	0	0	6418900	0	0	0	0	0	19794000	0	0	0	0
C4B63_17g285-t42_1-p1	C4B63_17g285-t42_1-p1 | transcript=C4B63_17g285-t42_1 | gene=C4B63_17g285 | organism=Trypanosoma_cruzi_Dm28c_2018 | gene_product=conserved hypothetical protein | transcript_product=conserved hypothetical protein | location=PRFA01000017:308440-310518(-) | p	0	0	0	0	0	1	0	0	0	0	0	0	0	0	0	0	0	1	0	0	0	0	0	0	334080	0	0	0	0	0	334080	0	0	0	0	0	0	0	0	0	0	0	0	0	0	0	0	0
C4B63_17g313-t42_1-p1	C4B63_17g313-t42_1-p1 | transcript=C4B63_17g313-t42_1 | gene=C4B63_17g313 | organism=Trypanosoma_cruzi_Dm28c_2018 | gene_product=retrotransposon hot spot protein (RHS) | transcript_product=retrotransposon hot spot protein (RHS) | location=PRFA01000017:4918	0	1	0	0	1	0	1	1	1	1	0	0	0	0	0	0	1	0	0	0	0	0	0	0	22031000	0	0	0	0	22031000	0	0	0	0	0	0	0	0	0	0	0	0	0	0	0	0	0	0
C4B63_17g54-t42_1-p1;C4B63_17g52-t42_1-p1	C4B63_17g54-t42_1-p1 | transcript=C4B63_17g54-t42_1 | gene=C4B63_17g54 | organism=Trypanosoma_cruzi_Dm28c_2018 | gene_product=RNA-binding protein | transcript_product=RNA-binding protein | location=PRFA01000017:120522-121283(+) | protein_length=253 | seque	4	2	0	1	3	2	0	4	2	2	1	2	4	2	0	1	3	2	0	4	2	2	1	2	818830000	194570000	54081000	0	7426300	178040000	6862900	0	168020000	89860000	84033000	28305000	7625900	0	213900000	0	0	0	0	0	271070000	287390000	165200000	0
C4B63_297g9-t42_1-p1;C4B63_17g64-t42_1-p1	C4B63_297g9-t42_1-p1 | transcript=C4B63_297g9-t42_1 | gene=C4B63_297g9 | organism=Trypanosoma_cruzi_Dm28c_2018 | gene_product=conserved hypothetical protein | transcript_product=conserved hypothetical protein | location=PRFA01000297:11586-12971(+) | protei	1	0	0	1	1	0	0	0	0	0	0	0	1	0	0	1	1	0	0	0	0	0	0	0	35009000	13732000	0	0	4317300	16959000	0	0	0	0	0	0	0	0	0	0	0	0	0	0	0	0	0	0
C4B63_17g69-t42_1-p1;C4B63_297g14-t42_1-p1	C4B63_17g69-t42_1-p1 | transcript=C4B63_17g69-t42_1 | gene=C4B63_17g69 | organism=Trypanosoma_cruzi_Dm28c_2018 | gene_product=phenylalanyl-tRNA synthetase alpha chain | transcript_product=phenylalanyl-tRNA synthetase alpha chain | location=PRFA01000017:153	4	0	2	1	1	0	2	2	0	2	2	0	4	0	2	1	1	0	2	2	0	2	2	0	458450000	206090000	0	27706000	15838000	587070	0	142300000	28794000	0	15392000	21751000	0	81437000	0	83898000	0	0	0	73648000	79573000	0	47646000	57461000
C4B63_17g70-t42_1-p1;C4B63_297g15-t42_1-p1;C4B63_54g49-t42_1-p1	C4B63_17g70-t42_1-p1 | transcript=C4B63_17g70-t42_1 | gene=C4B63_17g70 | organism=Trypanosoma_cruzi_Dm28c_2018 | gene_product=60S ribosomal protein L18a | transcript_product=60S ribosomal protein L18a | location=PRFA01000017:155367-155906(+) | protein_leng	5	4	0	1	1	3	0	4	3	4	3	2	5	4	0	1	1	3	0	4	3	4	3	2	632470000	210760000	72231000	0	3943100	13777000	74512000	0	102260000	29184000	85477000	28007000	12325000	68446000	163170000	0	0	0	160750000	0	133120000	82564000	104230000	48535000
C4B63_297g16-t42_1-p1;C4B63_17g71-t42_1-p1	C4B63_297g16-t42_1-p1 | transcript=C4B63_297g16-t42_1 | gene=C4B63_297g16 | organism=Trypanosoma_cruzi_Dm28c_2018 | gene_product=cholinephosphate cytidylyltransferase A | transcript_product=cholinephosphate cytidylyltransferase A | location=PRFA01000297:27	0	0	2	0	0	0	1	1	0	0	0	0	0	0	2	0	0	0	1	1	0	0	0	0	27855000	0	0	7411900	0	0	0	14661000	5782700	0	0	0	0	0	0	0	0	0	0	0	0	0	0	0
C4B63_17g73-t42_1-p1;C4B63_297g19-t42_1-p1	C4B63_17g73-t42_1-p1 | transcript=C4B63_17g73-t42_1 | gene=C4B63_17g73 | organism=Trypanosoma_cruzi_Dm28c_2018 | gene_product=Probable protein phosphatase methylesterase 1 | transcript_product=Probable protein phosphatase methylesterase 1 | location=PRFA01	4	0	0	1	3	0	2	2	1	2	3	0	4	0	0	1	3	0	2	2	1	2	3	0	133310000	59122000	0	0	4627100	15132000	0	14500000	11421000	3357400	11644000	13505000	0	19081000	0	0	0	22386000	0	17268000	0	0	0	0
C4B63_17g80-t42_1-p1	C4B63_17g80-t42_1-p1 | transcript=C4B63_17g80-t42_1 | gene=C4B63_17g80 | organism=Trypanosoma_cruzi_Dm28c_2018 | gene_product=Staphylococcal nuclease domain-containing protein 1 | transcript_product=Staphylococcal nuclease domain-containing protein 1 | loc	0	0	0	0	1	0	1	0	0	0	0	0	0	0	0	0	1	0	1	0	0	0	0	0	2766500	0	0	0	0	305280	0	2461200	0	0	0	0	0	0	0	0	0	0	0	0	0	0	0	0
C4B63_17g85-t42_1-p1	C4B63_17g85-t42_1-p1 | transcript=C4B63_17g85-t42_1 | gene=C4B63_17g85 | organism=Trypanosoma_cruzi_Dm28c_2018 | gene_product=conserved hypothetical protein | transcript_product=conserved hypothetical protein | location=PRFA01000017:181564-183447(+) | prot	0	0	0	0	0	0	1	0	1	0	0	1	0	0	0	0	0	0	1	0	1	0	0	1	21234000	0	0	0	0	0	0	7447700	0	12941000	0	0	845570	0	0	0	0	0	0	0	0	0	0	0
C4B63_17g87-t42_1-p1	C4B63_17g87-t42_1-p1 | transcript=C4B63_17g87-t42_1 | gene=C4B63_17g87 | organism=Trypanosoma_cruzi_Dm28c_2018 | gene_product=conserved hypothetical protein | transcript_product=conserved hypothetical protein | location=PRFA01000017:188867-189487(+) | prot	1	0	1	1	1	0	1	1	1	0	0	1	1	0	1	1	1	0	1	1	1	0	0	1	96783000	28833000	0	8566200	10199000	16251000	0	20875000	6621400	4982500	0	0	454770	0	0	0	0	0	0	0	0	0	0	0
C4B63_17g88-t42_1-p1	C4B63_17g88-t42_1-p1 | transcript=C4B63_17g88-t42_1 | gene=C4B63_17g88 | organism=Trypanosoma_cruzi_Dm28c_2018 | gene_product=conserved hypothetical protein | transcript_product=conserved hypothetical protein | location=PRFA01000017:189487-190020(+) | prot	0	2	1	1	3	3	0	0	0	0	0	0	0	2	1	1	3	3	0	0	0	0	0	0	81008000	0	17384000	4731000	10975000	42916000	5002600	0	0	0	0	0	0	0	0	0	0	0	0	0	0	0	0	0
C4B63_17g90-t42_1-p1	C4B63_17g90-t42_1-p1 | transcript=C4B63_17g90-t42_1 | gene=C4B63_17g90 | organism=Trypanosoma_cruzi_Dm28c_2018 | gene_product=T-complex protein 1, beta subunit | transcript_product=T-complex protein 1, beta subunit | location=PRFA01000017:193815-195431(+)	17	9	12	11	16	9	17	12	10	12	12	8	17	9	12	11	16	9	17	12	10	12	12	8	5.8549e+09	1339200000	105200000	372750000	418260000	1154700000	138080000	1075000000	386450000	192800000	347350000	301890000	23289000	187510000	149290000	212080000	151210000	185750000	118850000	206960000	171260000	185460000	206330000	222020000
C4B63_17g92-t42_1-p1	C4B63_17g92-t42_1-p1 | transcript=C4B63_17g92-t42_1 | gene=C4B63_17g92 | organism=Trypanosoma_cruzi_Dm28c_2018 | gene_product=MEKK-related kinase 1(fragment) | transcript_product=MEKK-related kinase 1(fragment) | location=PRFA01000017:197729-199936(+) | pr	0	0	0	0	1	0	1	0	0	0	0	0	0	0	0	0	1	0	1	0	0	0	0	0	1049200	0	0	0	0	836000	0	213200	0	0	0	0	0	0	0	0	0	0	0	0	0	0	0	0
C4B63_17g93-t42_1-p1	C4B63_17g93-t42_1-p1 | transcript=C4B63_17g93-t42_1 | gene=C4B63_17g93 | organism=Trypanosoma_cruzi_Dm28c_2018 | gene_product=MAF-like septum formation protein | transcript_product=MAF-like septum formation protein | location=PRFA01000017:200597-201214(+)	1	0	0	0	0	0	0	0	0	0	0	0	1	0	0	0	0	0	0	0	0	0	0	0	3493900	3493900	0	0	0	0	0	0	0	0	0	0	0	0	0	0	0	0	0	0	0	0	0	0
C4B63_17g98-t42_1-p1	C4B63_17g98-t42_1-p1 | transcript=C4B63_17g98-t42_1 | gene=C4B63_17g98 | organism=Trypanosoma_cruzi_Dm28c_2018 | gene_product=E3 ubiquitin-protein ligase UPL3 | transcript_product=E3 ubiquitin-protein ligase UPL3 | location=PRFA01000017:209355-214253(+) |	4	7	3	6	5	9	10	3	1	4	2	4	4	7	3	6	5	9	10	3	1	4	2	4	346280000	42401000	23453000	14978000	56793000	25162000	49919000	71086000	19013000	822960	25745000	10824000	6087500	21681000	58720000	32557000	58290000	19693000	75845000	32007000	31054000	0	43338000	29642000
C4B63_24g324-t42_1-p1;C4B63_180g1-t42_1-p1	C4B63_24g324-t42_1-p1 | transcript=C4B63_24g324-t42_1 | gene=C4B63_24g324 | organism=Trypanosoma_cruzi_Dm28c_2018 | gene_product=conserved hypothetical protein | transcript_product=conserved hypothetical protein | location=PRFA01000024:109642-110145(-) | p	0	2	0	0	0	1	0	0	0	0	0	0	0	2	0	0	0	1	0	0	0	0	0	0	35814000	0	35814000	0	0	0	0	0	0	0	0	0	0	0	0	0	0	0	0	0	0	0	0	0
C4B63_9g231-t42_1-p1;C4B63_9g216-t42_1-p1;C4B63_184g21-t42_1-p1	C4B63_9g231-t42_1-p1 | transcript=C4B63_9g231-t42_1 | gene=C4B63_9g231 | organism=Trypanosoma_cruzi_Dm28c_2018 | gene_product=esterase | transcript_product=esterase | location=PRFA01000009:626338-627096(-) | protein_length=252 | sequence_SO=contig | SO=pro	1	0	0	0	0	0	1	0	0	0	0	0	1	0	0	0	0	0	1	0	0	0	0	0	2599200	1943300	0	0	0	0	0	655930	0	0	0	0	0	0	0	0	0	0	0	0	0	0	0	0
C4B63_184g8-t42_1-p1;C4B63_9g201-t42_1-p1	C4B63_184g8-t42_1-p1 | transcript=C4B63_184g8-t42_1 | gene=C4B63_184g8 | organism=Trypanosoma_cruzi_Dm28c_2018 | gene_product=GTP-binding protein | transcript_product=GTP-binding protein | location=PRFA01000184:25476-26660(+) | protein_length=394 | sequenc	8	2	4	4	4	1	7	8	6	5	4	0	8	2	4	4	4	1	7	8	6	5	4	0	1410900000	497850000	12304000	59579000	34751000	189720000	24268000	285960000	142970000	36615000	75715000	51159000	0	120250000	55401000	91028000	67569000	59509000	0	90511000	156660000	109680000	109400000	117120000
C4B63_32g272-t42_1-p1;C4B63_187g2-t42_1-p1	C4B63_32g272-t42_1-p1 | transcript=C4B63_32g272-t42_1 | gene=C4B63_32g272 | organism=Trypanosoma_cruzi_Dm28c_2018 | gene_product=RNA-binding protein | transcript_product=RNA-binding protein | location=PRFA01000032:230042-230590(-) | protein_length=182 | se	0	1	0	0	0	0	0	2	1	1	1	1	0	1	0	0	0	0	0	2	1	1	1	1	86344000	0	4379100	0	0	0	0	0	29841000	23784000	18375000	8077100	1886700	0	0	0	0	0	0	0	0	0	0	0
C4B63_32g1409c-t42_1-p1;C4B63_187g86c-t42_1-p1	C4B63_32g1409c-t42_1-p1 | transcript=C4B63_32g1409c-t42_1 | gene=C4B63_32g1409c | organism=Trypanosoma_cruzi_Dm28c_2018 | gene_product=cysteine peptidase inhibitor (Chagasin) | transcript_product=cysteine peptidase inhibitor (Chagasin) | location=PRFA01000	2	0	1	1	2	0	1	1	1	1	1	0	2	0	1	1	2	0	1	1	1	1	1	0	469620000	276620000	0	26631000	7897000	27168000	0	70170000	20260000	4843900	15521000	20514000	0	0	0	0	0	0	0	0	0	0	0	0
C4B63_188g209c-t42_1-p1	C4B63_188g209c-t42_1-p1 | transcript=C4B63_188g209c-t42_1 | gene=C4B63_188g209c | organism=Trypanosoma_cruzi_Dm28c_2018 | gene_product=conserved hypothetical protein | transcript_product=conserved hypothetical protein | location=PRFA01000188:6447-6761(-) |	1	0	0	0	0	0	0	0	0	0	0	0	1	0	0	0	0	0	0	0	0	0	0	0	1257100	1257100	0	0	0	0	0	0	0	0	0	0	0	0	0	0	0	0	0	0	0	0	0	0
C4B63_189g12-t42_1-p1;C4B63_133g25-t42_1-p1;C4B63_133g23-t42_1-p1;C4B63_133g26-t42_1-p1	C4B63_189g12-t42_1-p1 | transcript=C4B63_189g12-t42_1 | gene=C4B63_189g12 | organism=Trypanosoma_cruzi_Dm28c_2018 | gene_product=Nucleoporin NUP152 | transcript_product=Nucleoporin NUP152 | location=PRFA01000189:38805-45398(+) | protein_length=2197 | seque	0	2	1	0	0	1	0	0	1	0	0	2	0	2	1	0	0	1	0	0	1	0	0	2	27066000	0	2738300	0	0	0	9638300	0	0	6845600	0	0	7843800	0	0	0	0	0	0	0	0	0	0	0
C4B63_42g127-t42_1-p1;C4B63_42g124-t42_1-p1;C4B63_42g121-t42_1-p1;C4B63_42g118-t42_1-p1;C4B63_42g114-t42_1-p1;C4B63_42g111-t42_1-p1;C4B63_18g8-t42_1-p1;C4B63_18g5-t42_1-p1;C4B63_18g2-t42_1-p1;C4B63_18g11-t42_1-p1;C4B63_42g129-t42_1-p1	C4B63_42g127-t42_1-p1 | transcript=C4B63_42g127-t42_1 | gene=C4B63_42g127 | organism=Trypanosoma_cruzi_Dm28c_2018 | gene_product=L-threonine 3-dehydrogenase | transcript_product=L-threonine 3-dehydrogenase | location=PRFA01000042:364744-365742(+) | protein	9	7	12	12	9	5	13	10	8	11	9	1	9	7	12	12	9	5	13	10	8	11	9	1	4615300000	924240000	35255000	487970000	479340000	524610000	30222000	1383000000	268400000	122880000	201090000	157800000	466510	110930000	63578000	210430000	162140000	94645000	36005000	173200000	137940000	127160000	116790000	127470000
C4B63_18g130-t42_1-p1	C4B63_18g130-t42_1-p1 | transcript=C4B63_18g130-t42_1 | gene=C4B63_18g130 | organism=Trypanosoma_cruzi_Dm28c_2018 | gene_product=glutamyl-tRNA synthetase | transcript_product=glutamyl-tRNA synthetase | location=PRFA01000018:444346-446148(+) | protein_lengt	7	0	0	1	1	0	2	1	1	0	2	0	7	0	0	1	1	0	2	1	1	0	2	0	198770000	151700000	0	0	877320	15509000	0	19715000	8432900	768840	0	1771300	0	46205000	0	0	0	0	0	0	0	0	0	9239700
C4B63_18g138-t42_1-p1	C4B63_18g138-t42_1-p1 | transcript=C4B63_18g138-t42_1 | gene=C4B63_18g138 | organism=Trypanosoma_cruzi_Dm28c_2018 | gene_product=UV excision repair RAD23-like protein | transcript_product=UV excision repair RAD23-like protein | location=PRFA01000018:458214	8	2	7	9	8	1	9	4	6	6	6	0	8	2	7	9	8	1	9	4	6	6	6	0	2.9948e+09	433920000	10708000	355870000	601890000	334160000	14213000	596630000	130700000	112060000	203100000	201590000	0	86079000	30066000	275950000	325310000	102840000	0	177130000	110810000	154960000	133470000	215990000
C4B63_18g141-t42_1-p1	C4B63_18g141-t42_1-p1 | transcript=C4B63_18g141-t42_1 | gene=C4B63_18g141 | organism=Trypanosoma_cruzi_Dm28c_2018 | gene_product=MORN repeat-containing protein 1 | transcript_product=MORN repeat-containing protein 1 | location=PRFA01000018:462167-463243(+)	1	0	1	0	0	0	0	1	1	0	0	0	1	0	1	0	0	0	0	1	1	0	0	0	62415000	57396000	0	2659000	0	0	0	0	796720	1563000	0	0	0	0	0	0	0	0	0	0	0	0	0	0
C4B63_18g142-t42_1-p1	C4B63_18g142-t42_1-p1 | transcript=C4B63_18g142-t42_1 | gene=C4B63_18g142 | organism=Trypanosoma_cruzi_Dm28c_2018 | gene_product=conserved hypothetical protein | transcript_product=conserved hypothetical protein | location=PRFA01000018:464282-465436(+) | p	1	2	1	1	2	2	1	0	1	1	1	2	1	2	1	1	2	2	1	0	1	1	1	2	82617000	11297000	11029000	1962000	4197100	27417000	7839500	9972000	0	1653100	3791800	697430	2761000	0	48832000	0	0	31445000	0	0	0	0	0	0
C4B63_18g147-t42_1-p1	C4B63_18g147-t42_1-p1 | transcript=C4B63_18g147-t42_1 | gene=C4B63_18g147 | organism=Trypanosoma_cruzi_Dm28c_2018 | gene_product=calmodulin | transcript_product=calmodulin | location=PRFA01000018:470022-471974(+) | protein_length=650 | sequence_SO=contig |	0	3	2	2	1	2	1	3	4	1	3	0	0	3	2	2	1	2	1	3	4	1	3	0	205790000	0	6829400	6734800	19735000	45829000	734130	10433000	28418000	35594000	17981000	33502000	0	0	46504000	37032000	31145000	0	0	0	44440000	80856000	0	83937000
C4B63_18g148-t42_1-p1	C4B63_18g148-t42_1-p1 | transcript=C4B63_18g148-t42_1 | gene=C4B63_18g148 | organism=Trypanosoma_cruzi_Dm28c_2018 | gene_product=PAS-domain containing phosphoglycerate kinase | transcript_product=PAS-domain containing phosphoglycerate kinase | location=PRF	0	0	0	0	8	0	2	1	0	4	0	0	0	0	0	0	8	0	2	1	0	4	0	0	223720000	0	0	0	0	190190000	0	10694000	2575200	0	20257000	0	0	0	0	0	0	54948000	0	13843000	0	0	35999000	0
C4B63_18g149-t42_1-p1	C4B63_18g149-t42_1-p1 | transcript=C4B63_18g149-t42_1 | gene=C4B63_18g149 | organism=Trypanosoma_cruzi_Dm28c_2018 | gene_product=CAS/CSE/importin domain protein | transcript_product=CAS/CSE/importin domain protein | location=PRFA01000018:475889-477952(+) |	1	1	1	2	1	1	2	4	1	1	1	0	1	1	1	2	1	1	2	4	1	1	1	0	124150000	15129000	1752200	4269500	26362000	15704000	6345800	10292000	24323000	4891600	9169500	5913800	0	0	0	0	28399000	0	0	17022000	40358000	0	0	0
C4B63_18g150-t42_1-p1	C4B63_18g150-t42_1-p1 | transcript=C4B63_18g150-t42_1 | gene=C4B63_18g150 | organism=Trypanosoma_cruzi_Dm28c_2018 | gene_product=CAS/CSE/importin domain protein | transcript_product=CAS/CSE/importin domain protein | location=PRFA01000018:477871-478770(+) |	1	0	0	1	0	2	0	1	0	1	0	0	1	0	0	1	0	2	0	1	0	1	0	0	30820000	11798000	0	0	3484800	0	10453000	0	3431900	0	1653100	0	0	0	0	0	0	0	0	0	0	0	0	0
C4B63_18g153-t42_1-p1	C4B63_18g153-t42_1-p1 | transcript=C4B63_18g153-t42_1 | gene=C4B63_18g153 | organism=Trypanosoma_cruzi_Dm28c_2018 | gene_product=T-complex protein 11 | transcript_product=T-complex protein 11 | location=PRFA01000018:482881-485283(+) | protein_length=800 |	0	1	0	0	0	1	0	0	0	0	0	0	0	1	0	0	0	1	0	0	0	0	0	0	875690	0	237240	0	0	0	638450	0	0	0	0	0	0	0	0	0	0	0	0	0	0	0	0	0
C4B63_18g156-t42_1-p1	C4B63_18g156-t42_1-p1 | transcript=C4B63_18g156-t42_1 | gene=C4B63_18g156 | organism=Trypanosoma_cruzi_Dm28c_2018 | gene_product=protein mkt1 | transcript_product=protein mkt1 | location=PRFA01000018:485680-487884(+) | protein_length=734 | sequence_SO=cont	10	1	6	5	4	4	8	4	5	6	5	0	10	1	6	5	4	4	8	4	5	6	5	0	715270000	260380000	0	38003000	59173000	88008000	11788000	130100000	16709000	31853000	45970000	33281000	0	64280000	0	44708000	49103000	42646000	30885000	39536000	36057000	60611000	58215000	63470000
C4B63_18g157-t42_1-p1	C4B63_18g157-t42_1-p1 | transcript=C4B63_18g157-t42_1 | gene=C4B63_18g157 | organism=Trypanosoma_cruzi_Dm28c_2018 | gene_product=DNA ligase I | transcript_product=DNA ligase I | location=PRFA01000018:490048-492153(+) | protein_length=701 | sequence_SO=cont	2	1	0	1	1	0	1	0	0	0	0	0	2	1	0	1	1	0	1	0	0	0	0	0	8653800	5564600	175680	0	238850	1874100	0	800560	0	0	0	0	0	0	0	0	0	0	0	0	0	0	0	0
C4B63_18g159-t42_1-p1	C4B63_18g159-t42_1-p1 | transcript=C4B63_18g159-t42_1 | gene=C4B63_18g159 | organism=Trypanosoma_cruzi_Dm28c_2018 | gene_product=Tetratricopeptide repeat protein 5 | transcript_product=Tetratricopeptide repeat protein 5 | location=PRFA01000018:493064-49430	0	0	1	1	2	0	0	0	0	0	0	0	0	0	1	1	2	0	0	0	0	0	0	0	26004000	0	0	4453200	0	21550000	0	0	0	0	0	0	0	0	0	0	0	0	0	0	0	0	0	0
C4B63_18g164-t42_1-p1	C4B63_18g164-t42_1-p1 | transcript=C4B63_18g164-t42_1 | gene=C4B63_18g164 | organism=Trypanosoma_cruzi_Dm28c_2018 | gene_product=S-adenosylmethionine synthetase | transcript_product=S-adenosylmethionine synthetase | location=PRFA01000018:500953-502137(+) |	12	1	8	5	9	3	12	7	8	6	5	0	12	1	8	5	9	3	12	7	8	6	5	0	5344300000	1.7347e+09	39486000	243850000	311860000	691250000	26509000	966870000	506330000	142810000	290790000	389860000	0	592470000	0	419760000	311670000	274240000	68882000	398800000	631840000	320080000	435220000	573340000
C4B63_18g167-t42_1-p1	C4B63_18g167-t42_1-p1 | transcript=C4B63_18g167-t42_1 | gene=C4B63_18g167 | organism=Trypanosoma_cruzi_Dm28c_2018 | gene_product=cytochrome p450-like protein | transcript_product=cytochrome p450-like protein | location=PRFA01000018:505129-506646(+) | prote	0	1	0	0	0	1	0	0	0	0	0	2	0	1	0	0	0	1	0	0	0	0	0	2	4783400	0	1512200	0	0	0	0	0	0	0	0	0	3271200	0	0	0	0	0	0	0	0	0	0	0
C4B63_18g171-t42_1-p1	C4B63_18g171-t42_1-p1 | transcript=C4B63_18g171-t42_1 | gene=C4B63_18g171 | organism=Trypanosoma_cruzi_Dm28c_2018 | gene_product=ATP synthase, epsilon chain | transcript_product=ATP synthase, epsilon chain | location=PRFA01000018:512891-513442(+) | protein	2	1	2	1	2	1	2	1	1	1	1	0	2	1	2	1	2	1	2	1	1	1	1	0	82432000	27739000	646010	3039100	3152500	18203000	1632900	23362000	1301100	399790	1755100	1201000	0	12717000	0	8765900	0	10502000	0	14179000	0	0	0	0
C4B63_75g49-t42_1-p1;C4B63_233g19-t42_1-p1;C4B63_18g176-t42_1-p1	C4B63_75g49-t42_1-p1 | transcript=C4B63_75g49-t42_1 | gene=C4B63_75g49 | organism=Trypanosoma_cruzi_Dm28c_2018 | gene_product=ribosomal protein L15 | transcript_product=ribosomal protein L15 | location=PRFA01000075:152783-153397(-) | protein_length=204 | s	1	0	0	0	0	0	0	0	0	0	0	0	1	0	0	0	0	0	0	0	0	0	0	0	23617000	23617000	0	0	0	0	0	0	0	0	0	0	0	0	0	0	0	0	0	0	0	0	0	0
C4B63_18g179-t42_1-p1	C4B63_18g179-t42_1-p1 | transcript=C4B63_18g179-t42_1 | gene=C4B63_18g179 | organism=Trypanosoma_cruzi_Dm28c_2018 | gene_product=conserved hypothetical protein | transcript_product=conserved hypothetical protein | location=PRFA01000018:522723-524078(+) | p	3	3	2	4	3	5	3	2	1	0	1	4	3	3	2	4	3	5	3	2	1	0	1	4	455860000	82057000	21176000	61978000	49189000	52600000	33154000	117370000	9600900	1947500	0	21077000	5711300	39614000	83082000	120190000	69910000	64540000	78173000	67999000	61655000	0	0	0
C4B63_18g180-t42_1-p1	C4B63_18g180-t42_1-p1 | transcript=C4B63_18g180-t42_1 | gene=C4B63_18g180 | organism=Trypanosoma_cruzi_Dm28c_2018 | gene_product=Tetratricopeptide repeat protein 39B | transcript_product=Tetratricopeptide repeat protein 39B | location=PRFA01000018:524643-5	0	1	0	0	0	1	0	1	0	1	1	1	0	1	0	0	0	1	0	1	0	1	1	1	13288000	0	1608800	0	0	0	1899100	0	2830700	0	3406300	2940000	602620	0	0	0	0	0	0	0	0	0	0	0
C4B63_18g183-t42_1-p1	C4B63_18g183-t42_1-p1 | transcript=C4B63_18g183-t42_1 | gene=C4B63_18g183 | organism=Trypanosoma_cruzi_Dm28c_2018 | gene_product=damage-specific DNA binding protein | transcript_product=damage-specific DNA binding protein | location=PRFA01000018:533996-537	1	0	0	0	1	0	1	0	0	0	0	0	1	0	0	0	1	0	1	0	0	0	0	0	2713400	891080	0	0	0	1270700	0	551580	0	0	0	0	0	0	0	0	0	0	0	0	0	0	0	0
C4B63_18g204-t42_1-p1	C4B63_18g204-t42_1-p1 | transcript=C4B63_18g204-t42_1 | gene=C4B63_18g204 | organism=Trypanosoma_cruzi_Dm28c_2018 | gene_product=3-hydroxy-3-methylglutaryl-CoA reductase | transcript_product=3-hydroxy-3-methylglutaryl-CoA reductase | location=PRFA01000018:	4	1	3	5	4	1	7	3	1	2	2	0	4	1	3	5	4	1	7	3	1	2	2	0	542630000	150830000	98596	39674000	58720000	52658000	486060	164280000	30018000	1162700	30726000	13968000	0	101380000	0	88159000	93567000	86024000	0	119570000	37305000	0	72948000	65557000
C4B63_18g20-t42_1-p1	C4B63_18g20-t42_1-p1 | transcript=C4B63_18g20-t42_1 | gene=C4B63_18g20 | organism=Trypanosoma_cruzi_Dm28c_2018 | gene_product=Protein will die slowly | transcript_product=Protein will die slowly | location=PRFA01000018:34867-36207(+) | protein_length=446 |	0	0	0	1	0	1	1	0	0	0	0	0	0	0	0	1	0	1	1	0	0	0	0	0	16279000	0	0	0	4322200	0	11566000	390060	0	0	0	0	0	0	0	0	0	0	0	0	0	0	0	0
C4B63_18g212-t42_1-p1	C4B63_18g212-t42_1-p1 | transcript=C4B63_18g212-t42_1 | gene=C4B63_18g212 | organism=Trypanosoma_cruzi_Dm28c_2018 | gene_product=valyl-tRNA synthetase | transcript_product=valyl-tRNA synthetase | location=PRFA01000018:421657-424584(-) | protein_length=975	5	0	0	1	0	0	1	1	1	1	0	0	5	0	0	1	0	0	1	1	1	1	0	0	103730000	87399000	0	0	0	0	0	705690	11188000	4441300	0	0	0	0	0	0	0	0	0	0	0	0	0	0
C4B63_18g216-t42_1-p1	C4B63_18g216-t42_1-p1 | transcript=C4B63_18g216-t42_1 | gene=C4B63_18g216 | organism=Trypanosoma_cruzi_Dm28c_2018 | gene_product=RNA-binding protein 42 (RNA-binding motif protein 42) | transcript_product=RNA-binding protein 42 (RNA-binding motif protein 42	1	1	1	1	1	1	1	2	2	1	1	1	1	1	1	1	1	1	1	2	2	1	1	1	306850000	31948000	14399000	11797000	25412000	64102000	15887000	44342000	32376000	28397000	18811000	13528000	5849800	0	0	0	0	0	0	0	69088000	93300000	0	0
C4B63_18g217-t42_1-p1	C4B63_18g217-t42_1-p1 | transcript=C4B63_18g217-t42_1 | gene=C4B63_18g217 | organism=Trypanosoma_cruzi_Dm28c_2018 | gene_product=homoserine kinase | transcript_product=homoserine kinase | location=PRFA01000018:408889-409899(-) | protein_length=336 | sequen	5	2	6	8	6	2	7	5	4	5	5	1	5	2	6	8	6	2	7	5	4	5	5	1	1436600000	435440000	2697900	68800000	211770000	221920000	3853100	342470000	45783000	9089900	61088000	33349000	288230	97699000	16719000	73538000	149940000	66799000	16850000	99678000	35809000	34172000	58641000	45664000
C4B63_18g220-t42_1-p1	C4B63_18g220-t42_1-p1 | transcript=C4B63_18g220-t42_1 | gene=C4B63_18g220 | organism=Trypanosoma_cruzi_Dm28c_2018 | gene_product=kinesin | transcript_product=kinesin | location=PRFA01000018:401625-404978(-) | protein_length=1117 | sequence_SO=contig | SO=p	0	1	0	1	2	0	1	0	0	0	1	0	0	1	0	1	2	0	1	0	0	0	1	0	41650000	0	1728700	0	11203000	12260000	0	9999100	0	0	0	6458500	0	0	0	0	0	0	0	0	0	0	0	0
C4B63_18g223-t42_1-p1	C4B63_18g223-t42_1-p1 | transcript=C4B63_18g223-t42_1 | gene=C4B63_18g223 | organism=Trypanosoma_cruzi_Dm28c_2018 | gene_product=eukaryotic translation initiation factor 3 subunit d | transcript_product=eukaryotic translation initiation factor 3 subunit d	3	0	2	1	3	1	4	1	1	2	2	0	3	0	2	1	3	1	4	1	1	2	2	0	303180000	105010000	0	7850900	1342600	107090000	757960	34130000	10927000	13230000	13165000	9674600	0	57948000	0	35858000	0	66914000	0	45315000	0	0	57545000	53511000
C4B63_18g233-t42_1-p1;C4B63_18g232-t42_1-p1	C4B63_18g233-t42_1-p1 | transcript=C4B63_18g233-t42_1 | gene=C4B63_18g233 | organism=Trypanosoma_cruzi_Dm28c_2018 | gene_product=glyceraldehyde 3-phosphate dehydrogenase | transcript_product=glyceraldehyde 3-phosphate dehydrogenase | location=PRFA01000018:	2	1	7	4	12	1	8	1	2	8	8	0	2	1	7	4	12	1	8	1	2	8	8	0	4315400000	59505000	7495600	92216000	60427000	2716200000	9701300	879260000	11732000	15429000	233880000	229550000	0	12376000	0	106560000	73526000	743520000	0	232100000	0	41531000	209080000	321910000
C4B63_18g239-t42_1-p1	C4B63_18g239-t42_1-p1 | transcript=C4B63_18g239-t42_1 | gene=C4B63_18g239 | organism=Trypanosoma_cruzi_Dm28c_2018 | gene_product=aldehyde dehydrogenase | transcript_product=aldehyde dehydrogenase | location=PRFA01000018:365106-366524(-) | protein_length=47	0	1	0	0	0	2	0	0	0	0	0	0	0	1	0	0	0	2	0	0	0	0	0	0	9491300	0	2670800	0	0	0	6820500	0	0	0	0	0	0	0	0	0	0	0	0	0	0	0	0	0
C4B63_18g23-t42_1-p1	C4B63_18g23-t42_1-p1 | transcript=C4B63_18g23-t42_1 | gene=C4B63_18g23 | organism=Trypanosoma_cruzi_Dm28c_2018 | gene_product=class I nuclease-like protein | transcript_product=class I nuclease-like protein | location=PRFA01000018:42693-43694(+) | protein_	0	1	0	0	0	0	0	0	0	0	0	0	0	1	0	0	0	0	0	0	0	0	0	0	1093700	0	1093700	0	0	0	0	0	0	0	0	0	0	0	0	0	0	0	0	0	0	0	0	0
C4B63_18g242-t42_1-p1	C4B63_18g242-t42_1-p1 | transcript=C4B63_18g242-t42_1 | gene=C4B63_18g242 | organism=Trypanosoma_cruzi_Dm28c_2018 | gene_product=conserved hypothetical protein | transcript_product=conserved hypothetical protein | location=PRFA01000018:358380-359555(-) | p	0	0	1	2	1	0	1	0	2	2	1	0	0	0	1	2	1	0	1	0	2	2	1	0	22690000	0	0	188280	7374800	735080	0	313430	0	4058700	5506200	4513900	0	0	0	0	0	0	0	0	0	0	0	0
C4B63_18g250-t42_1-p1	C4B63_18g250-t42_1-p1 | transcript=C4B63_18g250-t42_1 | gene=C4B63_18g250 | organism=Trypanosoma_cruzi_Dm28c_2018 | gene_product=chaperonin HSP60, mitochondrial precursor | transcript_product=chaperonin HSP60, mitochondrial precursor | location=PRFA0100001	1	1	3	5	5	1	1	0	0	2	1	0	1	1	3	5	5	1	1	0	0	2	1	0	210230000	446920	2969100	10047000	58708000	109490000	301730	13682000	0	0	11412000	3166500	0	0	0	0	41005000	48477000	0	0	0	0	33162000	0
C4B63_18g260-t42_1-p1	C4B63_18g260-t42_1-p1 | transcript=C4B63_18g260-t42_1 | gene=C4B63_18g260 | organism=Trypanosoma_cruzi_Dm28c_2018 | gene_product=small glutamine-rich tetratricopeptide repeat protein | transcript_product=small glutamine-rich tetratricopeptide repeat protei	14	6	9	11	14	3	12	8	8	9	8	4	14	6	9	11	14	3	12	8	8	9	8	4	10523000000	1.6061e+09	47319000	608800000	671290000	2.9714e+09	20405000	2308800000	401020000	457580000	697460000	715390000	17848000	291330000	89786000	390100000	378770000	565740000	14834000	497440000	226680000	513110000	381440000	486410000
C4B63_18g263-t42_1-p1	C4B63_18g263-t42_1-p1 | transcript=C4B63_18g263-t42_1 | gene=C4B63_18g263 | organism=Trypanosoma_cruzi_Dm28c_2018 | gene_product=SPA/DENN domain containing protein | transcript_product=SPA/DENN domain containing protein | location=PRFA01000018:324675-32646	0	0	0	0	1	0	1	0	0	0	0	0	0	0	0	0	1	0	1	0	0	0	0	0	5254100	0	0	0	0	2756500	0	2497700	0	0	0	0	0	0	0	0	0	0	0	0	0	0	0	0
C4B63_18g264-t42_1-p1	C4B63_18g264-t42_1-p1 | transcript=C4B63_18g264-t42_1 | gene=C4B63_18g264 | organism=Trypanosoma_cruzi_Dm28c_2018 | gene_product=GRAM domain containing protein | transcript_product=GRAM domain containing protein | location=PRFA01000018:322277-324313(-) | p	0	2	0	0	0	0	0	0	0	0	0	0	0	2	0	0	0	0	0	0	0	0	0	0	13598000	0	13598000	0	0	0	0	0	0	0	0	0	0	0	0	0	0	0	0	0	0	0	0	0
C4B63_18g272-t42_1-p1	C4B63_18g272-t42_1-p1 | transcript=C4B63_18g272-t42_1 | gene=C4B63_18g272 | organism=Trypanosoma_cruzi_Dm28c_2018 | gene_product=conserved hypothetical protein | transcript_product=conserved hypothetical protein | location=PRFA01000018:310881-312068(-) | p	1	3	0	0	0	2	0	1	1	1	0	4	1	3	0	0	0	2	0	1	1	1	0	4	46485000	3235100	13029000	0	0	0	15835000	0	667200	293350	958670	0	12467000	0	57710000	0	0	0	48466000	0	0	0	0	0
C4B63_18g275-t42_1-p1	C4B63_18g275-t42_1-p1 | transcript=C4B63_18g275-t42_1 | gene=C4B63_18g275 | organism=Trypanosoma_cruzi_Dm28c_2018 | gene_product=conserved hypothetical protein | transcript_product=conserved hypothetical protein | location=PRFA01000018:306873-307310(-) | p	0	1	0	0	0	1	0	0	0	1	0	0	0	1	0	0	0	1	0	0	0	1	0	0	18348000	0	4481900	0	0	0	13503000	0	0	0	362820	0	0	0	0	0	0	0	0	0	0	0	0	0
C4B63_18g277-t42_1-p1	C4B63_18g277-t42_1-p1 | transcript=C4B63_18g277-t42_1 | gene=C4B63_18g277 | organism=Trypanosoma_cruzi_Dm28c_2018 | gene_product=replication factor C, subunit 2 | transcript_product=replication factor C, subunit 2 | location=PRFA01000018:303806-304582(-) |	0	1	0	0	2	1	1	0	0	0	0	1	0	1	0	0	2	1	1	0	0	0	0	1	52228000	0	1185000	0	0	46384000	1218800	3131400	0	0	0	0	308840	0	0	0	0	0	0	0	0	0	0	0
C4B63_18g279-t42_1-p1	C4B63_18g279-t42_1-p1 | transcript=C4B63_18g279-t42_1 | gene=C4B63_18g279 | organism=Trypanosoma_cruzi_Dm28c_2018 | gene_product=C-1-tetrahydrofolate synthase, cytoplasmic | transcript_product=C-1-tetrahydrofolate synthase, cytoplasmic | location=PRFA01000	2	1	1	1	0	0	1	2	0	2	0	0	2	1	1	1	0	0	1	2	0	2	0	0	14343000	6454000	336880	607840	673760	0	0	796660	3551000	0	1923300	0	0	0	0	0	0	0	0	0	7134300	0	9405800	0
C4B63_18g282-t42_1-p1	C4B63_18g282-t42_1-p1 | transcript=C4B63_18g282-t42_1 | gene=C4B63_18g282 | organism=Trypanosoma_cruzi_Dm28c_2018 | gene_product=reticulon domain protein | transcript_product=reticulon domain protein | location=PRFA01000018:295847-296407(-) | protein_lengt	1	0	0	0	0	0	0	0	0	0	0	0	1	0	0	0	0	0	0	0	0	0	0	0	1689800	1689800	0	0	0	0	0	0	0	0	0	0	0	0	0	0	0	0	0	0	0	0	0	0
C4B63_18g283-t42_1-p1	C4B63_18g283-t42_1-p1 | transcript=C4B63_18g283-t42_1 | gene=C4B63_18g283 | organism=Trypanosoma_cruzi_Dm28c_2018 | gene_product=conserved hypothetical protein | transcript_product=conserved hypothetical protein | location=PRFA01000018:293014-294231(-) | p	0	0	0	0	0	3	0	0	0	0	0	0	0	0	0	0	0	3	0	0	0	0	0	0	2200800	0	0	0	0	0	2200800	0	0	0	0	0	0	0	0	0	0	0	0	0	0	0	0	0
C4B63_18g286-t42_1-p1	C4B63_18g286-t42_1-p1 | transcript=C4B63_18g286-t42_1 | gene=C4B63_18g286 | organism=Trypanosoma_cruzi_Dm28c_2018 | gene_product=conserved hypothetical protein | transcript_product=conserved hypothetical protein | location=PRFA01000018:287951-289309(-) | p	0	0	0	0	1	0	0	0	0	0	0	0	0	0	0	0	1	0	0	0	0	0	0	0	1331300	0	0	0	0	1331300	0	0	0	0	0	0	0	0	0	0	0	0	0	0	0	0	0	0
C4B63_18g293-t42_1-p1;C4B63_18g288-t42_1-p1;C4B63_18g287-t42_1-p1	C4B63_18g293-t42_1-p1 | transcript=C4B63_18g293-t42_1 | gene=C4B63_18g293 | organism=Trypanosoma_cruzi_Dm28c_2018 | gene_product=heat shock 70 kDa protein, mitochondrial precursor | transcript_product=heat shock 70 kDa protein, mitochondrial precursor | lo	22	7	14	18	18	6	24	13	12	10	9	3	22	7	14	18	18	6	24	13	12	10	9	3	15532000000	5540900000	32476000	753540000	988140000	2387800000	53216000	3.4482e+09	816610000	551390000	521280000	425310000	12732000	670320000	96434000	577280000	468850000	370270000	66549000	566790000	553270000	462750000	418860000	406890000
C4B63_18g290-t42_1-p1	C4B63_18g290-t42_1-p1 | transcript=C4B63_18g290-t42_1 | gene=C4B63_18g290 | organism=Trypanosoma_cruzi_Dm28c_2018 | gene_product=E3 ubiquitin-protein ligase | transcript_product=E3 ubiquitin-protein ligase | location=PRFA01000018:277984-279429(-) | protein	0	0	0	0	1	1	0	0	0	0	0	0	0	0	0	0	1	1	0	0	0	0	0	0	3455200	0	0	0	0	2224000	1231200	0	0	0	0	0	0	0	0	0	0	0	0	0	0	0	0	0
C4B63_18g29-t42_1-p1	C4B63_18g29-t42_1-p1 | transcript=C4B63_18g29-t42_1 | gene=C4B63_18g29 | organism=Trypanosoma_cruzi_Dm28c_2018 | gene_product=phosphopantothenoylcysteine decarboxylase | transcript_product=phosphopantothenoylcysteine decarboxylase | location=PRFA01000018:5	2	0	0	1	1	0	1	1	0	0	0	0	2	0	0	1	1	0	1	1	0	0	0	0	41560000	35924000	0	0	606890	1860400	0	3082600	86207	0	0	0	0	0	0	0	0	0	0	0	0	0	0	0
C4B63_18g305-t42_1-p1	C4B63_18g305-t42_1-p1 | transcript=C4B63_18g305-t42_1 | gene=C4B63_18g305 | organism=Trypanosoma_cruzi_Dm28c_2018 | gene_product=ADP-ribosylation factor-like protein | transcript_product=ADP-ribosylation factor-like protein | location=PRFA01000018:247928-2	3	0	3	3	3	0	2	2	0	1	0	0	3	0	3	3	3	0	2	2	0	1	0	0	282040000	122280000	0	11042000	12426000	21435000	0	90506000	19855000	0	4494700	0	0	50045000	0	48555000	39160000	37914000	0	51617000	27601000	0	0	0
C4B63_18g30-t42_1-p1	C4B63_18g30-t42_1-p1 | transcript=C4B63_18g30-t42_1 | gene=C4B63_18g30 | organism=Trypanosoma_cruzi_Dm28c_2018 | gene_product=epsilon-adaptin | transcript_product=epsilon-adaptin | location=PRFA01000018:55283-58309(+) | protein_length=1008 | sequence_SO=co	2	1	2	3	1	0	2	1	1	0	0	0	2	1	2	3	1	0	2	1	1	0	0	0	42275000	11249000	1764400	1798700	12082000	3042200	0	11013000	640950	685380	0	0	0	0	0	0	0	0	0	0	0	0	0	0
C4B63_18g39-t42_1-p1	C4B63_18g39-t42_1-p1 | transcript=C4B63_18g39-t42_1 | gene=C4B63_18g39 | organism=Trypanosoma_cruzi_Dm28c_2018 | gene_product=CRAL/TRIO, N-terminal domain/CRAL/TRIO domain containing protein | transcript_product=CRAL/TRIO, N-terminal domain/CRAL/TRIO domai	7	0	0	0	1	0	0	4	2	0	0	0	7	0	0	0	1	0	0	4	2	0	0	0	378190000	285110000	0	0	0	1060100	0	0	63043000	28983000	0	0	0	91390000	0	0	0	0	0	0	83729000	89976000	0	0
C4B63_18g45-t42_1-p1	C4B63_18g45-t42_1-p1 | transcript=C4B63_18g45-t42_1 | gene=C4B63_18g45 | organism=Trypanosoma_cruzi_Dm28c_2018 | gene_product=aldehyde dehydrogenase family | transcript_product=aldehyde dehydrogenase family | location=PRFA01000018:78278-79810(+) | protein_	0	1	0	0	0	2	0	0	0	3	1	1	0	1	0	0	0	2	0	0	0	3	1	1	23391000	0	1032400	0	0	0	5563300	0	0	0	9956200	5807500	1031300	0	0	0	0	0	0	0	0	0	0	0
C4B63_18g69-t42_1-p1	C4B63_18g69-t42_1-p1 | transcript=C4B63_18g69-t42_1 | gene=C4B63_18g69 | organism=Trypanosoma_cruzi_Dm28c_2018 | gene_product=conserved hypothetical protein | transcript_product=conserved hypothetical protein | location=PRFA01000018:136786-137874(+) | prot	1	1	1	1	1	0	1	0	0	0	0	0	1	1	1	1	1	0	1	0	0	0	0	0	8806700	1982300	62631	439110	842760	3166100	0	2313700	0	0	0	0	0	0	0	0	0	0	0	0	0	0	0	0
C4B63_6g2375c-t42_1-p1;C4B63_18g811c-t42_1-p1	C4B63_6g2375c-t42_1-p1 | transcript=C4B63_6g2375c-t42_1 | gene=C4B63_6g2375c | organism=Trypanosoma_cruzi_Dm28c_2018 | gene_product=40S ribosomal protein S14 | transcript_product=40S ribosomal protein S14 | location=PRFA01000006:188384-188818(-) | protein_	1	2	1	0	1	1	0	0	1	0	1	1	1	2	1	0	1	1	0	0	1	0	1	1	713400000	286850000	63323000	7396200	0	221170000	63451000	0	0	19464000	0	12960000	38792000	0	0	0	0	0	0	0	0	0	0	0
C4B63_18g82-t42_1-p1	C4B63_18g82-t42_1-p1 | transcript=C4B63_18g82-t42_1 | gene=C4B63_18g82 | organism=Trypanosoma_cruzi_Dm28c_2018 | gene_product=Coiled-coil domain-containing protein 25 | transcript_product=Coiled-coil domain-containing protein 25 | location=PRFA01000018:155	1	0	0	0	0	0	0	0	0	0	0	0	1	0	0	0	0	0	0	0	0	0	0	0	0	0	0	0	0	0	0	0	0	0	0	0	0	0	0	0	0	0	0	0	0	0	0	0
C4B63_354g26c-t42_1-p1;C4B63_247g120c-t42_1-p1;C4B63_18g838c-t42_1-p1	C4B63_354g26c-t42_1-p1 | transcript=C4B63_354g26c-t42_1 | gene=C4B63_354g26c | organism=Trypanosoma_cruzi_Dm28c_2018 | gene_product=60S acidic ribosomal protein P2 beta (H6.4) | transcript_product=60S acidic ribosomal protein P2 beta (H6.4) | location=PRFA	0	1	0	0	1	1	0	0	0	0	0	1	0	1	0	0	1	1	0	0	0	0	0	1	25376000	0	1730700	0	0	18801000	3897200	0	0	0	0	0	946700	0	0	0	0	0	0	0	0	0	0	0
C4B63_48g35-t42_1-p1;C4B63_192g21-t42_1-p1	C4B63_48g35-t42_1-p1 | transcript=C4B63_48g35-t42_1 | gene=C4B63_48g35 | organism=Trypanosoma_cruzi_Dm28c_2018 | gene_product=guanylate kinase | transcript_product=guanylate kinase | location=PRFA01000048:84090-84710(+) | protein_length=206 | sequence_SO=c	0	0	2	1	0	0	0	2	0	0	0	0	0	0	2	1	0	0	0	2	0	0	0	0	33744000	0	0	19200000	2805200	0	0	0	11738000	0	0	0	0	0	0	40591000	0	0	0	0	38006000	0	0	0
C4B63_48g168-t42_1-p1;C4B63_192g3-t42_1-p1	C4B63_48g168-t42_1-p1 | transcript=C4B63_48g168-t42_1 | gene=C4B63_48g168 | organism=Trypanosoma_cruzi_Dm28c_2018 | gene_product=AAA ATPase | transcript_product=AAA ATPase | location=PRFA01000048:118722-121058(-) | protein_length=778 | sequence_SO=contig |	46	3	16	13	39	8	19	41	45	31	37	3	46	3	16	13	39	8	19	41	45	31	37	3	57358000000	17301000000	14625000	220390000	281210000	9584600000	111740000	1098600000	10478000000	12016000000	2495000000	3.7498e+09	6743200	843930000	8076300	67046000	55432000	627420000	25918000	91630000	2.1381e+09	4.2883e+09	554110000	1.032e+09
C4B63_195g5-t42_1-p1;C4B63_105g54-t42_1-p1;C4B63_105g65-t42_1-p1;C4B63_59g140-t42_1-p1;C4B63_34g383-t42_1-p1;C4B63_159g13-t42_1-p1;C4B63_159g19-t42_1-p1;C4B63_17g328-t42_1-p1;C4B63_119g7-t42_1-p1;C4B63_43g91-t42_1-p1;C4B63_119g9-t42_1-p1;C4B63_46g183-t42_1-p1;C4B63_371g15-t42_1-p1;C4B63_39g368-t42_1-p1;C4B63_39g376-t42_1-p1;C4B63_119g4-t42_1-p1;C4B63_105g44-t42_1-p1;C4B63_105g52-t42_1-p1;C4B63_80…	C4B63_195g5-t42_1-p1 | transcript=C4B63_195g5-t42_1 | gene=C4B63_195g5 | organism=Trypanosoma_cruzi_Dm28c_2018 | gene_product=retrotransposon hot spot (RHS) protein | transcript_product=retrotransposon hot spot (RHS) protein | location=PRFA01000195:9137-12	6	3	5	5	6	2	4	3	3	5	5	2	0	0	0	0	0	0	0	0	0	0	0	0	2060900	0	0	0	0	2060900	0	0	0	0	0	0	0	0	0	0	0	0	0	0	0	0	0	0
C4B63_19g101-t42_1-p1;C4B63_19g103-t42_1-p1	C4B63_19g101-t42_1-p1 | transcript=C4B63_19g101-t42_1 | gene=C4B63_19g101 | organism=Trypanosoma_cruzi_Dm28c_2018 | gene_product=U-rich RNA-binding protein UBP-2 | transcript_product=U-rich RNA-binding protein UBP-2 | location=PRFA01000019:442201-442701(+)	3	1	1	1	2	1	1	2	2	3	1	1	3	1	1	1	2	1	1	2	2	3	1	1	1153000000	395030000	15583000	32846000	31604000	251680000	12521000	143900000	62582000	37620000	111390000	52867000	5408300	103330000	47298000	59425000	44647000	112740000	0	61586000	72328000	79352000	134020000	111200000
C4B63_19g113-t42_1-p1	C4B63_19g113-t42_1-p1 | transcript=C4B63_19g113-t42_1 | gene=C4B63_19g113 | organism=Trypanosoma_cruzi_Dm28c_2018 | gene_product=Translation machinery-associated protein 22 | transcript_product=Translation machinery-associated protein 22 | location=PRFA010	0	0	0	1	0	0	0	0	0	0	0	0	0	0	0	1	0	0	0	0	0	0	0	0	626120	0	0	0	626120	0	0	0	0	0	0	0	0	0	0	0	0	0	0	0	0	0	0	0
C4B63_19g1170c-t42_1-p1	C4B63_19g1170c-t42_1-p1 | transcript=C4B63_19g1170c-t42_1 | gene=C4B63_19g1170c | organism=Trypanosoma_cruzi_Dm28c_2018 | gene_product=Prefoldin subunit 4 | transcript_product=Prefoldin subunit 4 | location=PRFA01000019:369371-369745(-) | protein_length=12	1	0	1	0	1	0	0	0	0	0	0	0	1	0	1	0	1	0	0	0	0	0	0	0	12333000	3944800	0	2249200	0	6138500	0	0	0	0	0	0	0	0	0	0	0	0	0	0	0	0	0	0
C4B63_281g5-t42_1-p1;C4B63_19g11-t42_1-p1	C4B63_281g5-t42_1-p1 | transcript=C4B63_281g5-t42_1 | gene=C4B63_281g5 | organism=Trypanosoma_cruzi_Dm28c_2018 | gene_product=conserved hypothetical protein | transcript_product=conserved hypothetical protein | location=PRFA01000281:3685-4899(+) | protein_	2	2	1	4	4	5	3	3	2	2	3	4	2	2	1	4	4	5	3	3	2	2	3	4	490270000	146830000	8211400	24913000	20747000	62610000	72663000	16563000	43121000	28512000	28023000	20563000	17511000	89415000	134880000	0	67499000	112670000	184630000	31274000	78250000	98586000	80078000	78787000
C4B63_19g123-t42_1-p1	C4B63_19g123-t42_1-p1 | transcript=C4B63_19g123-t42_1 | gene=C4B63_19g123 | organism=Trypanosoma_cruzi_Dm28c_2018 | gene_product=RNA-binding protein | transcript_product=RNA-binding protein | location=PRFA01000019:489292-490632(+) | protein_length=446 | se	1	0	1	1	1	1	1	0	0	1	0	0	1	0	1	1	1	1	1	0	0	1	0	0	9454000	2468600	0	451270	1000300	1449700	431420	3367500	0	0	285270	0	0	0	0	0	2151600	0	0	1905600	0	0	0	0
C4B63_19g135-t42_1-p1	C4B63_19g135-t42_1-p1 | transcript=C4B63_19g135-t42_1 | gene=C4B63_19g135 | organism=Trypanosoma_cruzi_Dm28c_2018 | gene_product=ubiquitin carboxyl-terminal hydrolase | transcript_product=ubiquitin carboxyl-terminal hydrolase | location=PRFA01000019:511554	4	1	2	1	1	1	3	2	1	2	2	1	4	1	2	1	1	1	3	2	1	2	2	1	225800000	90811000	2476700	13451000	8502400	7438100	3217900	56051000	14461000	2917700	16761000	9712700	0	21079000	0	25996000	0	0	0	16933000	16762000	0	20003000	18302000
C4B63_19g137-t42_1-p1	C4B63_19g137-t42_1-p1 | transcript=C4B63_19g137-t42_1 | gene=C4B63_19g137 | organism=Trypanosoma_cruzi_Dm28c_2018 | gene_product=cleavage and polyadenylation specificity factor | transcript_product=cleavage and polyadenylation specificity factor | location	1	0	0	0	1	0	0	1	0	0	0	0	1	0	0	0	1	0	0	1	0	0	0	0	4801900	380660	0	0	0	305750	0	0	4115500	0	0	0	0	0	0	0	0	0	0	0	0	0	0	0
C4B63_19g139-t42_1-p1	C4B63_19g139-t42_1-p1 | transcript=C4B63_19g139-t42_1 | gene=C4B63_19g139 | organism=Trypanosoma_cruzi_Dm28c_2018 | gene_product=conserved hypothetical protein | transcript_product=conserved hypothetical protein | location=PRFA01000019:520259-522418(+) | p	0	0	0	1	1	0	0	0	0	0	0	0	0	0	0	1	1	0	0	0	0	0	0	0	23023000	0	0	0	22106000	916630	0	0	0	0	0	0	0	0	0	0	0	0	0	0	0	0	0	0
C4B63_19g140-t42_1-p1	C4B63_19g140-t42_1-p1 | transcript=C4B63_19g140-t42_1 | gene=C4B63_19g140 | organism=Trypanosoma_cruzi_Dm28c_2018 | gene_product=elongation factor 2 | transcript_product=elongation factor 2 | location=PRFA01000019:523239-525176(+) | protein_length=645 | se	1	0	8	9	4	0	5	0	0	3	1	0	1	0	8	9	4	0	5	0	0	3	1	0	468530000	9469700	0	79542000	153640000	90605000	0	96060000	0	0	30966000	8242100	0	0	0	71386000	101770000	43733000	0	38476000	0	0	36097000	0
C4B63_354g1-t42_1-p1;C4B63_19g141-t42_1-p1	C4B63_354g1-t42_1-p1 | transcript=C4B63_354g1-t42_1 | gene=C4B63_354g1 | organism=Trypanosoma_cruzi_Dm28c_2018 | gene_product=electron transfer flavoprotein | transcript_product=electron transfer flavoprotein | location=PRFA01000354:465-1001(+) | protein_l	2	0	0	0	0	0	0	0	1	0	0	0	2	0	0	0	0	0	0	0	1	0	0	0	110190000	104590000	0	0	0	0	0	0	0	5606100	0	0	0	0	0	0	0	0	0	0	0	0	0	0
C4B63_19g1437c-t42_1-p1	C4B63_19g1437c-t42_1-p1 | transcript=C4B63_19g1437c-t42_1 | gene=C4B63_19g1437c | organism=Trypanosoma_cruzi_Dm28c_2018 | gene_product=conserved hypothetical protein | transcript_product=conserved hypothetical protein | location=PRFA01000019:174303-174647(	3	1	2	1	1	1	3	2	1	2	1	0	3	1	2	1	1	1	3	2	1	2	1	0	782830000	281490000	10466000	48346000	34975000	80808000	16957000	119230000	74606000	23653000	59688000	32608000	0	99322000	0	109960000	0	0	0	66359000	125840000	0	111340000	0
C4B63_281g8-t42_1-p1;C4B63_19g15-t42_1-p1	C4B63_281g8-t42_1-p1 | transcript=C4B63_281g8-t42_1 | gene=C4B63_281g8 | organism=Trypanosoma_cruzi_Dm28c_2018 | gene_product=translation initiation factor eIF2B delta subunit | transcript_product=translation initiation factor eIF2B delta subunit | locatio	0	1	0	2	1	0	1	0	0	2	1	0	0	1	0	2	1	0	1	0	0	2	1	0	48682000	0	7629600	0	7934200	19421000	0	2109000	0	0	6399500	5189300	0	0	0	0	0	0	0	0	0	0	0	0
C4B63_19g167-t42_1-p1;C4B63_19g166-t42_1-p1	C4B63_19g167-t42_1-p1 | transcript=C4B63_19g167-t42_1 | gene=C4B63_19g167 | organism=Trypanosoma_cruzi_Dm28c_2018 | gene_product=eukaryotic translation initiation factor 5A | transcript_product=eukaryotic translation initiation factor 5A | location=PRFA010	7	1	5	6	8	1	8	6	3	6	6	0	7	1	5	6	8	1	8	6	3	6	6	0	8820800000	2.9656e+09	7276600	602020000	282350000	1378800000	36185000	1.6087e+09	860120000	137460000	482690000	459580000	0	438570000	27568000	496210000	230750000	275210000	0	357910000	591760000	267270000	466320000	506920000
C4B63_19g169-t42_1-p1	C4B63_19g169-t42_1-p1 | transcript=C4B63_19g169-t42_1 | gene=C4B63_19g169 | organism=Trypanosoma_cruzi_Dm28c_2018 | gene_product=protein phosphatase | transcript_product=protein phosphatase | location=PRFA01000019:383108-384331(-) | protein_length=407 | se	7	0	3	3	6	0	6	5	5	2	3	0	7	0	3	3	6	0	6	5	5	2	3	0	1374000000	533760000	0	62638000	33779000	267090000	0	223580000	89744000	111630000	23129000	28637000	0	144780000	0	112270000	84753000	105770000	0	126670000	111550000	224730000	52582000	74706000
C4B63_19g183-t42_1-p1	C4B63_19g183-t42_1-p1 | transcript=C4B63_19g183-t42_1 | gene=C4B63_19g183 | organism=Trypanosoma_cruzi_Dm28c_2018 | gene_product=cyclophilin a | transcript_product=cyclophilin a | location=PRFA01000019:345463-345996(-) | protein_length=177 | sequence_SO=co	5	2	4	2	5	2	4	3	3	3	3	0	5	2	4	2	5	2	4	3	3	3	3	0	8809000000	3.7777e+09	16071000	571740000	368740000	1093700000	28187000	1.7045e+09	426480000	203900000	357470000	260550000	0	958530000	64149000	891590000	447620000	555690000	53270000	673680000	592460000	521720000	609580000	511510000
C4B63_19g185-t42_1-p1	C4B63_19g185-t42_1-p1 | transcript=C4B63_19g185-t42_1 | gene=C4B63_19g185 | organism=Trypanosoma_cruzi_Dm28c_2018 | gene_product=isocitrate dehydrogenase | transcript_product=isocitrate dehydrogenase | location=PRFA01000019:339087-340331(-) | protein_lengt	11	0	4	6	10	1	10	5	4	4	4	0	11	0	4	6	10	1	10	5	4	4	4	0	2655400000	1404800000	0	87198000	121920000	299340000	5165500	526510000	70933000	39011000	66779000	33737000	0	252500000	0	112170000	92140000	95876000	0	151750000	121080000	127470000	100930000	90432000
C4B63_19g195-t42_1-p1	C4B63_19g195-t42_1-p1 | transcript=C4B63_19g195-t42_1 | gene=C4B63_19g195 | organism=Trypanosoma_cruzi_Dm28c_2018 | gene_product=Nuclear pore complex protein 158 | transcript_product=Nuclear pore complex protein 158 | location=PRFA01000019:317776-322239(-)	0	2	0	1	0	1	0	0	1	0	0	1	0	2	0	1	0	1	0	0	1	0	0	1	13975000	0	2681900	0	1480200	0	5226200	0	0	3952600	0	0	633750	0	0	0	0	0	0	0	0	0	0	0
C4B63_19g198-t42_1-p1	C4B63_19g198-t42_1-p1 | transcript=C4B63_19g198-t42_1 | gene=C4B63_19g198 | organism=Trypanosoma_cruzi_Dm28c_2018 | gene_product=ribokinase | transcript_product=ribokinase | location=PRFA01000019:311424-312416(-) | protein_length=330 | sequence_SO=contig |	0	0	0	0	0	0	0	0	1	0	0	0	0	0	0	0	0	0	0	0	1	0	0	0	974720	0	0	0	0	0	0	0	0	974720	0	0	0	0	0	0	0	0	0	0	0	0	0	0
C4B63_19g225-t42_1-p1;C4B63_19g218-t42_1-p1;C4B63_19g207-t42_1-p1	C4B63_19g225-t42_1-p1 | transcript=C4B63_19g225-t42_1 | gene=C4B63_19g225 | organism=Trypanosoma_cruzi_Dm28c_2018 | gene_product=calpain-like cysteine peptidase | transcript_product=calpain-like cysteine peptidase | location=PRFA01000019:250186-251517(-) |	1	1	1	1	1	1	1	1	1	1	1	0	1	1	1	1	1	1	1	1	1	1	1	0	29449000	7373800	1221300	1051400	2486300	5882700	2313500	5998900	639180	878870	826030	776790	0	0	0	0	0	0	0	0	0	0	0	0
C4B63_19g211-t42_1-p1;C4B63_19g209-t42_1-p1;C4B63_19g208-t42_1-p1;C4B63_19g216-t42_1-p1;C4B63_19g213-t42_1-p1;C4B63_19g214-t42_1-p1;C4B63_19g212-t42_1-p1;C4B63_19g215-t42_1-p1;C4B63_19g210-t42_1-p1	C4B63_19g211-t42_1-p1 | transcript=C4B63_19g211-t42_1 | gene=C4B63_19g211 | organism=Trypanosoma_cruzi_Dm28c_2018 | gene_product=calpain cysteine peptidase(fragment) | transcript_product=calpain cysteine peptidase(fragment) | location=PRFA01000019:284964-2	2	3	1	1	2	3	1	1	1	1	1	2	2	3	1	1	2	3	1	1	1	1	1	2	766290000	137780000	61899000	13830000	13794000	84501000	246950000	63049000	36656000	19965000	32638000	27459000	27771000	133040000	122340000	0	0	106290000	535040000	0	0	0	0	0
C4B63_19g220-t42_1-p1;C4B63_19g228-t42_1-p1;C4B63_19g227-t42_1-p1	C4B63_19g220-t42_1-p1 | transcript=C4B63_19g220-t42_1 | gene=C4B63_19g220 | organism=Trypanosoma_cruzi_Dm28c_2018 | gene_product=calpain-like cysteine peptidase | transcript_product=calpain-like cysteine peptidase | location=PRFA01000019:255537-270173(-) |	1	0	0	0	0	0	2	0	0	0	0	0	1	0	0	0	0	0	2	0	0	0	0	0	3966000	1509200	0	0	0	0	0	2456800	0	0	0	0	0	0	0	0	0	0	0	0	0	0	0	0
C4B63_281g15-t42_1-p1;C4B63_19g22-t42_1-p1	C4B63_281g15-t42_1-p1 | transcript=C4B63_281g15-t42_1 | gene=C4B63_281g15 | organism=Trypanosoma_cruzi_Dm28c_2018 | gene_product=conserved hypothetical protein | transcript_product=conserved hypothetical protein | location=PRFA01000281:29837-30841(+) | pro	0	0	0	0	0	0	0	2	2	1	0	0	0	0	0	0	0	0	0	2	2	1	0	0	62807000	0	0	0	0	0	0	0	23533000	22199000	17075000	0	0	0	0	0	0	0	0	0	76573000	129020000	0	0
C4B63_19g23-t42_1-p1	C4B63_19g23-t42_1-p1 | transcript=C4B63_19g23-t42_1 | gene=C4B63_19g23 | organism=Trypanosoma_cruzi_Dm28c_2018 | gene_product=intraflagellar transport protein 88 | transcript_product=intraflagellar transport protein 88 | location=PRFA01000019:60621-62975(+	0	0	1	0	0	0	1	0	0	0	1	0	0	0	1	0	0	0	1	0	0	0	1	0	11266000	0	0	4333800	0	0	0	3716700	0	0	0	3215200	0	0	0	0	0	0	0	0	0	0	0	0
C4B63_19g269-t42_1-p1	C4B63_19g269-t42_1-p1 | transcript=C4B63_19g269-t42_1 | gene=C4B63_19g269 | organism=Trypanosoma_cruzi_Dm28c_2018 | gene_product=conserved hypothetical protein | transcript_product=conserved hypothetical protein | location=PRFA01000019:148682-151204(-) | p	1	2	1	2	1	2	1	2	1	1	0	1	1	2	1	2	1	2	1	2	1	1	0	1	12563000	1001100	1427800	268180	4145000	1830200	884830	1132700	1288600	316680	268240	0	0	0	5415700	0	5965600	0	3615800	0	2150300	0	0	0
C4B63_19g26-t42_1-p1	C4B63_19g26-t42_1-p1 | transcript=C4B63_19g26-t42_1 | gene=C4B63_19g26 | organism=Trypanosoma_cruzi_Dm28c_2018 | gene_product=guide RNA-binding protein of 21 kDa | transcript_product=guide RNA-binding protein of 21 kDa | location=PRFA01000019:66454-67077(+	3	1	2	3	6	2	5	1	1	2	2	1	3	1	2	3	6	2	5	1	1	2	2	1	842340000	53788000	10116000	51067000	59387000	365180000	17922000	166470000	29015000	10684000	35763000	37189000	5764700	40793000	0	0	81367000	121810000	0	84717000	0	0	0	85773000
C4B63_19g271-t42_1-p1	C4B63_19g271-t42_1-p1 | transcript=C4B63_19g271-t42_1 | gene=C4B63_19g271 | organism=Trypanosoma_cruzi_Dm28c_2018 | gene_product=conserved hypothetical protein | transcript_product=conserved hypothetical protein | location=PRFA01000019:143915-146551(-) | p	2	0	3	1	0	2	0	2	0	2	1	0	2	0	3	1	0	2	0	2	0	2	1	0	116370000	64695000	0	19680000	2043600	0	14353000	0	9964700	0	4552700	1080400	0	0	0	39742000	0	0	0	0	37377000	0	20068000	0
C4B63_19g275-t42_1-p1;C4B63_179g2-t42_1-p1;C4B63_179g1-t42_1-p1	C4B63_19g275-t42_1-p1 | transcript=C4B63_19g275-t42_1 | gene=C4B63_19g275 | organism=Trypanosoma_cruzi_Dm28c_2018 | gene_product=2-oxoglutarate dehydrogenase subunit | transcript_product=2-oxoglutarate dehydrogenase subunit | location=PRFA01000019:136346-1	2	0	3	3	3	1	10	4	0	2	2	0	2	0	3	3	3	1	10	4	0	2	2	0	286450000	34879000	0	32298000	26032000	12277000	0	152400000	12543000	0	10693000	5325900	0	26541000	0	26915000	24327000	18146000	0	26901000	19801000	0	19768000	24298000
C4B63_19g30-t42_1-p1	C4B63_19g30-t42_1-p1 | transcript=C4B63_19g30-t42_1 | gene=C4B63_19g30 | organism=Trypanosoma_cruzi_Dm28c_2018 | gene_product=cysteine desulfurase | transcript_product=cysteine desulfurase | location=PRFA01000019:74232-75572(+) | protein_length=446 | seque	0	0	2	3	7	2	3	0	0	1	1	0	0	0	2	3	7	2	3	0	0	1	1	0	483170000	0	0	15452000	37603000	316010000	1182700	93620000	0	0	14122000	5185000	0	0	0	52739000	40427000	104140000	0	40191000	0	0	0	0
C4B63_19g37-t42_1-p1	C4B63_19g37-t42_1-p1 | transcript=C4B63_19g37-t42_1 | gene=C4B63_19g37 | organism=Trypanosoma_cruzi_Dm28c_2018 | gene_product=conserved hypothetical protein | transcript_product=conserved hypothetical protein | location=PRFA01000019:87193-89844(+) | protei	0	0	0	0	1	0	0	0	0	0	0	0	0	0	0	0	1	0	0	0	0	0	0	0	294620	0	0	0	0	294620	0	0	0	0	0	0	0	0	0	0	0	0	0	0	0	0	0	0
C4B63_19g43-t42_1-p1	C4B63_19g43-t42_1-p1 | transcript=C4B63_19g43-t42_1 | gene=C4B63_19g43 | organism=Trypanosoma_cruzi_Dm28c_2018 | gene_product=1,2-Dihydroxy-3-keto-5-methylthiopentene dioxygenase | transcript_product=1,2-Dihydroxy-3-keto-5-methylthiopentene dioxygenase | l	19	1	9	9	8	1	10	9	9	6	7	1	19	1	9	9	8	1	10	9	9	6	7	1	7.5844e+09	2855200000	1222800	469530000	480410000	672600000	3110900	1361600000	862570000	303630000	303070000	271220000	270980	584780000	0	343180000	250160000	162560000	0	341590000	547480000	391020000	288550000	266820000
C4B63_19g45-t42_1-p1	C4B63_19g45-t42_1-p1 | transcript=C4B63_19g45-t42_1 | gene=C4B63_19g45 | organism=Trypanosoma_cruzi_Dm28c_2018 | gene_product=isovaleryl-coA dehydrogenase | transcript_product=isovaleryl-coA dehydrogenase | location=PRFA01000019:103429-104664(+) | protein_	4	4	6	11	11	5	7	4	4	5	4	4	4	4	6	11	11	5	7	4	4	5	4	4	3.3582e+09	51896000	50774000	271160000	530020000	1.5137e+09	80283000	449130000	85921000	34893000	170410000	101950000	18140000	17320000	108210000	264550000	337360000	329840000	121750000	116780000	83620000	79094000	168770000	127450000
C4B63_19g49-t42_1-p1;C4B63_19g53-t42_1-p1	C4B63_19g49-t42_1-p1 | transcript=C4B63_19g49-t42_1 | gene=C4B63_19g49 | organism=Trypanosoma_cruzi_Dm28c_2018 | gene_product=retrotransposon hot spot protein (RHS) | transcript_product=retrotransposon hot spot protein (RHS) | location=PRFA01000019:112032-	4	3	5	5	3	5	5	4	2	3	3	3	0	0	0	1	0	0	1	0	0	0	0	0	1.6788e+09	276510000	0	135850000	18145000	0	144410000	5052000	347000000	0	393190000	358660000	0	0	0	0	0	0	0	0	0	0	0	0
C4B63_19g76-t42_1-p1	C4B63_19g76-t42_1-p1 | transcript=C4B63_19g76-t42_1 | gene=C4B63_19g76 | organism=Trypanosoma_cruzi_Dm28c_2018 | gene_product=conserved hypothetical protein | transcript_product=conserved hypothetical protein | location=PRFA01000019:390398-391222(+) | prot	3	3	1	1	3	3	4	1	1	1	1	0	3	3	1	1	3	3	4	1	1	1	1	0	237770000	64930000	34508000	3104000	3547900	29881000	8810100	87769000	572510	2371600	1096600	1182700	0	40270000	69832000	0	0	34501000	45518000	50826000	0	0	0	0
C4B63_19g80-t42_1-p1	C4B63_19g80-t42_1-p1 | transcript=C4B63_19g80-t42_1 | gene=C4B63_19g80 | organism=Trypanosoma_cruzi_Dm28c_2018 | gene_product=epsin | transcript_product=epsin | location=PRFA01000019:399353-400918(+) | protein_length=521 | sequence_SO=contig | SO=protein_c	0	2	1	0	0	0	1	3	1	1	2	0	0	2	1	0	0	0	1	3	1	1	2	0	73045000	0	5490400	6499000	0	0	0	6422400	27353000	6213000	8034100	13033000	0	0	32060000	0	0	0	0	0	48898000	0	0	33782000
C4B63_19g83-t42_1-p1	C4B63_19g83-t42_1-p1 | transcript=C4B63_19g83-t42_1 | gene=C4B63_19g83 | organism=Trypanosoma_cruzi_Dm28c_2018 | gene_product=Regulatory-associated protein of TOR1 | transcript_product=Regulatory-associated protein of TOR1 | location=PRFA01000019:409346-41	0	1	0	0	0	0	0	0	0	0	0	0	0	1	0	0	0	0	0	0	0	0	0	0	310150	0	310150	0	0	0	0	0	0	0	0	0	0	0	0	0	0	0	0	0	0	0	0	0
C4B63_19g91-t42_1-p1	C4B63_19g91-t42_1-p1 | transcript=C4B63_19g91-t42_1 | gene=C4B63_19g91 | organism=Trypanosoma_cruzi_Dm28c_2018 | gene_product=Protein LSM14 homolog A-B | transcript_product=Protein LSM14 homolog A-B | location=PRFA01000019:425702-426523(+) | protein_length	4	4	1	2	5	5	2	3	3	4	3	4	4	4	1	2	5	5	2	3	3	4	3	4	562280000	142800000	68720000	3267700	4729700	99900000	84964000	22968000	35797000	14889000	52849000	19152000	12241000	76569000	151120000	0	25290000	71935000	76139000	40973000	43699000	56338000	73617000	59361000
C4B63_1g1185-t42_1-p1;C4B63_5g138-t42_1-p1;C4B63_5g186-t42_1-p1;C4B63_27g128-t42_1-p1;C4B63_27g131-t42_1-p1;C4B63_1g1192-t42_1-p1;C4B63_89g18-t42_1-p1;C4B63_5g634-t42_1-p1;C4B63_23g12-t42_1-p1;C4B63_86g40-t42_1-p1;C4B63_115g34-t42_1-p1;C4B63_1g1156-t42_1-p1;C4B63_1g1256-t42_1-p1;C4B63_1g1103-t42_1-p1;C4B63_50g143-t42_1-p1;C4B63_1g1081-t42_1-p1;C4B63_5g199-t42_1-p1;C4B63_3g568-t42_1-p1;C4B63_1g836…	C4B63_1g1185-t42_1-p1 | transcript=C4B63_1g1185-t42_1 | gene=C4B63_1g1185 | organism=Trypanosoma_cruzi_Dm28c_2018 | gene_product=retrotransposon hot spot protein (RHS) | transcript_product=retrotransposon hot spot protein (RHS) | location=PRFA01000001:5699	2	2	2	2	2	1	4	2	2	2	2	1	0	0	0	0	0	0	1	0	0	0	0	0	2610700	0	0	0	0	0	0	2610700	0	0	0	0	0	0	0	0	0	0	0	0	0	0	0	0
C4B63_1g128c-t42_1-p1	C4B63_1g128c-t42_1-p1 | transcript=C4B63_1g128c-t42_1 | gene=C4B63_1g128c | organism=Trypanosoma_cruzi_Dm28c_2018 | gene_product=Heat shock protein 67Bb | transcript_product=Heat shock protein 67Bb | location=PRFA01000001:75973-76347(+) | protein_length=12	1	0	1	1	1	0	1	1	0	1	1	0	1	0	1	1	1	0	1	1	0	1	1	0	47688000	19992000	0	2685000	4047900	3311300	0	14325000	374360	0	2331200	620850	0	0	0	0	0	0	0	0	0	0	0	0
C4B63_235g5-t42_1-p1;C4B63_1g29-t42_1-p1	C4B63_235g5-t42_1-p1 | transcript=C4B63_235g5-t42_1 | gene=C4B63_235g5 | organism=Trypanosoma_cruzi_Dm28c_2018 | gene_product=ubiquinone biosynthesis protein-like protein | transcript_product=ubiquinone biosynthesis protein-like protein | location=PRFA0100	1	4	0	0	0	5	0	0	0	0	0	4	1	4	0	0	0	5	0	0	0	0	0	4	208050000	273230	41852000	0	0	0	132810000	0	0	0	0	0	33114000	0	114900000	0	0	0	156370000	0	0	0	0	0
C4B63_235g17-t42_1-p1;C4B63_1g39-t42_1-p1	C4B63_235g17-t42_1-p1 | transcript=C4B63_235g17-t42_1 | gene=C4B63_235g17 | organism=Trypanosoma_cruzi_Dm28c_2018 | gene_product=paraflagellar rod component | transcript_product=paraflagellar rod component | location=PRFA01000235:32706-34472(+) | protein_l	0	1	0	0	0	2	0	0	0	0	0	1	0	1	0	0	0	2	0	0	0	0	0	1	14724000	0	6548100	0	0	0	6966900	0	0	0	0	0	1209400	0	0	0	0	0	0	0	0	0	0	0
C4B63_5g352-t42_1-p1;C4B63_1g476-t42_1-p1	C4B63_5g352-t42_1-p1 | transcript=C4B63_5g352-t42_1 | gene=C4B63_5g352 | organism=Trypanosoma_cruzi_Dm28c_2018 | gene_product=Present in the outer mitochondrial membrane proteome 10 | transcript_product=Present in the outer mitochondrial membrane proteome	0	2	3	3	2	0	2	3	0	1	0	1	0	2	3	3	2	0	2	3	0	1	0	1	237600000	0	4829100	36775000	57466000	41546000	0	69802000	14172000	0	12578000	0	432650	0	0	83318000	0	60222000	0	0	48426000	0	0	0
C4B63_1g57-t42_1-p1	C4B63_1g57-t42_1-p1 | transcript=C4B63_1g57-t42_1 | gene=C4B63_1g57 | organism=Trypanosoma_cruzi_Dm28c_2018 | gene_product=AAA ATPase | transcript_product=AAA ATPase | location=PRFA01000001:128053-131697(+) | protein_length=1214 | sequence_SO=contig | SO=p	3	0	0	1	2	0	2	0	0	0	0	0	3	0	0	1	2	0	2	0	0	0	0	0	14262000	5954600	0	0	2276700	3924300	0	2106100	0	0	0	0	0	2260400	0	0	0	3148400	0	2829900	0	0	0	0
C4B63_1g61-t42_1-p1	C4B63_1g61-t42_1-p1 | transcript=C4B63_1g61-t42_1 | gene=C4B63_1g61 | organism=Trypanosoma_cruzi_Dm28c_2018 | gene_product=conserved hypothetical protein | transcript_product=conserved hypothetical protein | location=PRFA01000001:137789-139702(+) | protein	0	0	0	0	0	0	0	1	0	0	0	0	0	0	0	0	0	0	0	1	0	0	0	0	795010	0	0	0	0	0	0	0	795010	0	0	0	0	0	0	0	0	0	0	0	0	0	0	0
C4B63_1g62-t42_1-p1	C4B63_1g62-t42_1-p1 | transcript=C4B63_1g62-t42_1 | gene=C4B63_1g62 | organism=Trypanosoma_cruzi_Dm28c_2018 | gene_product=conserved hypothetical protein | transcript_product=conserved hypothetical protein | location=PRFA01000001:139639-140118(+) | protein	0	2	1	2	0	1	2	2	1	1	1	0	0	2	1	2	0	1	2	2	1	1	1	0	56416000	0	5704800	8547500	15293000	0	4180700	10752000	8072500	2016500	1227700	621380	0	0	24038000	0	21410000	0	0	0	13315000	0	0	0
C4B63_5g413-t42_1-p1;C4B63_1g70-t42_1-p1	C4B63_5g413-t42_1-p1 | transcript=C4B63_5g413-t42_1 | gene=C4B63_5g413 | organism=Trypanosoma_cruzi_Dm28c_2018 | gene_product=mitochondrial RNA-binding protein 2 | transcript_product=mitochondrial RNA-binding protein 2 | location=PRFA01000005:913571-914248	3	2	3	3	5	2	5	2	1	3	2	2	3	2	3	3	5	2	5	2	1	3	2	2	1.6735e+09	232840000	26233000	144370000	59584000	462070000	44586000	531330000	49595000	4720900	56394000	54529000	7254200	63963000	90429000	187330000	92748000	164900000	75682000	161590000	77221000	0	100750000	125340000
C4B63_5g416-t42_1-p1;C4B63_1g73-t42_1-p1	C4B63_5g416-t42_1-p1 | transcript=C4B63_5g416-t42_1 | gene=C4B63_5g416 | organism=Trypanosoma_cruzi_Dm28c_2018 | gene_product=conserved hypothetical protein | transcript_product=conserved hypothetical protein | location=PRFA01000005:909121-910059(-) | prot	0	0	2	0	0	0	0	0	0	0	1	0	0	0	2	0	0	0	0	0	0	0	1	0	4814000	0	0	4361700	0	0	0	0	0	0	0	452310	0	0	0	0	0	0	0	0	0	0	0	0
C4B63_5g417-t42_1-p1;C4B63_1g74-t42_1-p1	C4B63_5g417-t42_1-p1 | transcript=C4B63_5g417-t42_1 | gene=C4B63_5g417 | organism=Trypanosoma_cruzi_Dm28c_2018 | gene_product=eukaryotic translation initiation factor 2 subunit | transcript_product=eukaryotic translation initiation factor 2 subunit | locat	3	3	3	5	11	3	6	3	2	8	6	0	3	3	3	5	11	3	6	3	2	8	6	0	1.908e+09	50150000	21738000	56786000	64746000	976320000	37729000	337930000	53490000	22820000	155780000	130510000	0	23303000	61392000	107260000	85110000	351590000	69945000	152260000	82176000	52727000	200230000	211150000
C4B63_200g30-t42_1-p1;C4B63_210g32-t42_1-p1;C4B63_210g33-t42_1-p1	C4B63_200g30-t42_1-p1 | transcript=C4B63_200g30-t42_1 | gene=C4B63_200g30 | organism=Trypanosoma_cruzi_Dm28c_2018 | gene_product=p-nitrophenylphosphatase | transcript_product=p-nitrophenylphosphatase | location=PRFA01000200:42205-43296(-) | protein_length=	4	0	2	2	2	0	1	2	3	2	0	0	4	0	2	2	2	0	1	2	3	2	0	0	228500000	119900000	0	16035000	14435000	14276000	0	35684000	12207000	9300700	6667500	0	0	45935000	0	21639000	20963000	31238000	0	0	23305000	23304000	19964000	0
C4B63_210g35-t42_1-p1;C4B63_200g32-t42_1-p1	C4B63_210g35-t42_1-p1 | transcript=C4B63_210g35-t42_1 | gene=C4B63_210g35 | organism=Trypanosoma_cruzi_Dm28c_2018 | gene_product=3,2-trans-enoyl-CoA isomerase, mitochondrial precursor | transcript_product=3,2-trans-enoyl-CoA isomerase, mitochondrial precur	8	8	8	8	7	8	8	7	6	8	7	6	8	8	8	8	7	8	8	7	6	8	7	6	7.3352e+09	680610000	495330000	570150000	1220900000	1203500000	741370000	1405800000	206450000	168360000	285990000	226720000	130070000	107230000	653390000	365560000	575100000	250200000	567430000	243950000	127590000	198670000	191280000	190630000
C4B63_201g21-t42_1-p1;C4B63_544g6-t42_1-p1;C4B63_83g44-t42_1-p1	C4B63_201g21-t42_1-p1 | transcript=C4B63_201g21-t42_1 | gene=C4B63_201g21 | organism=Trypanosoma_cruzi_Dm28c_2018 | gene_product=retrotransposon hot spot (RHS) protein | transcript_product=retrotransposon hot spot (RHS) protein | location=PRFA01000201:4162	6	3	4	5	6	3	6	4	4	4	3	2	0	0	0	0	0	0	0	0	0	0	0	0	16637000	588990	0	0	0	6664200	0	4198500	2885900	0	2299900	0	0	0	0	0	0	0	0	0	0	0	0	0
C4B63_47g107-t42_1-p1;C4B63_206g11-t42_1-p1	C4B63_47g107-t42_1-p1 | transcript=C4B63_47g107-t42_1 | gene=C4B63_47g107 | organism=Trypanosoma_cruzi_Dm28c_2018 | gene_product=ABC transporter | transcript_product=ABC transporter | location=PRFA01000047:250547-252718(+) | protein_length=723 | sequence_S	1	1	3	2	4	0	5	1	0	2	1	0	1	1	3	2	4	0	5	1	0	2	1	0	240590000	812480	3202300	7247000	13064000	107690000	0	100680000	1509200	0	3434500	2950300	0	0	0	27175000	31334000	40440000	0	43514000	0	0	0	0
C4B63_47g109-t42_1-p1;C4B63_206g13-t42_1-p1	C4B63_47g109-t42_1-p1 | transcript=C4B63_47g109-t42_1 | gene=C4B63_47g109 | organism=Trypanosoma_cruzi_Dm28c_2018 | gene_product=U2 splicing auxiliary factor | transcript_product=U2 splicing auxiliary factor | location=PRFA01000047:255383-256084(+) | prote	0	1	1	1	0	0	0	0	0	1	0	0	0	1	1	1	0	0	0	0	0	1	0	0	62945000	0	11333000	10961000	23722000	0	0	0	0	0	16928000	0	0	0	0	0	0	0	0	0	0	0	0	0
C4B63_47g111-t42_1-p1;C4B63_206g14-t42_1-p1	C4B63_47g111-t42_1-p1 | transcript=C4B63_47g111-t42_1 | gene=C4B63_47g111 | organism=Trypanosoma_cruzi_Dm28c_2018 | gene_product=delta-1-pyrroline-5-carboxylate dehydrogenase | transcript_product=delta-1-pyrroline-5-carboxylate dehydrogenase | location=PRF	12	0	9	4	2	0	11	8	5	3	4	0	12	0	9	4	2	0	11	8	5	3	4	0	1.9038e+09	747730000	0	120330000	58227000	125700000	0	541730000	198690000	68731000	28569000	14133000	0	205330000	0	128520000	67651000	54114000	0	160520000	176730000	147950000	65490000	59590000
C4B63_47g100-t42_1-p1;C4B63_206g6-t42_1-p1	C4B63_47g100-t42_1-p1 | transcript=C4B63_47g100-t42_1 | gene=C4B63_47g100 | organism=Trypanosoma_cruzi_Dm28c_2018 | gene_product=DNA primase large subunit | transcript_product=DNA primase large subunit | location=PRFA01000047:240285-241340(+) | protein_len	0	0	0	0	0	0	1	0	0	0	0	0	0	0	0	0	0	0	1	0	0	0	0	0	51660000	0	0	0	0	0	0	51660000	0	0	0	0	0	0	0	0	0	0	0	0	0	0	0	0
C4B63_207g13-t42_1-p1	C4B63_207g13-t42_1-p1 | transcript=C4B63_207g13-t42_1 | gene=C4B63_207g13 | organism=Trypanosoma_cruzi_Dm28c_2018 | gene_product=prostaglandin F synthase | transcript_product=prostaglandin F synthase | location=PRFA01000207:21621-22469(+) | protein_length=	14	3	6	7	10	1	12	9	6	7	7	0	3	0	2	2	2	0	3	3	2	2	2	0	23845000000	8.1283e+09	32902000	1098900000	1.0736e+09	3.0077e+09	9705000	5298000000	2421700000	729650000	1102700000	941930000	0	752510000	30620000	599640000	416080000	417980000	0	654320000	1.0288e+09	612270000	577980000	632980000
C4B63_207g15-t42_1-p1	C4B63_207g15-t42_1-p1 | transcript=C4B63_207g15-t42_1 | gene=C4B63_207g15 | organism=Trypanosoma_cruzi_Dm28c_2018 | gene_product=prostaglandin F synthase | transcript_product=prostaglandin F synthase | location=PRFA01000207:25517-26365(+) | protein_length=	12	3	4	5	9	1	10	6	4	5	5	0	1	0	0	0	1	0	1	0	0	0	0	0	809080000	451650000	0	0	0	147530000	0	209910000	0	0	0	0	0	0	0	0	0	0	0	0	0	0	0	0
C4B63_4g84-t42_1-p1;C4B63_4g76-t42_1-p1;C4B63_207g6-t42_1-p1;C4B63_207g16-t42_1-p1;C4B63_207g14-t42_1-p1	C4B63_4g84-t42_1-p1 | transcript=C4B63_4g84-t42_1 | gene=C4B63_4g84 | organism=Trypanosoma_cruzi_Dm28c_2018 | gene_product=40S ribosomal protein S2 | transcript_product=40S ribosomal protein S2 | location=PRFA01000004:410916-411707(+) | protein_length=263	10	8	1	4	7	8	2	6	8	6	3	9	10	8	1	4	7	8	2	6	8	6	3	9	1.6815e+09	561710000	119460000	3532000	13180000	293300000	187620000	5907400	175420000	120730000	115980000	36916000	47762000	207530000	249650000	0	21402000	134060000	225500000	5978200	147040000	140930000	163920000	67627000
C4B63_4g86-t42_1-p1;C4B63_28g30-t42_1-p1;C4B63_207g18-t42_1-p1	C4B63_4g86-t42_1-p1 | transcript=C4B63_4g86-t42_1 | gene=C4B63_4g86 | organism=Trypanosoma_cruzi_Dm28c_2018 | gene_product=60S ribosomal protein L17 | transcript_product=60S ribosomal protein L17 | location=PRFA01000004:413284-413784(+) | protein_length=16	0	0	0	0	0	0	0	2	0	0	0	0	0	0	0	0	0	0	0	2	0	0	0	0	3842900	0	0	0	0	0	0	0	3842900	0	0	0	0	0	0	0	0	0	0	0	0	0	0	0
C4B63_4g90-t42_1-p1;C4B63_207g22-t42_1-p1	C4B63_4g90-t42_1-p1 | transcript=C4B63_4g90-t42_1 | gene=C4B63_4g90 | organism=Trypanosoma_cruzi_Dm28c_2018 | gene_product=ATP-dependent RNA helicase HEL67 | transcript_product=ATP-dependent RNA helicase HEL67 | location=PRFA01000004:421874-423769(+) | pro	14	14	4	5	15	15	12	9	9	10	9	12	14	14	4	5	15	15	12	9	9	10	9	12	3.1379e+09	508810000	351700000	53835000	53669000	714550000	460300000	339760000	139580000	91095000	202120000	105230000	117290000	62189000	235090000	44307000	32347000	122010000	202980000	58170000	76675000	101190000	108790000	82774000
C4B63_4g77-t42_1-p1;C4B63_207g7-t42_1-p1	C4B63_4g77-t42_1-p1 | transcript=C4B63_4g77-t42_1 | gene=C4B63_4g77 | organism=Trypanosoma_cruzi_Dm28c_2018 | gene_product=conserved hypothetical protein | transcript_product=conserved hypothetical protein | location=PRFA01000004:396445-397458(+) | protein	1	3	0	0	0	2	0	1	0	1	0	1	1	3	0	0	0	2	0	1	0	1	0	1	98483000	23129000	24478000	0	0	0	36760000	0	6528400	0	2478900	0	5109000	0	78556000	0	0	0	82837000	0	0	0	0	0
C4B63_92g62-t42_1-p1;C4B63_208g33-t42_1-p1	C4B63_92g62-t42_1-p1 | transcript=C4B63_92g62-t42_1 | gene=C4B63_92g62 | organism=Trypanosoma_cruzi_Dm28c_2018 | gene_product=Repressor of RNA polymerase III transcription MAF1 homolog | transcript_product=Repressor of RNA polymerase III transcription MAF1	0	0	0	0	1	0	0	0	0	0	0	0	0	0	0	0	1	0	0	0	0	0	0	0	4017000	0	0	0	0	4017000	0	0	0	0	0	0	0	0	0	0	0	0	0	0	0	0	0	0
C4B63_209g16-t42_1-p1	C4B63_209g16-t42_1-p1 | transcript=C4B63_209g16-t42_1 | gene=C4B63_209g16 | organism=Trypanosoma_cruzi_Dm28c_2018 | gene_product=retrotransposon hot spot (RHS) protein | transcript_product=retrotransposon hot spot (RHS) protein | location=PRFA01000209:3719	11	1	6	7	7	1	10	8	7	7	6	2	0	0	0	0	0	0	0	0	0	0	0	0	93368000	22604000	0	3759400	7657000	19239000	0	26587000	3150300	2665400	4648600	3056200	0	0	0	0	0	0	0	0	0	0	0	0
C4B63_20g114-t42_1-p1;C4B63_262g21-t42_1-p1;C4B63_75g98-t42_1-p1	C4B63_20g114-t42_1-p1 | transcript=C4B63_20g114-t42_1 | gene=C4B63_20g114 | organism=Trypanosoma_cruzi_Dm28c_2018 | gene_product=retrotransposon hot spot (RHS) protein | transcript_product=retrotransposon hot spot (RHS) protein | location=PRFA01000020:2955	3	1	4	5	5	1	6	3	2	6	1	0	0	0	1	3	2	0	2	0	1	2	0	0	219680000	4453600	0	14132000	25050000	62768000	0	82514000	8626100	579120	21553000	0	0	0	0	47083000	0	44129000	0	48840000	0	0	39569000	0
C4B63_20g1400c-t42_1-p1;C4B63_20g1396c-t42_1-p1;C4B63_20g1391c-t42_1-p1;C4B63_20g1388c-t42_1-p1;C4B63_20g1385c-t42_1-p1;C4B63_20g1381c-t42_1-p1;C4B63_20g1377c-t42_1-p1;C4B63_20g1374c-t42_1-p1;C4B63_20g1371c-t42_1-p1;C4B63_20g1368c-t42_1-p1;C4B63_20g1365c-t42_1-p1;C4B63_20g1361c-t42_1-p1;C4B63_20g1357c-t42_1-p1	C4B63_20g1400c-t42_1-p1 | transcript=C4B63_20g1400c-t42_1 | gene=C4B63_20g1400c | organism=Trypanosoma_cruzi_Dm28c_2018 | gene_product=DNA-directed RNA polymerase III subunit | transcript_product=DNA-directed RNA polymerase III subunit | location=PRFA01000	0	0	0	1	0	0	0	0	0	0	0	0	0	0	0	1	0	0	0	0	0	0	0	0	5059400	0	0	0	5059400	0	0	0	0	0	0	0	0	0	0	0	0	0	0	0	0	0	0	0
C4B63_20g137-t42_1-p1	C4B63_20g137-t42_1-p1 | transcript=C4B63_20g137-t42_1 | gene=C4B63_20g137 | organism=Trypanosoma_cruzi_Dm28c_2018 | gene_product=leucine-rich repeat protein (LRRP) | transcript_product=leucine-rich repeat protein (LRRP) | location=PRFA01000020:341260-34400	17	6	9	9	16	9	16	8	6	5	7	5	17	6	9	9	16	9	16	8	6	5	7	5	6.7845e+09	1.7706e+09	219680000	499450000	538900000	917090000	324570000	1234400000	489260000	212150000	285420000	236710000	56188000	215860000	297810000	330970000	237610000	156660000	222180000	192670000	318350000	255300000	223370000	211520000
C4B63_20g140-t42_1-p1;C4B63_20g141-t42_1-p1	C4B63_20g140-t42_1-p1 | transcript=C4B63_20g140-t42_1 | gene=C4B63_20g140 | organism=Trypanosoma_cruzi_Dm28c_2018 | gene_product=protein phosphatase 2A catalytic subunit | transcript_product=protein phosphatase 2A catalytic subunit | location=PRFA01000020:	2	0	1	2	1	0	3	0	1	0	0	0	2	0	1	2	1	0	3	0	1	0	0	0	104050000	24101000	0	0	20139000	14273000	0	42356000	0	3181700	0	0	0	32135000	0	0	48005000	0	0	33333000	0	0	0	0
C4B63_20g153-t42_1-p1	C4B63_20g153-t42_1-p1 | transcript=C4B63_20g153-t42_1 | gene=C4B63_20g153 | organism=Trypanosoma_cruzi_Dm28c_2018 | gene_product=pyrroline-5-carboxylate synthetase-like protein | transcript_product=pyrroline-5-carboxylate synthetase-like protein | location	24	13	20	19	16	13	17	21	14	17	16	11	24	13	20	19	16	13	17	21	14	17	16	11	7.9903e+09	2308300000	254860000	472440000	469970000	858820000	365250000	1134400000	815790000	316030000	443940000	472270000	78221000	150360000	200400000	180000000	133390000	105340000	155320000	143990000	244350000	226990000	184700000	224860000
C4B63_20g158-t42_1-p1	C4B63_20g158-t42_1-p1 | transcript=C4B63_20g158-t42_1 | gene=C4B63_20g158 | organism=Trypanosoma_cruzi_Dm28c_2018 | gene_product=mitochondrial RNA binding protein | transcript_product=mitochondrial RNA binding protein | location=PRFA01000020:388779-390245(	0	0	0	1	0	0	0	0	1	0	0	0	0	0	0	1	0	0	0	0	1	0	0	0	4076700	0	0	0	1157100	0	0	0	0	2919600	0	0	0	0	0	0	0	0	0	0	0	0	0	0
C4B63_20g161-t42_1-p1	C4B63_20g161-t42_1-p1 | transcript=C4B63_20g161-t42_1 | gene=C4B63_20g161 | organism=Trypanosoma_cruzi_Dm28c_2018 | gene_product=Intraflagellar transport protein 22 | transcript_product=Intraflagellar transport protein 22 | location=PRFA01000020:397539-398	1	1	2	2	1	1	1	1	1	2	2	1	1	1	2	2	1	1	1	1	1	2	2	1	140270000	22373000	1275700	15175000	23735000	19103000	1653500	24861000	1796200	2752300	15988000	11223000	340530	0	0	25323000	30602000	0	0	0	0	0	30100000	24375000
C4B63_20g170-t42_1-p1	C4B63_20g170-t42_1-p1 | transcript=C4B63_20g170-t42_1 | gene=C4B63_20g170 | organism=Trypanosoma_cruzi_Dm28c_2018 | gene_product=glucosamine-6-phosphate isomerase | transcript_product=glucosamine-6-phosphate isomerase | location=PRFA01000020:412560-413399(	1	0	2	4	4	0	2	2	0	7	5	0	1	0	2	4	4	0	2	2	0	7	5	0	329100000	5425400	0	8230500	43139000	111380000	0	44933000	10309000	0	67152000	38525000	0	0	0	32058000	52075000	59660000	0	55479000	40907000	0	108670000	82815000
C4B63_20g172-t42_1-p1	C4B63_20g172-t42_1-p1 | transcript=C4B63_20g172-t42_1 | gene=C4B63_20g172 | organism=Trypanosoma_cruzi_Dm28c_2018 | gene_product=chaperonin alpha subunit | transcript_product=chaperonin alpha subunit | location=PRFA01000020:415560-417203(+) | protein_lengt	26	11	16	19	23	16	24	16	16	17	15	8	26	11	16	19	23	16	24	16	16	17	15	8	9026600000	2738300000	99480000	339050000	611520000	1.5209e+09	331030000	1.5099e+09	630170000	328490000	507300000	370450000	39942000	197490000	144340000	162330000	185130000	165370000	144480000	150910000	232000000	201920000	203890000	218360000
C4B63_20g178-t42_1-p1	C4B63_20g178-t42_1-p1 | transcript=C4B63_20g178-t42_1 | gene=C4B63_20g178 | organism=Trypanosoma_cruzi_Dm28c_2018 | gene_product=dihydrolipoyl dehydrogenase | transcript_product=dihydrolipoyl dehydrogenase | location=PRFA01000020:425108-426541(+) | protein	5	1	7	8	8	1	8	3	2	4	4	0	5	1	7	8	8	1	8	3	2	4	4	0	1368000000	237530000	2197700	111710000	124890000	263030000	2082300	468930000	37817000	18936000	50435000	50456000	0	62850000	0	89040000	81264000	65622000	0	94897000	51833000	44097000	61470000	88447000
C4B63_20g186-t42_1-p1	C4B63_20g186-t42_1-p1 | transcript=C4B63_20g186-t42_1 | gene=C4B63_20g186 | organism=Trypanosoma_cruzi_Dm28c_2018 | gene_product=conserved hypothetical protein | transcript_product=conserved hypothetical protein | location=PRFA01000020:448839-449657(+) | p	0	2	0	0	0	3	0	0	0	0	0	0	0	2	0	0	0	3	0	0	0	0	0	0	112990000	0	17657000	0	0	0	95328000	0	0	0	0	0	0	0	0	0	0	0	0	0	0	0	0	0
C4B63_20g187-t42_1-p1	C4B63_20g187-t42_1-p1 | transcript=C4B63_20g187-t42_1 | gene=C4B63_20g187 | organism=Trypanosoma_cruzi_Dm28c_2018 | gene_product=conserved hypothetical protein | transcript_product=conserved hypothetical protein | location=PRFA01000020:449699-450601(+) | p	1	6	0	0	1	4	0	2	1	0	0	4	1	6	0	0	1	4	0	2	1	0	0	4	141290000	10368000	32870000	0	0	2407400	73924000	0	1638200	890570	0	0	19188000	0	71575000	0	0	0	79818000	0	5061700	0	0	0
C4B63_20g20-t42_1-p1	C4B63_20g20-t42_1-p1 | transcript=C4B63_20g20-t42_1 | gene=C4B63_20g20 | organism=Trypanosoma_cruzi_Dm28c_2018 | gene_product=conserved hypothetical protein | transcript_product=conserved hypothetical protein | location=PRFA01000020:40616-42463(+) | protei	0	1	1	1	1	1	1	1	1	1	0	1	0	1	1	1	1	1	1	1	1	1	0	1	42439000	0	5194800	5134700	11121000	4666800	4699700	4457200	1190600	707220	3718900	0	1547600	0	0	0	0	0	0	0	0	0	0	0
C4B63_20g213-t42_1-p1	C4B63_20g213-t42_1-p1 | transcript=C4B63_20g213-t42_1 | gene=C4B63_20g213 | organism=Trypanosoma_cruzi_Dm28c_2018 | gene_product=enoyl-CoA hydratase/isomerase family protein | transcript_product=enoyl-CoA hydratase/isomerase family protein | location=PRFA0	6	0	2	2	3	0	3	1	1	1	0	0	4	0	1	2	3	0	3	1	1	1	0	0	506330000	218440000	0	26266000	29186000	54268000	0	152300000	20645000	291700	4932900	0	0	72007000	0	53947000	67940000	41270000	0	66283000	0	0	0	0
C4B63_20g226-t42_1-p1	C4B63_20g226-t42_1-p1 | transcript=C4B63_20g226-t42_1 | gene=C4B63_20g226 | organism=Trypanosoma_cruzi_Dm28c_2018 | gene_product=Probable importin subunit beta-4 | transcript_product=Probable importin subunit beta-4 | location=PRFA01000020:526877-530290(+)	2	2	1	3	2	1	1	2	0	1	1	0	2	2	1	3	2	1	1	2	0	1	1	0	22265000	7682700	1141800	551090	5364600	3426700	392190	1420700	1534800	0	480850	269990	0	3302600	5002400	0	6637600	2643300	0	0	3299800	0	0	0
C4B63_20g307-t42_1-p1	C4B63_20g307-t42_1-p1 | transcript=C4B63_20g307-t42_1 | gene=C4B63_20g307 | organism=Trypanosoma_cruzi_Dm28c_2018 | gene_product=conserved hypothetical protein | transcript_product=conserved hypothetical protein | location=PRFA01000020:241737-244244(-) | p	0	1	0	0	0	1	0	0	0	0	0	0	0	1	0	0	0	1	0	0	0	0	0	0	3762600	0	1307300	0	0	0	2455300	0	0	0	0	0	0	0	0	0	0	0	0	0	0	0	0	0
C4B63_20g316-t42_1-p1;C4B63_20g315-t42_1-p1;C4B63_20g314-t42_1-p1;C4B63_20g317-t42_1-p1	C4B63_20g316-t42_1-p1 | transcript=C4B63_20g316-t42_1 | gene=C4B63_20g316 | organism=Trypanosoma_cruzi_Dm28c_2018 | gene_product=serine/threonine-protein phosphatase PP1 | transcript_product=serine/threonine-protein phosphatase PP1 | location=PRFA01000020:	1	2	2	1	1	1	2	1	2	2	2	2	1	2	2	1	1	1	2	1	2	2	2	2	130340000	22102000	3252900	6272700	9376200	25396000	3168400	21102000	9544300	7841700	12174000	9178500	927030	0	15481000	12468000	0	0	0	14106000	0	30597000	26676000	19398000
C4B63_20g319-t42_1-p1	C4B63_20g319-t42_1-p1 | transcript=C4B63_20g319-t42_1 | gene=C4B63_20g319 | organism=Trypanosoma_cruzi_Dm28c_2018 | gene_product=25 kDa translation elongation factor 1-beta | transcript_product=25 kDa translation elongation factor 1-beta | location=PRFA010	7	2	3	3	6	3	6	4	3	3	4	1	3	2	2	2	3	2	3	2	1	2	2	1	3.4472e+09	999900000	21367000	200490000	364730000	691710000	34708000	606160000	144380000	82008000	169980000	129970000	1745500	627730000	103100000	347510000	530310000	605010000	132150000	667660000	254430000	0	362310000	355580000
C4B63_83g62-t42_1-p1;C4B63_20g321-t42_1-p1	C4B63_83g62-t42_1-p1 | transcript=C4B63_83g62-t42_1 | gene=C4B63_83g62 | organism=Trypanosoma_cruzi_Dm28c_2018 | gene_product=60S ribosomal protein L13a | transcript_product=60S ribosomal protein L13a | location=PRFA01000083:69745-70413(-) | protein_length	2	1	0	1	1	2	0	1	2	1	1	0	2	1	0	1	1	2	0	1	2	1	1	0	322150000	143510000	6313200	0	8922700	50321000	26366000	0	33093000	18024000	23775000	11828000	0	77354000	0	0	0	0	0	0	0	62740000	0	0
C4B63_268g10-t42_1-p1;C4B63_20g349-t42_1-p1	C4B63_268g10-t42_1-p1 | transcript=C4B63_268g10-t42_1 | gene=C4B63_268g10 | organism=Trypanosoma_cruzi_Dm28c_2018 | gene_product=conserved hypothetical protein | transcript_product=conserved hypothetical protein | location=PRFA01000268:24772-26433(-) | pro	0	5	2	3	1	2	0	0	0	1	0	1	0	5	2	3	1	2	0	0	0	1	0	1	77625000	0	23664000	9799100	10856000	1236200	26282000	0	0	0	3490900	0	2297300	0	71937000	37416000	20643000	0	0	0	0	0	0	0
C4B63_268g24-t42_1-p1;C4B63_20g355-t42_1-p1	C4B63_268g24-t42_1-p1 | transcript=C4B63_268g24-t42_1 | gene=C4B63_268g24 | organism=Trypanosoma_cruzi_Dm28c_2018 | gene_product=HSPBP1 | transcript_product=HSPBP1 | location=PRFA01000268:2044-2958(-) | protein_length=304 | sequence_SO=contig | SO=protein_	0	2	0	1	0	2	0	0	0	0	0	1	0	2	0	1	0	2	0	0	0	0	0	1	8030900	0	3678500	0	528490	0	3387600	0	0	0	0	0	436270	0	0	0	0	0	0	0	0	0	0	0
C4B63_20g357-t42_1-p1	C4B63_20g357-t42_1-p1 | transcript=C4B63_20g357-t42_1 | gene=C4B63_20g357 | organism=Trypanosoma_cruzi_Dm28c_2018 | gene_product=Carnosine N-methyltransferase | transcript_product=Carnosine N-methyltransferase | location=PRFA01000020:151531-152817(-) | pro	0	1	2	0	0	0	0	0	1	0	0	0	0	1	2	0	0	0	0	0	1	0	0	0	7424500	0	827180	5298900	0	0	0	0	0	1298400	0	0	0	0	0	0	0	0	0	0	0	0	0	0
C4B63_20g361-t42_1-p1	C4B63_20g361-t42_1-p1 | transcript=C4B63_20g361-t42_1 | gene=C4B63_20g361 | organism=Trypanosoma_cruzi_Dm28c_2018 | gene_product=uracil phosphoribosyltransferase | transcript_product=uracil phosphoribosyltransferase | location=PRFA01000020:147046-147756(-)	9	0	3	2	2	0	5	3	0	4	1	0	9	0	3	2	2	0	5	3	0	4	1	0	665820000	398180000	0	8735100	30893000	47320000	0	125970000	38223000	0	11833000	4656300	0	93057000	0	25349000	39853000	19606000	0	60706000	25353000	0	25123000	0
C4B63_7g173-t42_1-p1;C4B63_7g169-t42_1-p1;C4B63_7g165-t42_1-p1;C4B63_7g161-t42_1-p1;C4B63_7g157-t42_1-p1;C4B63_20g3-t42_1-p1;C4B63_20g1-t42_1-p1;C4B63_20g10-t42_1-p1;C4B63_20g11-t42_1-p1	C4B63_7g173-t42_1-p1 | transcript=C4B63_7g173-t42_1 | gene=C4B63_7g173 | organism=Trypanosoma_cruzi_Dm28c_2018 | gene_product=D-isomer specific 2-hydroxyacid dehydrogenase-protein | transcript_product=D-isomer specific 2-hydroxyacid dehydrogenase-protein |	30	6	23	23	26	5	30	29	20	26	20	0	1	0	1	1	1	0	1	1	0	1	1	0	44305000000	13376000000	69796000	2466000000	2516400000	6.3154e+09	69089000	10837000000	3.4822e+09	1229000000	2.0668e+09	1.8773e+09	0	1.0195e+09	57403000	851630000	701680000	663680000	26270000	1.0048e+09	1100400000	814980000	827090000	905460000
C4B63_20g41-t42_1-p1	C4B63_20g41-t42_1-p1 | transcript=C4B63_20g41-t42_1 | gene=C4B63_20g41 | organism=Trypanosoma_cruzi_Dm28c_2018 | gene_product=ATP-dependent RNA helicase | transcript_product=ATP-dependent RNA helicase | location=PRFA01000020:86030-90229(+) | protein_length	1	0	0	1	1	0	0	0	0	1	0	0	1	0	0	1	1	0	0	0	0	1	0	0	2948400	1507600	0	0	948300	334520	0	0	0	0	157980	0	0	0	0	0	0	0	0	0	0	0	0	0
C4B63_20g45-t42_1-p1	C4B63_20g45-t42_1-p1 | transcript=C4B63_20g45-t42_1 | gene=C4B63_20g45 | organism=Trypanosoma_cruzi_Dm28c_2018 | gene_product=conserved hypothetical protein | transcript_product=conserved hypothetical protein | location=PRFA01000020:97446-97904(+) | protei	1	0	0	0	0	0	0	1	0	0	0	0	1	0	0	0	0	0	0	1	0	0	0	0	45301000	42516000	0	0	0	0	0	0	2784900	0	0	0	0	0	0	0	0	0	0	0	0	0	0	0
C4B63_20g6-t42_1-p1	C4B63_20g6-t42_1-p1 | transcript=C4B63_20g6-t42_1 | gene=C4B63_20g6 | organism=Trypanosoma_cruzi_Dm28c_2018 | gene_product=D-isomer specific 2-hydroxyacid dehydrogenase-protein | transcript_product=D-isomer specific 2-hydroxyacid dehydrogenase-protein | lo	30	6	22	22	26	5	29	28	20	25	19	0	1	0	0	0	1	0	0	0	0	0	0	0	86813000	57452000	0	0	0	29361000	0	0	0	0	0	0	0	0	0	0	0	0	0	0	0	0	0	0
C4B63_210g26-t42_1-p1;C4B63_258g31-t42_1-p1	C4B63_210g26-t42_1-p1 | transcript=C4B63_210g26-t42_1 | gene=C4B63_210g26 | organism=Trypanosoma_cruzi_Dm28c_2018 | gene_product=conserved hypothetical protein | transcript_product=conserved hypothetical protein | location=PRFA01000210:37653-39020(-) | pro	15	17	13	16	18	17	16	15	13	17	14	13	0	0	0	0	0	0	0	0	0	0	0	0	16016000000	2590900000	799400000	963950000	1318000000	2889700000	914120000	2441300000	1291900000	733540000	1169700000	681370000	222070000	293800000	751890000	505240000	483420000	395570000	451390000	411030000	578650000	664940000	574830000	482360000
C4B63_32g8-t42_1-p1;C4B63_28g209-t42_1-p1;C4B63_216g36-t42_1-p1	C4B63_32g8-t42_1-p1 | transcript=C4B63_32g8-t42_1 | gene=C4B63_32g8 | organism=Trypanosoma_cruzi_Dm28c_2018 | gene_product=TRAPPC6 | transcript_product=TRAPPC6 | location=PRFA01000032:13118-13756(+) | protein_length=212 | sequence_SO=contig | SO=protein_co	0	1	0	1	0	0	0	0	0	0	0	0	0	1	0	1	0	0	0	0	0	0	0	0	643320	0	257670	0	385650	0	0	0	0	0	0	0	0	0	0	0	0	0	0	0	0	0	0	0
C4B63_236g21-t42_1-p1;C4B63_219g46-t42_1-p1;C4B63_328g6-t42_1-p1;C4B63_241g12-t42_1-p1;C4B63_110g32-t42_1-p1;C4B63_110g1-t42_1-p1	C4B63_236g21-t42_1-p1 | transcript=C4B63_236g21-t42_1 | gene=C4B63_236g21 | organism=Trypanosoma_cruzi_Dm28c_2018 | gene_product=endoribonuclease L-PSP (pb5) | transcript_product=endoribonuclease L-PSP (pb5) | location=PRFA01000236:26949-27431(+) | protein	2	0	1	1	1	0	2	1	1	1	1	0	2	0	1	1	1	0	2	1	1	1	1	0	245010000	130920000	0	4452800	2785500	30959000	0	67344000	2485000	950280	2647800	2467200	0	52225000	0	0	0	0	0	36077000	0	0	0	0
C4B63_21g114-t42_1-p1	C4B63_21g114-t42_1-p1 | transcript=C4B63_21g114-t42_1 | gene=C4B63_21g114 | organism=Trypanosoma_cruzi_Dm28c_2018 | gene_product=oxidoreductase | transcript_product=oxidoreductase | location=PRFA01000021:251611-252975(+) | protein_length=454 | sequence_SO=	1	1	1	2	4	4	3	0	0	3	0	0	1	1	1	2	4	4	3	0	0	3	0	0	130420000	13536000	3188400	3103300	4552500	26289000	24386000	43123000	0	0	12245000	0	0	0	0	0	20898000	23246000	24485000	26184000	0	0	27545000	0
C4B63_94g56-t42_1-p1;C4B63_21g243-t42_1-p1	C4B63_94g56-t42_1-p1 | transcript=C4B63_94g56-t42_1 | gene=C4B63_94g56 | organism=Trypanosoma_cruzi_Dm28c_2018 | gene_product=conserved hypothetical protein | transcript_product=conserved hypothetical protein | location=PRFA01000094:111418-113472(+) | prot	0	0	0	2	1	0	0	1	0	0	0	0	0	0	0	2	1	0	0	1	0	0	0	0	4511500	0	0	0	3085600	589920	0	0	835980	0	0	0	0	0	0	0	0	0	0	0	0	0	0	0
C4B63_21g250-t42_1-p1	C4B63_21g250-t42_1-p1 | transcript=C4B63_21g250-t42_1 | gene=C4B63_21g250 | organism=Trypanosoma_cruzi_Dm28c_2018 | gene_product=leucine-rich repeat protein | transcript_product=leucine-rich repeat protein | location=PRFA01000021:383836-384534(-) | protein	0	0	1	1	0	0	0	1	1	1	1	0	0	0	1	1	0	0	0	1	1	1	1	0	5188700	0	0	1264600	559290	0	0	0	1797200	402530	733780	431250	0	0	0	0	0	0	0	0	0	0	0	0
C4B63_21g251-t42_1-p1	C4B63_21g251-t42_1-p1 | transcript=C4B63_21g251-t42_1 | gene=C4B63_21g251 | organism=Trypanosoma_cruzi_Dm28c_2018 | gene_product=conserved hypothetical protein | transcript_product=conserved hypothetical protein | location=PRFA01000021:381721-383331(-) | p	2	4	1	4	2	1	1	4	3	3	2	1	2	4	1	4	2	1	1	4	3	3	2	1	202300000	25895000	15927000	11864000	29001000	27853000	6582600	24050000	22366000	14354000	15325000	7453300	1626800	0	57998000	0	48575000	0	0	0	35199000	40409000	35799000	20395000
C4B63_21g253-t42_1-p1	C4B63_21g253-t42_1-p1 | transcript=C4B63_21g253-t42_1 | gene=C4B63_21g253 | organism=Trypanosoma_cruzi_Dm28c_2018 | gene_product=Mitogen-activated protein kinase 10 | transcript_product=Mitogen-activated protein kinase 10 | location=PRFA01000021:379594-380	1	0	0	0	0	0	2	0	0	0	0	0	1	0	0	0	0	0	2	0	0	0	0	0	11330000	2481400	0	0	0	0	0	8849000	0	0	0	0	0	0	0	0	0	0	0	0	0	0	0	0
C4B63_21g261-t42_1-p1	C4B63_21g261-t42_1-p1 | transcript=C4B63_21g261-t42_1 | gene=C4B63_21g261 | organism=Trypanosoma_cruzi_Dm28c_2018 | gene_product=isocitrate dehydrogenase [NADP], mitochondrial precursor | transcript_product=isocitrate dehydrogenase [NADP], mitochondrial pr	13	1	5	5	7	0	10	8	3	4	2	0	13	1	5	5	7	0	10	8	3	4	2	0	1429600000	596570000	1669800	85972000	108170000	89601000	0	318270000	134880000	27460000	47576000	19430000	0	126650000	0	113200000	88656000	65976000	0	123680000	103710000	69711000	76506000	63952000
C4B63_21g264-t42_1-p1	C4B63_21g264-t42_1-p1 | transcript=C4B63_21g264-t42_1 | gene=C4B63_21g264 | organism=Trypanosoma_cruzi_Dm28c_2018 | gene_product=protein transport protein SEC23 | transcript_product=protein transport protein SEC23 | location=PRFA01000021:351300-354290(-) |	1	0	0	0	0	0	0	1	0	0	0	0	1	0	0	0	0	0	0	1	0	0	0	0	17286000	15841000	0	0	0	0	0	0	1445400	0	0	0	0	0	0	0	0	0	0	0	0	0	0	0
C4B63_21g267-t42_1-p1;C4B63_7g124-t42_1-p1;C4B63_21g272-t42_1-p1;C4B63_21g269-t42_1-p1	C4B63_21g267-t42_1-p1 | transcript=C4B63_21g267-t42_1 | gene=C4B63_21g267 | organism=Trypanosoma_cruzi_Dm28c_2018 | gene_product=conserved hypothetical protein | transcript_product=conserved hypothetical protein | location=PRFA01000021:345209-345985(-) | p	0	0	1	1	0	0	0	1	1	1	1	0	0	0	1	1	0	0	0	1	1	1	1	0	40930000	0	0	7315700	17071000	0	0	0	4167100	1135700	6184700	5056100	0	0	0	0	0	0	0	0	0	0	0	0
C4B63_7g126-t42_1-p1;C4B63_21g271-t42_1-p1;C4B63_21g268-t42_1-p1;C4B63_21g276-t42_1-p1;C4B63_21g273-t42_1-p1	C4B63_7g126-t42_1-p1 | transcript=C4B63_7g126-t42_1 | gene=C4B63_7g126 | organism=Trypanosoma_cruzi_Dm28c_2018 | gene_product=folate/pteridine transporter | transcript_product=folate/pteridine transporter | location=PRFA01000007:676342-678231(+) | protein_	2	0	0	0	1	0	0	1	1	0	0	0	2	0	0	0	1	0	0	1	1	0	0	0	8490500	6622600	0	0	0	243020	0	0	1340200	284690	0	0	0	0	0	0	0	0	0	0	0	0	0	0
C4B63_21g277-t42_1-p1	C4B63_21g277-t42_1-p1 | transcript=C4B63_21g277-t42_1 | gene=C4B63_21g277 | organism=Trypanosoma_cruzi_Dm28c_2018 | gene_product=conserved hypothetical protein | transcript_product=conserved hypothetical protein | location=PRFA01000021:327680-328933(-) | p	0	1	0	0	1	0	0	0	0	0	0	0	0	1	0	0	1	0	0	0	0	0	0	0	7208700	0	6477200	0	0	731480	0	0	0	0	0	0	0	0	0	0	0	0	0	0	0	0	0	0
C4B63_21g280-t42_1-p1	C4B63_21g280-t42_1-p1 | transcript=C4B63_21g280-t42_1 | gene=C4B63_21g280 | organism=Trypanosoma_cruzi_Dm28c_2018 | gene_product=ribonuclease mar1 | transcript_product=ribonuclease mar1 | location=PRFA01000021:320359-320949(-) | protein_length=196 | sequen	2	0	0	0	0	0	1	0	0	0	0	0	2	0	0	0	0	0	1	0	0	0	0	0	107420000	38384000	0	0	0	0	0	69038000	0	0	0	0	0	0	0	0	0	0	0	0	0	0	0	0
C4B63_21g282-t42_1-p1	C4B63_21g282-t42_1-p1 | transcript=C4B63_21g282-t42_1 | gene=C4B63_21g282 | organism=Trypanosoma_cruzi_Dm28c_2018 | gene_product=mitogen-activated protein kinase 3 | transcript_product=mitogen-activated protein kinase 3 | location=PRFA01000021:312191-31330	2	0	0	0	1	0	1	1	1	0	0	0	2	0	0	0	1	0	1	1	1	0	0	0	28842000	18570000	0	0	0	4650000	0	3878400	1227300	516180	0	0	0	0	0	0	0	0	0	0	0	0	0	0
C4B63_21g298c-t42_1-p1	C4B63_21g298c-t42_1-p1 | transcript=C4B63_21g298c-t42_1 | gene=C4B63_21g298c | organism=Trypanosoma_cruzi_Dm28c_2018 | gene_product=nuclear transport factor 2 | transcript_product=nuclear transport factor 2 | location=PRFA01000021:164122-164496(+) | protei	2	0	1	1	1	0	2	1	1	1	0	0	2	0	1	1	1	0	2	1	1	1	0	0	325130000	185660000	0	14802000	7152700	1994100	0	93242000	9802600	0	12475000	0	0	106010000	0	0	0	0	0	70907000	0	0	0	0
C4B63_21g35-t42_1-p1	C4B63_21g35-t42_1-p1 | transcript=C4B63_21g35-t42_1 | gene=C4B63_21g35 | organism=Trypanosoma_cruzi_Dm28c_2018 | gene_product=Ras-related protein RabX1 | transcript_product=Ras-related protein RabX1 | location=PRFA01000021:81400-82059(+) | protein_length=2	1	4	0	0	1	5	0	1	1	1	0	2	0	3	0	0	0	4	0	0	1	0	0	2	180470000	0	43088000	0	0	0	113400000	0	0	1975700	0	0	22006000	0	113000000	0	0	0	115140000	0	0	0	0	0
C4B63_21g40-t42_1-p1	C4B63_21g40-t42_1-p1 | transcript=C4B63_21g40-t42_1 | gene=C4B63_21g40 | organism=Trypanosoma_cruzi_Dm28c_2018 | gene_product=conserved hypothetical protein | transcript_product=conserved hypothetical protein | location=PRFA01000021:89538-93368(+) | protei	0	0	0	0	0	0	0	0	0	1	0	0	0	0	0	0	0	0	0	0	0	1	0	0	473460	0	0	0	0	0	0	0	0	0	473460	0	0	0	0	0	0	0	0	0	0	0	0	0
C4B63_21g42-t42_1-p1	C4B63_21g42-t42_1-p1 | transcript=C4B63_21g42-t42_1 | gene=C4B63_21g42 | organism=Trypanosoma_cruzi_Dm28c_2018 | gene_product=PAB1-binding protein | transcript_product=PAB1-binding protein | location=PRFA01000021:94833-96488(+) | protein_length=551 | seque	1	1	2	1	1	0	2	1	1	1	1	0	1	1	2	1	1	0	2	1	1	1	1	0	297990000	8178600	3472900	36895000	31914000	68838000	0	71103000	23901000	18241000	16185000	19258000	0	0	0	0	0	0	0	0	0	0	0	0
C4B63_21g44-t42_1-p1	C4B63_21g44-t42_1-p1 | transcript=C4B63_21g44-t42_1 | gene=C4B63_21g44 | organism=Trypanosoma_cruzi_Dm28c_2018 | gene_product=conserved hypothetical protein | transcript_product=conserved hypothetical protein | location=PRFA01000021:100550-101077(+) | prot	0	1	0	0	0	2	0	0	0	0	0	1	0	1	0	0	0	2	0	0	0	0	0	1	38642000	0	13252000	0	0	0	22832000	0	0	0	0	0	2557300	0	0	0	0	0	0	0	0	0	0	0
C4B63_21g47-t42_1-p1	C4B63_21g47-t42_1-p1 | transcript=C4B63_21g47-t42_1 | gene=C4B63_21g47 | organism=Trypanosoma_cruzi_Dm28c_2018 | gene_product=Eukaryotic translation initiation factor 4 gamma 5 | transcript_product=Eukaryotic translation initiation factor 4 gamma 5 | locat	2	2	2	3	2	1	2	0	0	1	0	0	2	2	2	3	2	1	2	0	0	1	0	0	76725000	20644000	2412200	4301000	8494900	21095000	1466600	16951000	0	0	1360100	0	0	16794000	0	14946000	14293000	21843000	0	16788000	0	0	0	0
C4B63_21g49-t42_1-p1	C4B63_21g49-t42_1-p1 | transcript=C4B63_21g49-t42_1 | gene=C4B63_21g49 | organism=Trypanosoma_cruzi_Dm28c_2018 | gene_product=conserved hypothetical protein | transcript_product=conserved hypothetical protein | location=PRFA01000021:112851-113504(+) | prot	0	0	0	0	0	0	0	0	1	0	0	0	0	0	0	0	0	0	0	0	1	0	0	0	197010	0	0	0	0	0	0	0	0	197010	0	0	0	0	0	0	0	0	0	0	0	0	0	0
C4B63_21g56-t42_1-p1	C4B63_21g56-t42_1-p1 | transcript=C4B63_21g56-t42_1 | gene=C4B63_21g56 | organism=Trypanosoma_cruzi_Dm28c_2018 | gene_product=nucleoside phosphorylase | transcript_product=nucleoside phosphorylase | location=PRFA01000021:122315-123349(+) | protein_length=3	12	3	8	9	10	2	10	9	5	7	7	0	12	3	8	9	10	2	10	9	5	7	7	0	8.2028e+09	3.2809e+09	21853000	356610000	412360000	1291900000	20192000	1.5901e+09	502620000	143650000	315950000	266720000	0	529080000	49166000	332690000	258940000	255980000	18812000	326890000	404570000	295950000	308740000	345550000
C4B63_21g61-t42_1-p1	C4B63_21g61-t42_1-p1 | transcript=C4B63_21g61-t42_1 | gene=C4B63_21g61 | organism=Trypanosoma_cruzi_Dm28c_2018 | gene_product=guanine nucleotide exchange factor subunit GCD7 | transcript_product=guanine nucleotide exchange factor subunit GCD7 | location=PR	0	0	0	1	0	0	0	1	0	1	0	0	0	0	0	1	0	0	0	1	0	1	0	0	6600900	0	0	0	2289300	0	0	0	1947400	0	2364200	0	0	0	0	0	0	0	0	0	0	0	0	0
C4B63_21g68-t42_1-p1	C4B63_21g68-t42_1-p1 | transcript=C4B63_21g68-t42_1 | gene=C4B63_21g68 | organism=Trypanosoma_cruzi_Dm28c_2018 | gene_product=small GTP-binding protein Rab11 | transcript_product=small GTP-binding protein Rab11 | location=PRFA01000021:147919-148572(+) | pr	1	4	0	0	1	5	0	2	0	0	2	2	1	4	0	0	1	5	0	2	0	0	2	2	385350000	25343000	73904000	0	0	23933000	176380000	0	40160000	0	0	25162000	20462000	0	195570000	0	0	0	305280000	0	68995000	0	0	68058000
C4B63_21g86-t42_1-p1	C4B63_21g86-t42_1-p1 | transcript=C4B63_21g86-t42_1 | gene=C4B63_21g86 | organism=Trypanosoma_cruzi_Dm28c_2018 | gene_product=conserved hypothetical protein | transcript_product=conserved hypothetical protein | location=PRFA01000021:190302-193898(+) | prot	0	0	1	0	0	0	1	2	1	0	0	0	0	0	1	0	0	0	1	2	1	0	0	0	3673000	0	0	558310	0	0	0	972810	1453900	687950	0	0	0	0	0	0	0	0	0	0	0	0	0	0
C4B63_21g88-t42_1-p1	C4B63_21g88-t42_1-p1 | transcript=C4B63_21g88-t42_1 | gene=C4B63_21g88 | organism=Trypanosoma_cruzi_Dm28c_2018 | gene_product=WD domain, G-beta repeat | transcript_product=WD domain, G-beta repeat | location=PRFA01000021:196409-197668(+) | protein_length=4	1	0	0	0	1	0	0	0	0	0	0	0	1	0	0	0	1	0	0	0	0	0	0	0	8917200	8917200	0	0	0	0	0	0	0	0	0	0	0	0	0	0	0	0	0	0	0	0	0	0
C4B63_224g23-t42_1-p1	C4B63_224g23-t42_1-p1 | transcript=C4B63_224g23-t42_1 | gene=C4B63_224g23 | organism=Trypanosoma_cruzi_Dm28c_2018 | gene_product=metacaspase | transcript_product=metacaspase | location=PRFA01000224:26020-27096(-) | protein_length=358 | sequence_SO=contig |	1	0	0	0	0	0	1	0	0	1	0	0	1	0	0	0	0	0	1	0	0	1	0	0	25783000	8681000	0	0	0	0	0	11900000	0	0	5201500	0	0	0	0	0	0	0	0	0	0	0	0	0
C4B63_4g147-t42_1-p1;C4B63_227g21-t42_1-p1	C4B63_4g147-t42_1-p1 | transcript=C4B63_4g147-t42_1 | gene=C4B63_4g147 | organism=Trypanosoma_cruzi_Dm28c_2018 | gene_product=Signal recognition particle 19 kDa protein | transcript_product=Signal recognition particle 19 kDa protein | location=PRFA01000004	0	1	1	0	1	0	0	0	0	1	0	1	0	1	1	0	1	0	0	0	0	1	0	1	2605000	0	303190	439130	0	1365700	0	0	0	0	402900	0	94106	0	0	0	0	0	0	0	0	0	0	0
C4B63_227g9-t42_1-p1	C4B63_227g9-t42_1-p1 | transcript=C4B63_227g9-t42_1 | gene=C4B63_227g9 | organism=Trypanosoma_cruzi_Dm28c_2018 | gene_product=mevalonate-diphosphate decarboxylase | transcript_product=mevalonate-diphosphate decarboxylase | location=PRFA01000227:19627-20769	5	0	2	2	1	1	4	2	3	2	2	0	1	0	0	0	0	0	1	0	0	0	0	0	10484000	8423400	0	0	0	0	0	2060500	0	0	0	0	0	0	0	0	0	0	0	0	0	0	0	0
C4B63_228g46-t42_1-p1;C4B63_431g5-t42_1-p1;C4B63_294g5-t42_1-p1;C4B63_431g4-t42_1-p1;C4B63_431g6-t42_1-p1;C4B63_431g9-t42_1-p1;C4B63_277g21-t42_1-p1;C4B63_550g2-t42_1-p1;C4B63_277g16-t42_1-p1;C4B63_228g49-t42_1-p1;C4B63_228g50-t42_1-p1;C4B63_228g48-t42_1-p1;C4B63_277g17-t42_1-p1;C4B63_277g11-t42_1-p1;C4B63_277g12-t42_1-p1;C4B63_431g3-t42_1-p1;C4B63_277g13-t42_1-p1;C4B63_277g15-t42_1-p1;C4B63_228g…	C4B63_228g46-t42_1-p1 | transcript=C4B63_228g46-t42_1 | gene=C4B63_228g46 | organism=Trypanosoma_cruzi_Dm28c_2018 | gene_product=glutamamyl carboxypeptidase | transcript_product=glutamamyl carboxypeptidase | location=PRFA01000228:9402-10592(-) | protein_le	6	0	10	6	9	0	9	3	1	4	3	0	1	0	1	1	1	0	1	0	0	1	0	0	1.9164e+09	175960000	0	219820000	161390000	606600000	0	586440000	50372000	4139300	54522000	57109000	0	49482000	0	179940000	124680000	128130000	0	163550000	79815000	0	82522000	100310000
C4B63_22g11-t42_1-p1	C4B63_22g11-t42_1-p1 | transcript=C4B63_22g11-t42_1 | gene=C4B63_22g11 | organism=Trypanosoma_cruzi_Dm28c_2018 | gene_product=developmentally regulated phosphoprotein | transcript_product=developmentally regulated phosphoprotein | location=PRFA01000022:713	1	0	0	0	0	0	0	0	0	0	0	0	1	0	0	0	0	0	0	0	0	0	0	0	971400	971400	0	0	0	0	0	0	0	0	0	0	0	0	0	0	0	0	0	0	0	0	0	0
C4B63_22g161-t42_1-p1	C4B63_22g161-t42_1-p1 | transcript=C4B63_22g161-t42_1 | gene=C4B63_22g161 | organism=Trypanosoma_cruzi_Dm28c_2018 | gene_product=calpain-like cysteine peptidase | transcript_product=calpain-like cysteine peptidase | location=PRFA01000022:419254-421767(+) |	8	0	2	4	1	0	4	5	1	1	0	0	8	0	2	4	1	0	4	5	1	1	0	0	777550000	362510000	0	39008000	51628000	66404000	0	100080000	108940000	22465000	26511000	0	0	82912000	0	83807000	62215000	0	0	64404000	133120000	0	0	0
C4B63_22g162-t42_1-p1	C4B63_22g162-t42_1-p1 | transcript=C4B63_22g162-t42_1 | gene=C4B63_22g162 | organism=Trypanosoma_cruzi_Dm28c_2018 | gene_product=cysteine peptidase, Clan CA, family C2 | transcript_product=cysteine peptidase, Clan CA, family C2 | location=PRFA01000022:4234	7	7	5	4	7	6	7	5	4	4	4	4	7	7	5	4	7	6	7	5	4	4	4	4	1.5497e+09	294810000	89494000	92612000	117180000	220310000	161300000	270390000	105190000	58180000	64710000	51126000	24371000	71493000	163490000	104120000	118940000	72519000	114140000	71249000	110280000	135930000	116060000	103020000
C4B63_22g163-t42_1-p1	C4B63_22g163-t42_1-p1 | transcript=C4B63_22g163-t42_1 | gene=C4B63_22g163 | organism=Trypanosoma_cruzi_Dm28c_2018 | gene_product=calpain cysteine peptidase | transcript_product=calpain cysteine peptidase | location=PRFA01000022:427145-429334(+) | protein_l	0	0	0	1	0	0	0	0	0	0	0	0	0	0	0	1	0	0	0	0	0	0	0	0	4908600	0	0	0	4908600	0	0	0	0	0	0	0	0	0	0	0	0	0	0	0	0	0	0	0
C4B63_351g6-t42_1-p1;C4B63_22g169-t42_1-p1	C4B63_351g6-t42_1-p1 | transcript=C4B63_351g6-t42_1 | gene=C4B63_351g6 | organism=Trypanosoma_cruzi_Dm28c_2018 | gene_product=conserved hypothetical protein | transcript_product=conserved hypothetical protein | location=PRFA01000351:9871-10794(+) | protein	2	0	2	2	3	0	2	2	2	0	1	0	2	0	2	2	3	0	2	2	2	0	1	0	382260000	127790000	0	23388000	18499000	64513000	0	93616000	32412000	10744000	0	11290000	0	54129000	0	52383000	42491000	40995000	0	40652000	51274000	48701000	0	0
C4B63_51g127-t42_1-p1;C4B63_333g16-t42_1-p1;C4B63_333g14-t42_1-p1;C4B63_22g172-t42_1-p1;C4B63_333g21-t42_1-p1;C4B63_463g2-t42_1-p1;C4B63_279g12-t42_1-p1	C4B63_51g127-t42_1-p1 | transcript=C4B63_51g127-t42_1 | gene=C4B63_51g127 | organism=Trypanosoma_cruzi_Dm28c_2018 | gene_product=beta tubulin | transcript_product=beta tubulin | location=PRFA01000051:292811-294139(+) | protein_length=442 | sequence_SO=cont	25	25	23	29	25	25	26	21	21	26	24	24	17	17	14	17	17	17	18	13	13	15	14	15	424450000000	56353000000	20934000000	24568000000	47271000000	91833000000	30494000000	56726000000	18684000000	10866000000	35154000000	23393000000	8.1747e+09	3.442e+09	10766000000	7.3099e+09	8980500000	8.2024e+09	8.1525e+09	4520300000	4892900000	4872700000	10181000000	7.743e+09
C4B63_22g173-t42_1-p1	C4B63_22g173-t42_1-p1 | transcript=C4B63_22g173-t42_1 | gene=C4B63_22g173 | organism=Trypanosoma_cruzi_Dm28c_2018 | gene_product=coatomer beta subunit | transcript_product=coatomer beta subunit | location=PRFA01000022:459489-462431(+) | protein_length=980	3	2	2	2	2	5	1	3	2	3	1	0	3	2	2	2	2	5	1	3	2	3	1	0	55087000	19544000	4061600	798020	6708800	1604600	5227400	2046800	11163000	796160	2033700	1103300	0	15126000	16067000	7999500	10750000	11071000	15445000	0	14103000	0	10326000	0
C4B63_22g174-t42_1-p1	C4B63_22g174-t42_1-p1 | transcript=C4B63_22g174-t42_1 | gene=C4B63_22g174 | organism=Trypanosoma_cruzi_Dm28c_2018 | gene_product=exosome-associated protein 1 | transcript_product=exosome-associated protein 1 | location=PRFA01000022:463103-464254(+) | prote	0	0	0	1	2	0	1	0	0	0	1	0	0	0	0	1	2	0	1	0	0	0	1	0	8083000	0	0	0	777640	4629700	0	2353900	0	0	0	321700	0	0	0	0	0	0	0	0	0	0	0	0
C4B63_22g178-t42_1-p1	C4B63_22g178-t42_1-p1 | transcript=C4B63_22g178-t42_1 | gene=C4B63_22g178 | organism=Trypanosoma_cruzi_Dm28c_2018 | gene_product=paralyzed flagella protein 16 | transcript_product=paralyzed flagella protein 16 | location=PRFA01000022:471376-472917(+) | pro	0	3	0	0	0	3	1	0	0	0	0	2	0	3	0	0	0	3	1	0	0	0	0	2	32543000	0	12405000	0	0	0	11981000	2944700	0	0	0	0	5213000	0	0	0	0	0	0	0	0	0	0	0
C4B63_335g5-t42_1-p1;C4B63_22g183-t42_1-p1	C4B63_335g5-t42_1-p1 | transcript=C4B63_335g5-t42_1 | gene=C4B63_335g5 | organism=Trypanosoma_cruzi_Dm28c_2018 | gene_product=conserved hypothetical protein | transcript_product=conserved hypothetical protein | location=PRFA01000335:8360-8905(+) | protein_	1	0	0	1	0	1	0	1	0	0	0	0	1	0	0	1	0	1	0	1	0	0	0	0	15407000	8081800	0	0	4210500	0	1260400	0	1854000	0	0	0	0	0	0	0	0	0	0	0	0	0	0	0
C4B63_22g22-t42_1-p1	C4B63_22g22-t42_1-p1 | transcript=C4B63_22g22-t42_1 | gene=C4B63_22g22 | organism=Trypanosoma_cruzi_Dm28c_2018 | gene_product=ARM-like helical domain-containing protein | transcript_product=ARM-like helical domain-containing protein | location=PRFA01000022	4	0	0	0	0	0	1	1	2	0	0	0	4	0	0	0	0	0	1	1	2	0	0	0	188380000	160150000	0	0	0	0	0	542480	18584000	9102200	0	0	0	46273000	0	0	0	0	0	0	0	35789000	0	0
C4B63_22g23-t42_1-p1	C4B63_22g23-t42_1-p1 | transcript=C4B63_22g23-t42_1 | gene=C4B63_22g23 | organism=Trypanosoma_cruzi_Dm28c_2018 | gene_product=ARM-like helical domain-containing protein | transcript_product=ARM-like helical domain-containing protein | location=PRFA01000022	5	0	0	1	1	0	3	5	1	1	0	0	5	0	0	1	1	0	3	5	1	1	0	0	178290000	123900000	0	0	4406400	2799300	0	24153000	21645000	1197300	185610	0	0	33306000	0	0	0	0	0	13298000	18817000	0	0	0
C4B63_22g39-t42_1-p1;C4B63_22g36-t42_1-p1;C4B63_22g31-t42_1-p1;C4B63_22g27-t42_1-p1	C4B63_22g39-t42_1-p1 | transcript=C4B63_22g39-t42_1 | gene=C4B63_22g39 | organism=Trypanosoma_cruzi_Dm28c_2018 | gene_product=Cell cycle checkpoint protein RAD1-like | transcript_product=Cell cycle checkpoint protein RAD1-like | location=PRFA01000022:12198	1	1	1	1	1	1	1	1	1	1	1	1	1	1	1	1	1	1	1	1	1	1	1	1	13462000	1125800	991520	866150	1821300	2229500	1201500	2328900	683870	557880	656000	832580	167140	0	0	0	0	0	0	0	0	0	0	0
C4B63_22g292-t42_1-p1	C4B63_22g292-t42_1-p1 | transcript=C4B63_22g292-t42_1 | gene=C4B63_22g292 | organism=Trypanosoma_cruzi_Dm28c_2018 | gene_product=deoxyhypusine synthase | transcript_product=deoxyhypusine synthase | location=PRFA01000022:52271-53308(-) | protein_length=345	1	0	1	0	1	0	1	1	1	1	1	0	1	0	1	0	1	0	1	1	1	1	1	0	63831000	29677000	0	2442800	0	10369000	0	11312000	4796700	1848800	1405200	1979900	0	0	0	0	0	0	0	0	0	0	0	0
C4B63_22g298-t42_1-p1	C4B63_22g298-t42_1-p1 | transcript=C4B63_22g298-t42_1 | gene=C4B63_22g298 | organism=Trypanosoma_cruzi_Dm28c_2018 | gene_product=conserved hypothetical protein | transcript_product=conserved hypothetical protein | location=PRFA01000022:41706-43946(-) | pro	0	1	1	1	0	2	0	0	0	0	1	1	0	1	1	1	0	2	0	0	0	0	1	1	9782000	0	1669100	674360	3886000	0	2049600	0	0	0	0	525000	977890	0	0	0	0	0	0	0	0	0	0	0
C4B63_22g310-t42_1-p1	C4B63_22g310-t42_1-p1 | transcript=C4B63_22g310-t42_1 | gene=C4B63_22g310 | organism=Trypanosoma_cruzi_Dm28c_2018 | gene_product=NADH-ubiquinone oxidoreductase complex I subunit | transcript_product=NADH-ubiquinone oxidoreductase complex I subunit | locati	1	0	0	0	2	0	1	0	0	0	0	0	1	0	0	0	2	0	1	0	0	0	0	0	1999200	0	0	0	0	1537000	0	462210	0	0	0	0	0	0	0	0	0	0	0	0	0	0	0	0
C4B63_22g312-t42_1-p1;C4B63_22g311-t42_1-p1	C4B63_22g312-t42_1-p1 | transcript=C4B63_22g312-t42_1 | gene=C4B63_22g312 | organism=Trypanosoma_cruzi_Dm28c_2018 | gene_product=phosphoglycerate kinase | transcript_product=phosphoglycerate kinase | location=PRFA01000022:20532-21791(-) | protein_length=41	17	2	8	6	6	0	16	12	9	6	5	0	17	2	8	6	6	0	16	12	9	6	5	0	4.2369e+09	2.0283e+09	4959900	209560000	184370000	177490000	0	784480000	448990000	162850000	135090000	100810000	0	319280000	14804000	169780000	110320000	86921000	0	147450000	264080000	199760000	127160000	120290000
C4B63_22g59-t42_1-p1	C4B63_22g59-t42_1-p1 | transcript=C4B63_22g59-t42_1 | gene=C4B63_22g59 | organism=Trypanosoma_cruzi_Dm28c_2018 | gene_product=cytidine triphosphate synthase | transcript_product=cytidine triphosphate synthase | location=PRFA01000022:155475-157250(+) | prot	4	0	3	1	2	0	7	3	0	5	0	0	4	0	3	1	2	0	7	3	0	5	0	0	526060000	90950000	0	23656000	11452000	55046000	0	296050000	16210000	0	32697000	0	0	41362000	0	67641000	0	41857000	0	87440000	69067000	0	67062000	0
C4B63_22g69-t42_1-p1	C4B63_22g69-t42_1-p1 | transcript=C4B63_22g69-t42_1 | gene=C4B63_22g69 | organism=Trypanosoma_cruzi_Dm28c_2018 | gene_product=serine/threonine protein phosphatase 2A regulatory subunit | transcript_product=serine/threonine protein phosphatase 2A regulatory	1	1	1	0	0	1	0	0	0	0	0	0	1	1	1	0	0	1	0	0	0	0	0	0	148540000	4093300	262640	143270000	0	0	922580	0	0	0	0	0	0	0	0	0	0	0	0	0	0	0	0	0
C4B63_22g71-t42_1-p1	C4B63_22g71-t42_1-p1 | transcript=C4B63_22g71-t42_1 | gene=C4B63_22g71 | organism=Trypanosoma_cruzi_Dm28c_2018 | gene_product=Overproducer of inositol protein 10 homolog | transcript_product=Overproducer of inositol protein 10 homolog | location=PRFA010000	1	0	1	1	1	0	1	1	1	0	1	0	1	0	1	1	1	0	1	1	1	0	1	0	105920000	30138000	0	5368900	12200000	19145000	0	19974000	8657800	2607500	0	7827100	0	0	0	0	0	0	0	0	0	0	0	0
C4B63_22g72-t42_1-p1	C4B63_22g72-t42_1-p1 | transcript=C4B63_22g72-t42_1 | gene=C4B63_22g72 | organism=Trypanosoma_cruzi_Dm28c_2018 | gene_product=conserved hypothetical protein | transcript_product=conserved hypothetical protein | location=PRFA01000022:188947-190914(+) | prot	1	0	1	0	1	0	0	2	0	1	1	0	1	0	1	0	1	0	0	2	0	1	1	0	12513000	2981300	0	872900	0	2782100	0	0	3642700	0	1566500	667460	0	0	0	0	0	0	0	0	0	0	0	0
C4B63_22g738c-t42_1-p1	C4B63_22g738c-t42_1-p1 | transcript=C4B63_22g738c-t42_1 | gene=C4B63_22g738c | organism=Trypanosoma_cruzi_Dm28c_2018 | gene_product=calpain-like cysteine peptidase | transcript_product=calpain-like cysteine peptidase | location=PRFA01000022:434024-434446(+	3	1	0	0	2	2	0	1	0	1	1	1	3	1	0	0	2	2	0	1	0	1	1	1	141470000	59589000	12531000	0	0	22080000	17812000	0	12001000	0	10987000	6471900	0	0	0	0	0	0	0	0	0	0	0	0
C4B63_351g20c-t42_1-p1;C4B63_22g764c-t42_1-p1	C4B63_351g20c-t42_1-p1 | transcript=C4B63_351g20c-t42_1 | gene=C4B63_351g20c | organism=Trypanosoma_cruzi_Dm28c_2018 | gene_product=calpain-like cysteine peptidase | transcript_product=calpain-like cysteine peptidase | location=PRFA01000351:7902-8345(+) |	1	0	0	0	0	0	0	0	0	0	0	0	1	0	0	0	0	0	0	0	0	0	0	0	12548000	12548000	0	0	0	0	0	0	0	0	0	0	0	0	0	0	0	0	0	0	0	0	0	0
C4B63_351g27c-t42_1-p1;C4B63_22g773c-t42_1-p1;C4B63_351g33c-t42_1-p1;C4B63_22g780c-t42_1-p1	C4B63_351g27c-t42_1-p1 | transcript=C4B63_351g27c-t42_1 | gene=C4B63_351g27c | organism=Trypanosoma_cruzi_Dm28c_2018 | gene_product=small myristoylated protein-1 | transcript_product=small myristoylated protein-1 | location=PRFA01000351:12489-12884(+) | pr	1	1	2	0	0	0	2	1	1	0	0	0	1	1	2	0	0	0	2	1	1	0	0	0	188020000	108920000	715820	11605000	0	0	0	50999000	10293000	5493300	0	0	0	0	0	26225000	0	0	0	48809000	0	0	0	0
C4B63_22g77-t42_1-p1	C4B63_22g77-t42_1-p1 | transcript=C4B63_22g77-t42_1 | gene=C4B63_22g77 | organism=Trypanosoma_cruzi_Dm28c_2018 | gene_product=conserved hypothetical protein | transcript_product=conserved hypothetical protein | location=PRFA01000022:201102-203879(+) | prot	6	1	1	2	1	1	1	5	5	1	0	2	6	1	1	2	1	1	1	5	5	1	0	2	163100000	38655000	267180	6223100	10938000	8414700	4960000	874320	40022000	43077000	6170900	0	3500200	56586000	0	0	0	0	0	0	40449000	47797000	0	0
C4B63_22g81-t42_1-p1	C4B63_22g81-t42_1-p1 | transcript=C4B63_22g81-t42_1 | gene=C4B63_22g81 | organism=Trypanosoma_cruzi_Dm28c_2018 | gene_product=vesicular-fusion protein nsf | transcript_product=vesicular-fusion protein nsf | location=PRFA01000022:221886-224066(+) | protein_	2	1	3	4	3	1	3	1	2	2	3	3	1	1	2	3	3	1	3	1	1	1	2	2	553540000	78155000	10296000	40918000	72511000	81934000	37259000	120690000	23765000	18244000	37030000	28602000	4137300	0	0	69792000	141350000	97843000	0	76816000	0	0	0	83011000
C4B63_22g95-t42_1-p1	C4B63_22g95-t42_1-p1 | transcript=C4B63_22g95-t42_1 | gene=C4B63_22g95 | organism=Trypanosoma_cruzi_Dm28c_2018 | gene_product=conserved hypothetical protein | transcript_product=conserved hypothetical protein | location=PRFA01000022:252731-254713(+) | prot	1	0	2	1	1	1	2	0	0	1	1	0	1	0	2	1	1	1	2	0	0	1	1	0	46665000	6279700	0	12623000	2482300	5028700	422060	18855000	0	0	635590	338530	0	0	0	0	0	0	0	0	0	0	0	0
C4B63_6g205-t42_1-p1;C4B63_230g12-t42_1-p1	C4B63_6g205-t42_1-p1 | transcript=C4B63_6g205-t42_1 | gene=C4B63_6g205 | organism=Trypanosoma_cruzi_Dm28c_2018 | gene_product=Mitochondrial import receptor subunit ATOM69 | transcript_product=Mitochondrial import receptor subunit ATOM69 | location=PRFA0100	0	1	2	1	5	0	1	0	0	1	0	0	0	1	2	1	5	0	1	0	0	1	0	0	31367000	0	6798300	2117500	909380	19876000	0	565900	0	0	1100500	0	0	0	0	0	0	0	0	0	0	0	0	0
C4B63_6g208-t42_1-p1;C4B63_230g15-t42_1-p1	C4B63_6g208-t42_1-p1 | transcript=C4B63_6g208-t42_1 | gene=C4B63_6g208 | organism=Trypanosoma_cruzi_Dm28c_2018 | gene_product=conserved hypothetical protein | transcript_product=conserved hypothetical protein | location=PRFA01000006:598245-600026(+) | prot	1	0	0	0	0	0	0	0	0	0	0	0	1	0	0	0	0	0	0	0	0	0	0	0	877060	877060	0	0	0	0	0	0	0	0	0	0	0	0	0	0	0	0	0	0	0	0	0	0
C4B63_6g384-t42_1-p1;C4B63_230g25-t42_1-p1	C4B63_6g384-t42_1-p1 | transcript=C4B63_6g384-t42_1 | gene=C4B63_6g384 | organism=Trypanosoma_cruzi_Dm28c_2018 | gene_product=DEAD-box ATP-dependent RNA helicase, mitochondrial | transcript_product=DEAD-box ATP-dependent RNA helicase, mitochondrial | locat	0	3	2	3	3	2	1	2	1	2	1	1	0	3	2	3	3	2	1	2	1	2	1	1	163600000	0	10483000	16734000	34995000	26698000	7708300	17886000	14486000	7360200	16932000	7895700	2425900	0	46796000	30053000	40389000	23415000	29384000	0	24560000	0	36174000	0
C4B63_6g385-t42_1-p1;C4B63_230g26-t42_1-p1	C4B63_6g385-t42_1-p1 | transcript=C4B63_6g385-t42_1 | gene=C4B63_6g385 | organism=Trypanosoma_cruzi_Dm28c_2018 | gene_product=tRNA threonylcarbamoyl adenosine modification protein, Sua5/YciO/YrdC/YwlC family | transcript_product=tRNA threonylcarbamoyl aden	6	2	2	3	5	2	2	2	3	2	2	1	6	2	2	3	5	2	2	2	3	2	2	1	822340000	194960000	17610000	52127000	90723000	159100000	39782000	89147000	58173000	33795000	61505000	23180000	2247300	68322000	109170000	90912000	98381000	92898000	82611000	80467000	103510000	91776000	112350000	98538000
C4B63_6g202-t42_1-p1;C4B63_230g9-t42_1-p1	C4B63_6g202-t42_1-p1 | transcript=C4B63_6g202-t42_1 | gene=C4B63_6g202 | organism=Trypanosoma_cruzi_Dm28c_2018 | gene_product=cullin 2 | transcript_product=cullin 2 | location=PRFA01000006:586477-588909(+) | protein_length=810 | sequence_SO=contig | SO=pro	0	0	0	0	0	1	0	0	0	0	0	1	0	0	0	0	0	1	0	0	0	0	0	1	2848700	0	0	0	0	0	2690600	0	0	0	0	0	158140	0	0	0	0	0	0	0	0	0	0	0
C4B63_231g29-t42_1-p1;C4B63_35g90-t42_1-p1;C4B63_35g53-t42_1-p1;C4B63_35g51-t42_1-p1;C4B63_35g78-t42_1-p1;C4B63_35g94-t42_1-p1;C4B63_35g76-t42_1-p1;C4B63_35g79-t42_1-p1;C4B63_35g91-t42_1-p1;C4B63_35g80-t42_1-p1;C4B63_35g89-t42_1-p1;C4B63_35g56-t42_1-p1;C4B63_35g88-t42_1-p1;C4B63_35g87-t42_1-p1;C4B63_35g86-t42_1-p1;C4B63_35g85-t42_1-p1;C4B63_35g84-t42_1-p1;C4B63_35g83-t42_1-p1;C4B63_35g82-t42_1-p1…	C4B63_231g29-t42_1-p1 | transcript=C4B63_231g29-t42_1 | gene=C4B63_231g29 | organism=Trypanosoma_cruzi_Dm28c_2018 | gene_product=flagellar calcium-binding protein | transcript_product=flagellar calcium-binding protein | location=PRFA01000231:2477-3112(-) |	5	2	2	2	5	4	5	3	2	2	2	2	5	2	2	2	5	4	5	3	2	2	2	2	2619900000	1100300000	50683000	111790000	106370000	268120000	103090000	447230000	171950000	90396000	88089000	58553000	23350000	562080000	199460000	233070000	181070000	194980000	189380000	296030000	261670000	280030000	214610000	167920000
C4B63_232g18-t42_1-p1	C4B63_232g18-t42_1-p1 | transcript=C4B63_232g18-t42_1 | gene=C4B63_232g18 | organism=Trypanosoma_cruzi_Dm28c_2018 | gene_product=exosome complex exonuclease | transcript_product=exosome complex exonuclease | location=PRFA01000232:37805-38713(+) | protein_l	0	1	0	1	0	0	0	0	0	0	0	0	0	1	0	1	0	0	0	0	0	0	0	0	5107100	0	881610	0	4225500	0	0	0	0	0	0	0	0	0	0	0	0	0	0	0	0	0	0	0
C4B63_75g43-t42_1-p1;C4B63_233g13-t42_1-p1	C4B63_75g43-t42_1-p1 | transcript=C4B63_75g43-t42_1 | gene=C4B63_75g43 | organism=Trypanosoma_cruzi_Dm28c_2018 | gene_product=conserved hypothetical protein | transcript_product=conserved hypothetical protein | location=PRFA01000075:160462-162675(-) | prot	6	0	1	1	1	0	1	2	0	1	0	0	6	0	1	1	1	0	1	2	0	1	0	0	93383000	67529000	0	1795500	3321400	4664300	0	5029700	8627200	0	2415000	0	0	0	0	0	0	0	0	0	0	0	0	0
C4B63_75g45-t42_1-p1;C4B63_233g15-t42_1-p1	C4B63_75g45-t42_1-p1 | transcript=C4B63_75g45-t42_1 | gene=C4B63_75g45 | organism=Trypanosoma_cruzi_Dm28c_2018 | gene_product=COP-coated vesicle membrane protein gp25L precursor | transcript_product=COP-coated vesicle membrane protein gp25L precursor | loc	0	1	0	0	0	2	0	0	0	0	0	1	0	1	0	0	0	2	0	0	0	0	0	1	34516000	0	2623900	0	0	0	28612000	0	0	0	0	0	3279500	0	0	0	0	0	0	0	0	0	0	0
C4B63_233g47c-t42_1-p1;C4B63_75g392c-t42_1-p1;C4B63_79g24-t42_1-p1	C4B63_233g47c-t42_1-p1 | transcript=C4B63_233g47c-t42_1 | gene=C4B63_233g47c | organism=Trypanosoma_cruzi_Dm28c_2018 | gene_product=60S ribosomal protein L36 | transcript_product=60S ribosomal protein L36 | location=PRFA01000233:39029-39373(+) | protein_le	2	2	0	0	1	1	0	1	1	2	0	1	2	2	0	0	1	1	0	1	1	2	0	1	168020000	67493000	13057000	0	0	41428000	8439800	0	8392700	2474300	19265000	0	7470800	0	55785000	0	0	0	0	0	0	0	59580000	0
C4B63_233g5-t42_1-p1	C4B63_233g5-t42_1-p1 | transcript=C4B63_233g5-t42_1 | gene=C4B63_233g5 | organism=Trypanosoma_cruzi_Dm28c_2018 | gene_product=Proteasomal ubiquitin receptor ADRM1 | transcript_product=Proteasomal ubiquitin receptor ADRM1 | location=PRFA01000233:19152-19895	1	0	3	4	1	0	1	0	1	1	1	0	1	0	3	4	1	0	1	0	1	1	1	0	105050000	25894000	0	13543000	31730000	3231800	0	22850000	0	1145500	3622500	3038100	0	0	0	19737000	24988000	0	0	0	0	0	0	0
C4B63_234g11-t42_1-p1;C4B63_78g11-t42_1-p1;C4B63_78g13-t42_1-p1;C4B63_78g9-t42_1-p1	C4B63_234g11-t42_1-p1 | transcript=C4B63_234g11-t42_1 | gene=C4B63_234g11 | organism=Trypanosoma_cruzi_Dm28c_2018 | gene_product=conserved hypothetical protein | transcript_product=conserved hypothetical protein | location=PRFA01000234:25993-32607(+) | pro	0	0	1	1	0	0	1	1	0	0	0	0	0	0	1	1	0	0	1	1	0	0	0	0	18635000	0	0	16010000	1357300	0	0	304570	963480	0	0	0	0	0	0	0	0	0	0	0	0	0	0	0
C4B63_78g7-t42_1-p1;C4B63_78g6-t42_1-p1;C4B63_78g5-t42_1-p1;C4B63_234g9-t42_1-p1	C4B63_78g7-t42_1-p1 | transcript=C4B63_78g7-t42_1 | gene=C4B63_78g7 | organism=Trypanosoma_cruzi_Dm28c_2018 | gene_product=Vacuolar import and degradation protein 27 (VID27) | transcript_product=Vacuolar import and degradation protein 27 (VID27) | location	2	2	2	0	1	1	2	2	2	1	1	0	2	2	2	0	1	1	2	2	2	1	1	0	118680000	47727000	10730000	6616100	0	11119000	6798800	17312000	10470000	5633100	919660	1348700	0	40001000	44039000	25602000	0	0	0	22703000	33781000	30244000	0	0
C4B63_328g5-t42_1-p1;C4B63_241g11-t42_1-p1;C4B63_236g20-t42_1-p1;C4B63_219g44-t42_1-p1;C4B63_110g31-t42_1-p1	C4B63_328g5-t42_1-p1 | transcript=C4B63_328g5-t42_1 | gene=C4B63_328g5 | organism=Trypanosoma_cruzi_Dm28c_2018 | gene_product=conserved hypothetical protein | transcript_product=conserved hypothetical protein | location=PRFA01000328:2979-3671(+) | protein_	0	2	1	0	0	2	0	0	0	1	0	1	0	2	1	0	0	2	0	0	0	1	0	1	64725000	0	10502000	0	0	0	21228000	0	0	0	25026000	0	7969300	0	71999000	0	0	0	53222000	0	0	0	0	0
C4B63_23g102-t42_1-p1	C4B63_23g102-t42_1-p1 | transcript=C4B63_23g102-t42_1 | gene=C4B63_23g102 | organism=Trypanosoma_cruzi_Dm28c_2018 | gene_product=RAB GDP dissociation inhibitor alpha | transcript_product=RAB GDP dissociation inhibitor alpha | location=PRFA01000023:373599-3	3	0	2	2	1	0	1	4	1	1	1	0	3	0	2	2	1	0	1	4	1	1	1	0	181630000	80254000	0	9556700	12658000	2823800	0	3912300	63952000	6451300	1447900	575860	0	90813000	0	57855000	43623000	0	0	0	50513000	0	0	0
C4B63_23g116-t42_1-p1	C4B63_23g116-t42_1-p1 | transcript=C4B63_23g116-t42_1 | gene=C4B63_23g116 | organism=Trypanosoma_cruzi_Dm28c_2018 | gene_product=Importin beta-like SAD2 | transcript_product=Importin beta-like SAD2 | location=PRFA01000023:409463-412261(+) | protein_length=	0	0	0	1	0	0	0	0	0	0	0	0	0	0	0	1	0	0	0	0	0	0	0	0	576040	0	0	0	576040	0	0	0	0	0	0	0	0	0	0	0	0	0	0	0	0	0	0	0
C4B63_23g1250c-t42_1-p1	C4B63_23g1250c-t42_1-p1 | transcript=C4B63_23g1250c-t42_1 | gene=C4B63_23g1250c | organism=Trypanosoma_cruzi_Dm28c_2018 | gene_product=heat shock protein 20 | transcript_product=heat shock protein 20 | location=PRFA01000023:290531-290959(-) | protein_lengt	2	1	2	2	1	0	2	1	3	0	0	1	2	1	2	2	1	0	2	1	3	0	0	1	227710000	45737000	15152000	14727000	8496500	37935000	0	61290000	12048000	28809000	0	0	3519600	20403000	0	37258000	21899000	0	0	42565000	0	59280000	0	0
C4B63_23g130-t42_1-p1	C4B63_23g130-t42_1-p1 | transcript=C4B63_23g130-t42_1 | gene=C4B63_23g130 | organism=Trypanosoma_cruzi_Dm28c_2018 | gene_product=Fumarate hydratase class I, cytosolic | transcript_product=Fumarate hydratase class I, cytosolic | location=PRFA01000023:439116	2	0	1	1	1	0	1	1	1	1	1	0	2	0	1	1	1	0	1	1	1	1	1	0	66234000	30749000	0	2631400	1536900	5485200	0	18693000	852550	951050	3479600	1855400	0	0	0	0	0	0	0	0	0	0	0	0
C4B63_23g186-t42_1-p1	C4B63_23g186-t42_1-p1 | transcript=C4B63_23g186-t42_1 | gene=C4B63_23g186 | organism=Trypanosoma_cruzi_Dm28c_2018 | gene_product=aspartyl aminopeptidase | transcript_product=aspartyl aminopeptidase | location=PRFA01000023:308435-309787(-) | protein_length=	2	0	1	0	0	0	1	0	0	0	0	0	2	0	1	0	0	0	1	0	0	0	0	0	68535000	63684000	0	1230200	0	0	0	3620800	0	0	0	0	0	0	0	0	0	0	0	0	0	0	0	0
C4B63_23g196-t42_1-p1;C4B63_23g197-t42_1-p1	C4B63_23g196-t42_1-p1 | transcript=C4B63_23g196-t42_1 | gene=C4B63_23g196 | organism=Trypanosoma_cruzi_Dm28c_2018 | gene_product=60S ribosomal protein L13 | transcript_product=60S ribosomal protein L13 | location=PRFA01000023:289176-289961(-) | protein_len	4	4	0	1	1	4	0	3	3	3	2	2	4	4	0	1	1	4	0	3	3	3	2	2	920680000	323610000	53151000	0	19596000	62031000	54893000	0	136110000	72807000	129080000	54941000	14445000	134180000	144930000	0	0	0	118300000	0	225700000	189400000	227650000	128340000
C4B63_23g203-t42_1-p1	C4B63_23g203-t42_1-p1 | transcript=C4B63_23g203-t42_1 | gene=C4B63_23g203 | organism=Trypanosoma_cruzi_Dm28c_2018 | gene_product=katanin | transcript_product=katanin | location=PRFA01000023:280863-282197(-) | protein_length=444 | sequence_SO=contig | SO=pr	1	1	0	0	2	2	1	0	0	0	0	0	1	1	0	0	2	2	1	0	0	0	0	0	49567000	2915900	542920	0	0	28648000	12755000	4705300	0	0	0	0	0	0	0	0	0	15484000	23651000	0	0	0	0	0
C4B63_23g211-t42_1-p1	C4B63_23g211-t42_1-p1 | transcript=C4B63_23g211-t42_1 | gene=C4B63_23g211 | organism=Trypanosoma_cruzi_Dm28c_2018 | gene_product=protein kinase(fragment) | transcript_product=protein kinase(fragment) | location=PRFA01000023:265726-266376(-) | protein_lengt	4	3	3	2	4	4	2	4	3	4	2	2	4	3	3	2	4	4	2	4	3	4	2	2	795320000	209920000	30498000	30131000	43117000	154540000	125600000	21440000	61738000	30776000	50050000	31268000	6241700	121510000	108270000	62602000	66440000	75559000	99913000	0	82354000	96778000	84843000	110040000
C4B63_23g212-t42_1-p1	C4B63_23g212-t42_1-p1 | transcript=C4B63_23g212-t42_1 | gene=C4B63_23g212 | organism=Trypanosoma_cruzi_Dm28c_2018 | gene_product=serine/threonine-protein kinase | transcript_product=serine/threonine-protein kinase | location=PRFA01000023:264876-265628(-) |	4	4	3	3	2	3	3	4	2	3	1	1	4	4	3	3	2	3	3	4	2	3	1	1	1252800000	339180000	27130000	68651000	99325000	148180000	95777000	228960000	109330000	25901000	79935000	28995000	1467500	89689000	103550000	92036000	89939000	67907000	115280000	75437000	133540000	77172000	95847000	0
C4B63_23g217-t42_1-p1	C4B63_23g217-t42_1-p1 | transcript=C4B63_23g217-t42_1 | gene=C4B63_23g217 | organism=Trypanosoma_cruzi_Dm28c_2018 | gene_product=Present in the outer mitochondrial membrane proteome 24 | transcript_product=Present in the outer mitochondrial membrane proteo	2	25	4	10	1	19	2	4	0	4	1	12	2	25	4	10	1	19	2	4	0	4	1	12	753870000	2779100	255660000	7048400	103260000	3752200	266430000	7485600	16895000	0	18000000	1710000	70851000	813910	328220000	5053500	40153000	0	285840000	824390	4773100	0	7033700	0
C4B63_23g219-t42_1-p1	C4B63_23g219-t42_1-p1 | transcript=C4B63_23g219-t42_1 | gene=C4B63_23g219 | organism=Trypanosoma_cruzi_Dm28c_2018 | gene_product=YCG1 | transcript_product=YCG1 | location=PRFA01000023:244605-246338(-) | protein_length=577 | sequence_SO=contig | SO=protein_	0	0	0	0	0	1	0	0	0	0	0	0	0	0	0	0	0	1	0	0	0	0	0	0	1029200	0	0	0	0	0	1029200	0	0	0	0	0	0	0	0	0	0	0	0	0	0	0	0	0
C4B63_23g230-t42_1-p1	C4B63_23g230-t42_1-p1 | transcript=C4B63_23g230-t42_1 | gene=C4B63_23g230 | organism=Trypanosoma_cruzi_Dm28c_2018 | gene_product=Putative intraflagellar transport protein C3 | transcript_product=Putative intraflagellar transport protein C3 | location=PRFA0	0	1	0	1	1	1	0	1	0	0	1	0	0	1	0	1	1	1	0	1	0	0	1	0	5690200	0	849740	0	183370	1067600	1791300	0	163090	0	0	1635000	0	0	0	0	0	0	0	0	0	0	0	0
C4B63_23g240-t42_1-p1	C4B63_23g240-t42_1-p1 | transcript=C4B63_23g240-t42_1 | gene=C4B63_23g240 | organism=Trypanosoma_cruzi_Dm28c_2018 | gene_product=Eukaryotic translation initiation factor 2 subunit alpha | transcript_product=Eukaryotic translation initiation factor 2 subuni	10	6	6	5	13	5	10	7	6	6	8	0	10	6	6	5	13	5	10	7	6	6	8	0	2700300000	494630000	33596000	130130000	132790000	758750000	35837000	647990000	104730000	47172000	154550000	160130000	0	67839000	61613000	106770000	80781000	126890000	39302000	110300000	78271000	83900000	134700000	166630000
C4B63_23g268-t42_1-p1	C4B63_23g268-t42_1-p1 | transcript=C4B63_23g268-t42_1 | gene=C4B63_23g268 | organism=Trypanosoma_cruzi_Dm28c_2018 | gene_product=Tubulin-specific chaperone E | transcript_product=Tubulin-specific chaperone E | location=PRFA01000023:136520-138055(-) | prote	2	0	1	0	1	1	1	1	0	0	2	0	2	0	1	0	1	1	1	1	0	0	2	0	75180000	28179000	0	3184800	0	11022000	3970500	23550000	1445500	0	0	3828300	0	0	0	0	0	0	0	0	0	0	0	0
C4B63_23g275-t42_1-p1	C4B63_23g275-t42_1-p1 | transcript=C4B63_23g275-t42_1 | gene=C4B63_23g275 | organism=Trypanosoma_cruzi_Dm28c_2018 | gene_product=ATP-dependent DEAD/H RNA helicase | transcript_product=ATP-dependent DEAD/H RNA helicase | location=PRFA01000023:112166-118690(	9	0	2	8	6	0	11	10	5	8	3	0	9	0	2	8	6	0	11	10	5	8	3	0	462910000	111080000	0	11983000	58142000	30980000	0	64145000	106170000	8493300	59617000	12300000	0	35572000	0	14169000	35761000	17153000	0	22453000	71516000	15551000	60962000	25939000
C4B63_23g29-t42_1-p1	C4B63_23g29-t42_1-p1 | transcript=C4B63_23g29-t42_1 | gene=C4B63_23g29 | organism=Trypanosoma_cruzi_Dm28c_2018 | gene_product=RNA-binding protein | transcript_product=RNA-binding protein | location=PRFA01000023:71381-73900(+) | protein_length=839 | sequenc	0	1	2	4	0	0	1	0	0	2	1	0	0	1	2	4	0	0	1	0	0	2	1	0	50807000	0	1142200	4524500	31794000	0	0	7032200	0	0	4710800	1603000	0	0	0	28728000	32097000	0	0	0	0	0	27426000	0
C4B63_23g31-t42_1-p1;C4B63_99g107-t42_1-p1;C4B63_3g1087-t42_1-p1;C4B63_6g528-t42_1-p1	C4B63_23g31-t42_1-p1 | transcript=C4B63_23g31-t42_1 | gene=C4B63_23g31 | organism=Trypanosoma_cruzi_Dm28c_2018 | gene_product=26S protease regulatory subunit | transcript_product=26S protease regulatory subunit | location=PRFA01000023:80557-81753(+) | prot	7	3	7	8	10	4	7	4	2	5	5	3	6	3	6	7	10	4	7	4	1	4	4	2	1.0239e+09	129320000	18768000	64499000	152590000	281770000	26670000	212190000	42502000	2632100	55529000	34026000	3448200	38447000	54589000	62042000	89580000	70775000	47169000	64434000	42642000	0	62595000	58487000
C4B63_23g34-t42_1-p1	C4B63_23g34-t42_1-p1 | transcript=C4B63_23g34-t42_1 | gene=C4B63_23g34 | organism=Trypanosoma_cruzi_Dm28c_2018 | gene_product=quinone oxidoreductase | transcript_product=quinone oxidoreductase | location=PRFA01000023:85008-86012(+) | protein_length=334 | s	5	0	1	1	1	0	1	1	0	1	0	0	5	0	1	1	1	0	1	1	0	1	0	0	213110000	133740000	0	30180000	11894000	1921200	0	6643400	17677000	0	11053000	0	0	0	0	0	0	0	0	0	0	0	0	0
C4B63_23g39-t42_1-p1	C4B63_23g39-t42_1-p1 | transcript=C4B63_23g39-t42_1 | gene=C4B63_23g39 | organism=Trypanosoma_cruzi_Dm28c_2018 | gene_product=arginine N-methyltransferase | transcript_product=arginine N-methyltransferase | location=PRFA01000023:97457-98614(+) | protein_le	1	0	0	0	1	0	0	0	0	0	0	0	1	0	0	0	1	0	0	0	0	0	0	0	18209000	9451200	0	0	0	8758200	0	0	0	0	0	0	0	0	0	0	0	0	0	0	0	0	0	0
C4B63_23g75-t42_1-p1	C4B63_23g75-t42_1-p1 | transcript=C4B63_23g75-t42_1 | gene=C4B63_23g75 | organism=Trypanosoma_cruzi_Dm28c_2018 | gene_product=enoyl-CoA hydratase, mitochondrial precursor | transcript_product=enoyl-CoA hydratase, mitochondrial precursor | location=PRFA0100	2	0	0	1	1	0	3	0	2	0	0	0	2	0	0	1	1	0	3	0	2	0	0	0	72937000	27575000	0	0	3371500	4109400	0	34874000	0	3006700	0	0	0	0	0	0	0	0	0	15736000	0	15320000	0	0
C4B63_23g76-t42_1-p1	C4B63_23g76-t42_1-p1 | transcript=C4B63_23g76-t42_1 | gene=C4B63_23g76 | organism=Trypanosoma_cruzi_Dm28c_2018 | gene_product=ubiquitin carboxyl-terminal hydrolase | transcript_product=ubiquitin carboxyl-terminal hydrolase | location=PRFA01000023:320399-32	4	0	1	2	3	1	2	3	1	1	1	0	4	0	1	2	3	1	2	3	1	1	1	0	119800000	68601000	0	3105900	8169200	9470200	308420	15070000	10363000	615090	2492400	1606200	0	17536000	0	0	38633000	26601000	0	16261000	16855000	0	0	0
C4B63_23g83-t42_1-p1	C4B63_23g83-t42_1-p1 | transcript=C4B63_23g83-t42_1 | gene=C4B63_23g83 | organism=Trypanosoma_cruzi_Dm28c_2018 | gene_product=Aminopeptidase M1 | transcript_product=Aminopeptidase M1 | location=PRFA01000023:332043-334646(+) | protein_length=867 | sequence_	8	0	2	2	3	0	4	4	2	2	2	0	8	0	2	2	3	0	4	4	2	2	2	0	711040000	348960000	0	27571000	24911000	60165000	0	127200000	58722000	16968000	23719000	22819000	0	96980000	0	56331000	36845000	31674000	0	56086000	77584000	52849000	48451000	52233000
C4B63_429g3-t42_1-p1;C4B63_23g86-t42_1-p1	C4B63_429g3-t42_1-p1 | transcript=C4B63_429g3-t42_1 | gene=C4B63_429g3 | organism=Trypanosoma_cruzi_Dm28c_2018 | gene_product=dynamin-1-like protein | transcript_product=dynamin-1-like protein | location=PRFA01000429:3827-5788(+) | protein_length=653 | seq	2	0	0	0	0	0	0	0	0	0	0	0	2	0	0	0	0	0	0	0	0	0	0	0	20080000	20080000	0	0	0	0	0	0	0	0	0	0	0	0	0	0	0	0	0	0	0	0	0	0
C4B63_23g89c-t42_1-p1	C4B63_23g89c-t42_1-p1 | transcript=C4B63_23g89c-t42_1 | gene=C4B63_23g89c | organism=Trypanosoma_cruzi_Dm28c_2018 | gene_product=60S acidic ribosomal protein P2 | transcript_product=60S acidic ribosomal protein P2 | location=PRFA01000023:48043-48390(+) | p	0	1	0	0	0	0	0	0	1	1	1	1	0	1	0	0	0	0	0	0	1	1	1	1	74546000	0	15620000	0	0	0	0	0	0	11943000	22949000	16872000	7162800	0	0	0	0	0	0	0	0	0	0	0
C4B63_459g11-t42_1-p1;C4B63_38g191-t42_1-p1;C4B63_240g7-t42_1-p1;C4B63_240g12-t42_1-p1;C4B63_276g3-t42_1-p1;C4B63_72g2-t42_1-p1;C4B63_72g4-t42_1-p1;C4B63_240g10-t42_1-p1;C4B63_72g6-t42_1-p1;C4B63_72g19-t42_1-p1	C4B63_459g11-t42_1-p1 | transcript=C4B63_459g11-t42_1 | gene=C4B63_459g11 | organism=Trypanosoma_cruzi_Dm28c_2018 | gene_product=unspecified product | transcript_product=unspecified product | location=PRFA01000459:27-500(-) | protein_length=157 | sequence_	0	0	0	0	0	0	0	0	0	1	1	0	0	0	0	0	0	0	0	0	0	1	1	0	1065600	0	0	0	0	0	0	0	0	0	601740	463900	0	0	0	0	0	0	0	0	0	0	0	0
C4B63_240g5-t42_1-p1;C4B63_240g3-t42_1-p1	C4B63_240g5-t42_1-p1 | transcript=C4B63_240g5-t42_1 | gene=C4B63_240g5 | organism=Trypanosoma_cruzi_Dm28c_2018 | gene_product=trans-sialidase, Group II | transcript_product=trans-sialidase, Group II | location=PRFA01000240:13637-15841(+) | protein_length=7	0	0	0	0	0	0	0	0	0	0	1	0	0	0	0	0	0	0	0	0	0	0	1	0	981800	0	0	0	0	0	0	0	0	0	0	981800	0	0	0	0	0	0	0	0	0	0	0	0
C4B63_49g106-t42_1-p1;C4B63_242g10-t42_1-p1	C4B63_49g106-t42_1-p1 | transcript=C4B63_49g106-t42_1 | gene=C4B63_49g106 | organism=Trypanosoma_cruzi_Dm28c_2018 | gene_product=histone H2A | transcript_product=histone H2A | location=PRFA01000049:307939-308391(-) | protein_length=150 | sequence_SO=contig	1	1	0	1	1	1	0	1	1	1	1	1	1	1	0	1	1	1	0	1	1	1	1	1	411840000	86983000	20848000	0	11041000	178080000	26250000	0	17208000	12309000	19112000	20740000	19276000	0	0	0	0	0	0	0	0	0	0	0
C4B63_76g487c-t42_1-p1;C4B63_242g12c-t42_1-p1	C4B63_76g487c-t42_1-p1 | transcript=C4B63_76g487c-t42_1 | gene=C4B63_76g487c | organism=Trypanosoma_cruzi_Dm28c_2018 | gene_product=conserved hypothetical protein | transcript_product=conserved hypothetical protein | location=PRFA01000076:16993-17331(-) |	0	0	1	0	0	0	0	1	0	1	0	0	0	0	1	0	0	0	0	1	0	1	0	0	7303300	0	0	1720300	0	0	0	0	1558400	0	4024600	0	0	0	0	0	0	0	0	0	0	0	0	0
C4B63_242g34-t42_1-p1;C4B63_76g15-t42_1-p1	C4B63_242g34-t42_1-p1 | transcript=C4B63_242g34-t42_1 | gene=C4B63_242g34 | organism=Trypanosoma_cruzi_Dm28c_2018 | gene_product=Eukaryotic translation initiation factor 2D | transcript_product=Eukaryotic translation initiation factor 2D | location=PRFA010	0	4	0	0	0	0	0	0	0	0	0	0	0	4	0	0	0	0	0	0	0	0	0	0	11106000	0	11106000	0	0	0	0	0	0	0	0	0	0	0	0	0	0	0	0	0	0	0	0	0
C4B63_56g75-t42_1-p1;C4B63_243g12-t42_1-p1	C4B63_56g75-t42_1-p1 | transcript=C4B63_56g75-t42_1 | gene=C4B63_56g75 | organism=Trypanosoma_cruzi_Dm28c_2018 | gene_product=Vacuolar protein sorting-associated protein VTA1 homolog | transcript_product=Vacuolar protein sorting-associated protein VTA1 hom	0	0	2	0	0	0	0	2	1	2	2	0	0	0	2	0	0	0	0	2	1	2	2	0	36406000	0	0	8507000	0	0	0	0	5319200	2847400	9869700	9862300	0	0	0	24194000	0	0	0	0	15105000	0	18190000	0
C4B63_56g64-t42_1-p1;C4B63_243g4-t42_1-p1	C4B63_56g64-t42_1-p1 | transcript=C4B63_56g64-t42_1 | gene=C4B63_56g64 | organism=Trypanosoma_cruzi_Dm28c_2018 | gene_product=Present in the outer mitochondrial membrane proteome 37 | transcript_product=Present in the outer mitochondrial membrane proteome	1	1	0	1	1	1	0	1	1	1	1	1	1	1	0	1	1	1	0	1	1	1	1	1	50360000	660760	7276700	0	2007200	745510	8316800	0	3630500	6842800	8547800	9064200	3267500	0	0	0	0	0	0	0	0	0	0	0
C4B63_25g325-t42_1-p1;C4B63_244g1-t42_1-p1	C4B63_25g325-t42_1-p1 | transcript=C4B63_25g325-t42_1 | gene=C4B63_25g325 | organism=Trypanosoma_cruzi_Dm28c_2018 | gene_product=conserved hypothetical protein | transcript_product=conserved hypothetical protein | location=PRFA01000025:18086-18916(-) | pro	2	1	1	2	2	1	1	0	0	2	0	0	2	1	1	2	2	1	1	0	0	2	0	0	15093000	2352100	164660	170540	6090600	3632700	157810	1420100	0	0	1104400	0	0	0	0	0	10285000	0	0	0	0	0	6059600	0
C4B63_244g4-t42_1-p1;C4B63_25g329-t42_1-p1	C4B63_244g4-t42_1-p1 | transcript=C4B63_244g4-t42_1 | gene=C4B63_244g4 | organism=Trypanosoma_cruzi_Dm28c_2018 | gene_product=Nuclear migration protein nudC | transcript_product=Nuclear migration protein nudC | location=PRFA01000244:5815-7080(+) | protein_	4	3	3	3	3	1	4	2	1	4	3	2	4	3	3	3	3	1	4	2	1	4	3	2	736230000	199910000	10788000	33306000	74916000	191520000	20133000	149000000	7940000	2876300	31945000	11597000	2296900	84183000	66471000	51152000	98396000	83248000	0	67563000	43168000	0	35248000	41873000
C4B63_84g34-t42_1-p1;C4B63_246g3-t42_1-p1	C4B63_84g34-t42_1-p1 | transcript=C4B63_84g34-t42_1 | gene=C4B63_84g34 | organism=Trypanosoma_cruzi_Dm28c_2018 | gene_product=Tetratricopeptide repeat protein 4 | transcript_product=Tetratricopeptide repeat protein 4 | location=PRFA01000084:118609-119781(+	0	0	0	1	3	0	0	1	0	3	3	0	0	0	0	1	3	0	0	1	0	3	3	0	360900000	0	0	0	6525400	220950000	0	0	5076900	0	67426000	60924000	0	0	0	0	0	121110000	0	0	0	0	85754000	117590000
C4B63_41g194-t42_1-p1;C4B63_248g14-t42_1-p1	C4B63_41g194-t42_1-p1 | transcript=C4B63_41g194-t42_1 | gene=C4B63_41g194 | organism=Trypanosoma_cruzi_Dm28c_2018 | gene_product=glucose-6-phosphate isomerase, glycosomal | transcript_product=glucose-6-phosphate isomerase, glycosomal | location=PRFA0100004	8	0	8	6	6	0	7	4	3	4	3	0	8	0	8	6	6	0	7	4	3	4	3	0	1422100000	537320000	0	118640000	70911000	208050000	0	357780000	61818000	13631000	31141000	22819000	0	99405000	0	91788000	60612000	68630000	0	100540000	80018000	44303000	56668000	75604000
C4B63_358g1-t42_1-p1;C4B63_326g16-t42_1-p1;C4B63_249g23-t42_1-p1	C4B63_358g1-t42_1-p1 | transcript=C4B63_358g1-t42_1 | gene=C4B63_358g1 | organism=Trypanosoma_cruzi_Dm28c_2018 | gene_product=dihydrolipoamide dehydrogenase | transcript_product=dihydrolipoamide dehydrogenase | location=PRFA01000358:1515-3170(+) | protein_	0	0	2	1	0	0	0	0	0	0	0	0	0	0	2	1	0	0	0	0	0	0	0	0	7774600	0	0	3705200	4069400	0	0	0	0	0	0	0	0	0	0	0	0	0	0	0	0	0	0	0
C4B63_24g1533c-t42_1-p1	C4B63_24g1533c-t42_1-p1 | transcript=C4B63_24g1533c-t42_1 | gene=C4B63_24g1533c | organism=Trypanosoma_cruzi_Dm28c_2018 | gene_product=conserved hypothetical protein | transcript_product=conserved hypothetical protein | location=PRFA01000024:141180-141440(	1	1	0	1	1	0	0	1	1	1	1	0	1	1	0	1	1	0	0	1	1	1	1	0	308530000	120340000	2373100	0	17783000	56738000	0	0	43297000	18810000	22268000	26916000	0	67782000	0	0	0	44812000	0	0	83925000	53488000	0	0
C4B63_24g190-t42_1-p1	C4B63_24g190-t42_1-p1 | transcript=C4B63_24g190-t42_1 | gene=C4B63_24g190 | organism=Trypanosoma_cruzi_Dm28c_2018 | gene_product=Exportin-7 | transcript_product=Exportin-7 | location=PRFA01000024:425312-428581(-) | protein_length=1089 | sequence_SO=contig	1	1	0	2	1	1	0	2	1	0	0	0	1	1	0	2	1	1	0	2	1	0	0	0	28735000	116410	0	0	15613000	75826	470100	0	10827000	1633700	0	0	0	0	0	0	40970000	0	0	0	49534000	0	0	0
C4B63_24g191-t42_1-p1	C4B63_24g191-t42_1-p1 | transcript=C4B63_24g191-t42_1 | gene=C4B63_24g191 | organism=Trypanosoma_cruzi_Dm28c_2018 | gene_product=deoxyhypusine hydroxylase | transcript_product=deoxyhypusine hydroxylase | location=PRFA01000024:423510-424466(-) | protein_len	3	0	3	1	0	0	0	2	0	0	0	0	3	0	3	1	0	0	0	2	0	0	0	0	94809000	53797000	0	17810000	8087500	0	0	0	15114000	0	0	0	0	29477000	0	66590000	0	0	0	0	49757000	0	0	0
C4B63_24g195-t42_1-p1;C4B63_24g194-t42_1-p1;C4B63_24g196-t42_1-p1	C4B63_24g195-t42_1-p1 | transcript=C4B63_24g195-t42_1 | gene=C4B63_24g195 | organism=Trypanosoma_cruzi_Dm28c_2018 | gene_product=microtubule-associated protein | transcript_product=microtubule-associated protein | location=PRFA01000024:407430-410843(-) | p	2	0	0	0	0	0	0	1	0	1	1	1	2	0	0	0	0	0	0	1	0	1	1	1	28205000	11556000	0	0	0	0	0	0	7626000	0	4704500	2425400	1892500	0	0	0	0	0	0	0	0	0	0	0
C4B63_24g197-t42_1-p1	C4B63_24g197-t42_1-p1 | transcript=C4B63_24g197-t42_1 | gene=C4B63_24g197 | organism=Trypanosoma_cruzi_Dm28c_2018 | gene_product=nucleolar protein | transcript_product=nucleolar protein | location=PRFA01000024:397284-399671(-) | protein_length=795 | sequen	21	15	17	16	16	18	21	19	16	14	11	14	21	15	17	16	16	18	21	19	16	14	11	14	5.8829e+09	1314200000	250250000	345870000	366320000	709790000	417990000	1.5062e+09	304960000	221840000	216740000	133500000	95230000	191570000	303800000	221800000	176460000	194060000	248980000	284600000	163990000	188300000	146960000	125510000
C4B63_24g203-t42_1-p1	C4B63_24g203-t42_1-p1 | transcript=C4B63_24g203-t42_1 | gene=C4B63_24g203 | organism=Trypanosoma_cruzi_Dm28c_2018 | gene_product=conserved hypothetical protein | transcript_product=conserved hypothetical protein | location=PRFA01000024:388579-389403(-) | p	1	0	0	0	0	0	0	0	0	0	0	0	1	0	0	0	0	0	0	0	0	0	0	0	602240	602240	0	0	0	0	0	0	0	0	0	0	0	0	0	0	0	0	0	0	0	0	0	0
C4B63_24g263-t42_1-p1	C4B63_24g263-t42_1-p1 | transcript=C4B63_24g263-t42_1 | gene=C4B63_24g263 | organism=Trypanosoma_cruzi_Dm28c_2018 | gene_product=nitrilase | transcript_product=nitrilase | location=PRFA01000024:234345-235175(-) | protein_length=276 | sequence_SO=contig | S	8	0	1	0	0	0	1	4	0	0	0	0	1	0	0	0	0	0	0	1	0	0	0	0	94961000	69764000	0	0	0	0	0	0	25198000	0	0	0	0	0	0	0	0	0	0	0	0	0	0	0
C4B63_24g323-t42_1-p1	C4B63_24g323-t42_1-p1 | transcript=C4B63_24g323-t42_1 | gene=C4B63_24g323 | organism=Trypanosoma_cruzi_Dm28c_2018 | gene_product=conserved hypothetical protein | transcript_product=conserved hypothetical protein | location=PRFA01000024:110412-110942(-) | p	0	1	1	0	0	1	0	0	0	0	0	1	0	1	1	0	0	1	0	0	0	0	0	1	10070000	0	2792500	1191200	0	0	5530500	0	0	0	0	0	555890	0	0	0	0	0	0	0	0	0	0	0
C4B63_24g356-t42_1-p1;C4B63_18g187-t42_1-p1;C4B63_24g346-t42_1-p1	C4B63_24g356-t42_1-p1 | transcript=C4B63_24g356-t42_1 | gene=C4B63_24g356 | organism=Trypanosoma_cruzi_Dm28c_2018 | gene_product=retrotransposon hot spot (RHS) protein | transcript_product=retrotransposon hot spot (RHS) protein | location=PRFA01000024:2794	4	3	4	5	6	5	4	3	3	5	5	4	0	0	0	0	0	0	0	0	0	0	0	0	372240000	0	0	0	0	205280000	43582000	110870000	12511000	0	0	0	0	0	0	0	0	0	0	0	0	0	0	0
C4B63_24g365-t42_1-p1;C4B63_24g357-t42_1-p1;C4B63_141g14-t42_1-p1;C4B63_26g137-t42_1-p1;C4B63_162g22-t42_1-p1;C4B63_12g412-t42_1-p1;C4B63_61g156-t42_1-p1	C4B63_24g365-t42_1-p1 | transcript=C4B63_24g365-t42_1 | gene=C4B63_24g365 | organism=Trypanosoma_cruzi_Dm28c_2018 | gene_product=retrotransposon hot spot (RHS) protein | transcript_product=retrotransposon hot spot (RHS) protein | location=PRFA01000024:2202	13	13	15	15	24	17	14	11	9	17	17	16	1	2	2	2	4	2	1	1	0	3	2	3	15849000000	1.7548e+09	448890000	786120000	1150800000	4423700000	903690000	2324200000	723420000	348320000	1.5466e+09	1262700000	176060000	379600000	911890000	628540000	676390000	1109700000	658630000	562480000	552700000	616550000	1255600000	1235700000
C4B63_250g10-t42_1-p1;C4B63_250g19-t42_1-p1;C4B63_250g20-t42_1-p1;C4B63_11g496-t42_1-p1;C4B63_223g18-t42_1-p1;C4B63_2g282-t42_1-p1;C4B63_5g690-t42_1-p1;C4B63_38g309-t42_1-p1;C4B63_152g42-t42_1-p1;C4B63_194g29-t42_1-p1;C4B63_177g28-t42_1-p1;C4B63_75g75-t42_1-p1;C4B63_177g5-t42_1-p1;C4B63_20g127-t42_1-p1;C4B63_194g25-t42_1-p1;C4B63_116g25-t42_1-p1;C4B63_1g1157-t42_1-p1;C4B63_384g19-t42_1-p1;C4B63_3…	C4B63_250g10-t42_1-p1 | transcript=C4B63_250g10-t42_1 | gene=C4B63_250g10 | organism=Trypanosoma_cruzi_Dm28c_2018 | gene_product=retrotransposon hot spot (RHS) protein | transcript_product=retrotransposon hot spot (RHS) protein | location=PRFA01000250:3086	20	4	10	11	10	5	18	8	9	8	6	2	2	0	1	0	0	0	1	1	1	0	0	0	3.3716e+09	924840000	63940000	209450000	259370000	551120000	90490000	621980000	214200000	91608000	186320000	130690000	27590000	262940000	150220000	211550000	200050000	196520000	104870000	218190000	178630000	178250000	171340000	212100000
C4B63_250g24-t42_1-p1;C4B63_164g17-t42_1-p1	C4B63_250g24-t42_1-p1 | transcript=C4B63_250g24-t42_1 | gene=C4B63_250g24 | organism=Trypanosoma_cruzi_Dm28c_2018 | gene_product=retrotransposon hot spot protein (RHS) | transcript_product=retrotransposon hot spot protein (RHS) | location=PRFA01000250:3560	6	1	5	8	5	3	7	5	5	6	3	1	2	0	1	2	2	1	2	1	1	1	1	0	1141800000	238640000	0	78541000	109890000	189080000	21965000	196630000	98085000	57967000	91635000	59350000	0	59790000	0	89932000	85841000	86350000	143780000	60652000	124460000	112820000	128430000	114990000
C4B63_250g25-t42_1-p1	C4B63_250g25-t42_1-p1 | transcript=C4B63_250g25-t42_1 | gene=C4B63_250g25 | organism=Trypanosoma_cruzi_Dm28c_2018 | gene_product=retrotransposon hot spot (RHS) protein | transcript_product=retrotransposon hot spot (RHS) protein | location=PRFA01000250:1867	8	5	5	5	7	6	4	5	4	4	6	4	1	0	0	0	0	0	0	1	0	0	0	0	74735000	63579000	0	0	0	311960	0	0	10844000	0	0	0	0	0	0	0	0	0	0	0	0	0	0	0
C4B63_258g30-t42_1-p1;C4B63_258g29-t42_1-p1;C4B63_258g28-t42_1-p1;C4B63_258g27-t42_1-p1;C4B63_251g18-t42_1-p1;C4B63_251g12-t42_1-p1	C4B63_258g30-t42_1-p1 | transcript=C4B63_258g30-t42_1 | gene=C4B63_258g30 | organism=Trypanosoma_cruzi_Dm28c_2018 | gene_product=conserved hypothetical protein | transcript_product=conserved hypothetical protein | location=PRFA01000258:7307-8674(-) | prote	18	17	13	17	18	18	17	16	12	16	14	11	1	1	1	1	1	1	1	1	1	1	1	1	4506700000	814440000	231090000	272260000	403050000	848330000	238400000	620190000	363260000	212160000	266970000	191730000	44790000	338610000	692490000	580570000	449640000	315360000	444620000	298860000	587620000	672810000	499030000	442030000
C4B63_251g17-t42_1-p1;C4B63_251g16-t42_1-p1;C4B63_251g15-t42_1-p1;C4B63_251g14-t42_1-p1;C4B63_251g13-t42_1-p1	C4B63_251g17-t42_1-p1 | transcript=C4B63_251g17-t42_1 | gene=C4B63_251g17 | organism=Trypanosoma_cruzi_Dm28c_2018 | gene_product=conserved hypothetical protein | transcript_product=conserved hypothetical protein | location=PRFA01000251:29805-31172(+) | pro	18	17	13	17	18	18	17	16	12	16	14	11	0	0	0	0	0	0	0	0	0	0	0	0	1.4666e+09	253610000	58833000	135330000	194730000	183750000	72471000	314610000	85715000	50690000	57593000	38519000	20694000	0	251740000	247860000	226220000	106940000	154100000	129520000	0	0	0	155680000
C4B63_2g505-t42_1-p1;C4B63_252g12-t42_1-p1	C4B63_2g505-t42_1-p1 | transcript=C4B63_2g505-t42_1 | gene=C4B63_2g505 | organism=Trypanosoma_cruzi_Dm28c_2018 | gene_product=Leucine-rich repeat-containing protein 74B | transcript_product=Leucine-rich repeat-containing protein 74B | location=PRFA01000002	0	0	0	0	0	1	0	0	0	0	0	0	0	0	0	0	0	1	0	0	0	0	0	0	0	0	0	0	0	0	0	0	0	0	0	0	0	0	0	0	0	0	0	0	0	0	0	0
C4B63_2g507-t42_1-p1;C4B63_252g14-t42_1-p1	C4B63_2g507-t42_1-p1 | transcript=C4B63_2g507-t42_1 | gene=C4B63_2g507 | organism=Trypanosoma_cruzi_Dm28c_2018 | gene_product=zinc-finger protein | transcript_product=zinc-finger protein | location=PRFA01000002:1315807-1317360(-) | protein_length=517 | seq	5	3	7	5	7	3	6	7	4	9	5	3	5	3	7	5	7	3	6	7	4	9	5	3	850010000	164670000	10687000	38615000	41901000	195500000	22000000	109070000	54037000	19460000	141760000	46726000	5581500	44153000	40707000	39109000	41041000	49328000	33307000	41834000	48219000	65439000	103490000	83051000
C4B63_2g485-t42_1-p1;C4B63_252g22-t42_1-p1	C4B63_2g485-t42_1-p1 | transcript=C4B63_2g485-t42_1 | gene=C4B63_2g485 | organism=Trypanosoma_cruzi_Dm28c_2018 | gene_product=T-complex protein 1, beta subunit | transcript_product=T-complex protein 1, beta subunit | location=PRFA01000002:1336469-1338058(+	22	18	22	19	24	16	24	20	16	17	17	7	22	18	22	19	24	16	24	20	16	17	17	7	12465000000	3.2924e+09	231430000	728280000	625560000	2.1363e+09	320670000	2855300000	787290000	367270000	587210000	511030000	22353000	421530000	279320000	404990000	329090000	382050000	290850000	467240000	344130000	374670000	426990000	417630000
C4B63_2g486-t42_1-p1;C4B63_252g23-t42_1-p1	C4B63_2g486-t42_1-p1 | transcript=C4B63_2g486-t42_1 | gene=C4B63_2g486 | organism=Trypanosoma_cruzi_Dm28c_2018 | gene_product=Serine-threonine kinase receptor-associated protein | transcript_product=Serine-threonine kinase receptor-associated protein | loc	3	1	1	1	5	0	2	2	1	3	0	1	3	1	1	1	5	0	2	2	1	3	0	1	304610000	119240000	9059700	18682000	10600000	103560000	0	5617100	7641000	1246600	27524000	0	1435600	52746000	0	0	0	65884000	0	38778000	0	0	55920000	0
C4B63_253g15-t42_1-p1;C4B63_6g148-t42_1-p1;C4B63_6g146-t42_1-p1	C4B63_253g15-t42_1-p1 | transcript=C4B63_253g15-t42_1 | gene=C4B63_253g15 | organism=Trypanosoma_cruzi_Dm28c_2018 | gene_product=haloacid dehalogenase-like hydrolase | transcript_product=haloacid dehalogenase-like hydrolase | location=PRFA01000253:19300-20	5	1	6	3	4	0	7	5	2	3	2	0	5	1	6	3	4	0	7	5	2	3	2	0	1359600000	478210000	2414800	75955000	58213000	136950000	0	421770000	74435000	19030000	59617000	32982000	0	140040000	0	98817000	78483000	74955000	0	133860000	91365000	77710000	101430000	80281000
C4B63_25g113-t42_1-p1	C4B63_25g113-t42_1-p1 | transcript=C4B63_25g113-t42_1 | gene=C4B63_25g113 | organism=Trypanosoma_cruzi_Dm28c_2018 | gene_product=GMP reductase | transcript_product=GMP reductase | location=PRFA01000025:413802-415277(+) | protein_length=491 | sequence_SO=co	1	0	1	1	4	0	1	0	0	1	1	0	1	0	1	1	4	0	1	0	0	1	1	0	31895000	846160	0	211270	453910	27070000	0	1976500	0	0	661970	674490	0	0	0	0	0	0	0	0	0	0	0	0
C4B63_61g72-t42_1-p1;C4B63_25g140-t42_1-p1	C4B63_61g72-t42_1-p1 | transcript=C4B63_61g72-t42_1 | gene=C4B63_61g72 | organism=Trypanosoma_cruzi_Dm28c_2018 | gene_product=conserved hypothetical protein | transcript_product=conserved hypothetical protein | location=PRFA01000061:177493-179118(-) | prot	0	0	0	1	0	0	0	0	0	0	0	0	0	0	0	1	0	0	0	0	0	0	0	0	3140600	0	0	0	3140600	0	0	0	0	0	0	0	0	0	0	0	0	0	0	0	0	0	0	0
C4B63_25g189-t42_1-p1	C4B63_25g189-t42_1-p1 | transcript=C4B63_25g189-t42_1 | gene=C4B63_25g189 | organism=Trypanosoma_cruzi_Dm28c_2018 | gene_product=35-cyclic nucleotide phosphodiesterase | transcript_product=35-cyclic nucleotide phosphodiesterase | location=PRFA01000025:	0	1	0	0	0	0	0	0	0	0	0	1	0	1	0	0	0	0	0	0	0	0	0	1	3310000	0	2513000	0	0	0	0	0	0	0	0	0	797050	0	0	0	0	0	0	0	0	0	0	0
C4B63_25g192-t42_1-p1	C4B63_25g192-t42_1-p1 | transcript=C4B63_25g192-t42_1 | gene=C4B63_25g192 | organism=Trypanosoma_cruzi_Dm28c_2018 | gene_product=NAA35 | transcript_product=NAA35 | location=PRFA01000025:327575-329785(-) | protein_length=736 | sequence_SO=contig | SO=protei	5	0	3	2	1	0	3	4	2	2	3	0	5	0	3	2	1	0	3	4	2	2	3	0	388000000	142730000	0	23352000	25378000	17291000	0	83339000	50531000	10832000	15286000	19267000	0	29656000	0	38517000	33307000	0	0	36532000	49789000	46442000	41058000	42873000
C4B63_25g196-t42_1-p1	C4B63_25g196-t42_1-p1 | transcript=C4B63_25g196-t42_1 | gene=C4B63_25g196 | organism=Trypanosoma_cruzi_Dm28c_2018 | gene_product=conserved hypothetical protein | transcript_product=conserved hypothetical protein | location=PRFA01000025:309941-311569(-) | p	0	0	1	0	1	0	0	0	2	1	2	0	0	0	1	0	1	0	0	0	2	1	2	0	45997000	0	0	3445300	0	788090	0	0	0	17960000	1602500	22201000	0	0	0	0	0	0	0	0	0	0	0	0
C4B63_25g201-t42_1-p1	C4B63_25g201-t42_1-p1 | transcript=C4B63_25g201-t42_1 | gene=C4B63_25g201 | organism=Trypanosoma_cruzi_Dm28c_2018 | gene_product=[Skp1-protein]-hydroxyproline N-acetylglucosaminyltransferase | transcript_product=[Skp1-protein]-hydroxyproline N-acetylglucos	0	1	0	0	0	3	0	0	0	0	0	0	0	1	0	0	0	3	0	0	0	0	0	0	20047000	0	1563500	0	0	0	18483000	0	0	0	0	0	0	0	0	0	0	0	0	0	0	0	0	0
C4B63_25g203-t42_1-p1	C4B63_25g203-t42_1-p1 | transcript=C4B63_25g203-t42_1 | gene=C4B63_25g203 | organism=Trypanosoma_cruzi_Dm28c_2018 | gene_product=conserved hypothetical protein | transcript_product=conserved hypothetical protein | location=PRFA01000025:295635-296690(-) | p	0	0	0	0	0	1	0	0	0	0	0	0	0	0	0	0	0	1	0	0	0	0	0	0	401700	0	0	0	0	0	401700	0	0	0	0	0	0	0	0	0	0	0	0	0	0	0	0	0
C4B63_25g206-t42_1-p1	C4B63_25g206-t42_1-p1 | transcript=C4B63_25g206-t42_1 | gene=C4B63_25g206 | organism=Trypanosoma_cruzi_Dm28c_2018 | gene_product=hydrolase, alpha/beta fold family | transcript_product=hydrolase, alpha/beta fold family | location=PRFA01000025:290273-291211(	5	2	2	2	5	2	3	4	3	2	2	2	5	2	2	2	5	2	3	4	3	2	2	2	633570000	227300000	23949000	4864500	11202000	121360000	23364000	111350000	29034000	54728000	10743000	3662300	12021000	82871000	81726000	16219000	13778000	51013000	43381000	43466000	40367000	187750000	24058000	13122000
C4B63_25g221-t42_1-p1	C4B63_25g221-t42_1-p1 | transcript=C4B63_25g221-t42_1 | gene=C4B63_25g221 | organism=Trypanosoma_cruzi_Dm28c_2018 | gene_product=UDP-sugar pyrophosphorylase | transcript_product=UDP-sugar pyrophosphorylase | location=PRFA01000025:255869-257356(-) | protein	1	0	0	0	0	0	0	0	0	1	1	0	1	0	0	0	0	0	0	0	0	1	1	0	16457000	1946400	0	0	0	0	0	0	0	0	7102300	7408200	0	0	0	0	0	0	0	0	0	0	0	0
C4B63_25g228-t42_1-p1	C4B63_25g228-t42_1-p1 | transcript=C4B63_25g228-t42_1 | gene=C4B63_25g228 | organism=Trypanosoma_cruzi_Dm28c_2018 | gene_product=Putative uridine kinase C227.14 | transcript_product=Putative uridine kinase C227.14 | location=PRFA01000025:244009-244761(-) |	0	0	1	1	2	0	1	0	0	0	0	0	0	0	1	1	2	0	1	0	0	0	0	0	32791000	0	0	6047400	4606400	18059000	0	4077700	0	0	0	0	0	0	0	0	0	0	0	0	0	0	0	0
C4B63_25g232-t42_1-p1	C4B63_25g232-t42_1-p1 | transcript=C4B63_25g232-t42_1 | gene=C4B63_25g232 | organism=Trypanosoma_cruzi_Dm28c_2018 | gene_product=Tetratricopeptide repeat protein 27 homolog | transcript_product=Tetratricopeptide repeat protein 27 homolog | location=PRFA010	0	0	0	0	0	0	0	0	0	1	0	0	0	0	0	0	0	0	0	0	0	1	0	0	434770	0	0	0	0	0	0	0	0	0	434770	0	0	0	0	0	0	0	0	0	0	0	0	0
C4B63_25g237-t42_1-p1	C4B63_25g237-t42_1-p1 | transcript=C4B63_25g237-t42_1 | gene=C4B63_25g237 | organism=Trypanosoma_cruzi_Dm28c_2018 | gene_product=eukaryotic translation initiation factor 3 subunit b | transcript_product=eukaryotic translation initiation factor 3 subunit b	4	0	1	2	9	0	4	1	1	1	0	0	4	0	1	2	9	0	4	1	1	1	0	0	300180000	80714000	0	355360	5922900	136550000	0	53678000	10481000	371090	12109000	0	0	30935000	0	0	13822000	40305000	0	22272000	0	0	0	0
C4B63_25g239-t42_1-p1	C4B63_25g239-t42_1-p1 | transcript=C4B63_25g239-t42_1 | gene=C4B63_25g239 | organism=Trypanosoma_cruzi_Dm28c_2018 | gene_product=carnitine O-acetyltransferase | transcript_product=carnitine O-acetyltransferase | location=PRFA01000025:210791-212980(-) | pro	1	1	1	1	0	1	1	1	1	1	0	1	1	1	1	1	0	1	1	1	1	1	0	1	13408000	506560	439810	710380	1790100	0	1697600	2328000	2142900	1798100	1518400	0	476650	0	0	0	0	0	0	0	0	0	0	0
C4B63_25g240-t42_1-p1	C4B63_25g240-t42_1-p1 | transcript=C4B63_25g240-t42_1 | gene=C4B63_25g240 | organism=Trypanosoma_cruzi_Dm28c_2018 | gene_product=Macro domain containing protein | transcript_product=Macro domain containing protein | location=PRFA01000025:209466-210359(-) |	2	0	2	0	2	0	2	0	0	0	3	0	2	0	2	0	2	0	2	0	0	0	3	0	100420000	28784000	0	13376000	0	15612000	0	29515000	0	0	0	13129000	0	26047000	0	0	0	22716000	0	0	0	0	0	0
C4B63_25g253-t42_1-p1	C4B63_25g253-t42_1-p1 | transcript=C4B63_25g253-t42_1 | gene=C4B63_25g253 | organism=Trypanosoma_cruzi_Dm28c_2018 | gene_product=otubain cysteine peptidase, Clan CA, family C65 | transcript_product=otubain cysteine peptidase, Clan CA, family C65 | location	1	1	2	2	0	0	2	4	1	2	0	1	1	1	2	2	0	0	2	4	1	2	0	1	173330000	1182200	2566200	18299000	31790000	0	0	51200000	33225000	2144200	32332000	0	594290	0	0	39997000	123210000	0	0	98398000	48839000	0	57868000	0
C4B63_25g257-t42_1-p1	C4B63_25g257-t42_1-p1 | transcript=C4B63_25g257-t42_1 | gene=C4B63_25g257 | organism=Trypanosoma_cruzi_Dm28c_2018 | gene_product=zinc-finger protein ZPR1 | transcript_product=zinc-finger protein ZPR1 | location=PRFA01000025:174495-175895(-) | protein_lengt	2	0	0	1	1	0	1	0	0	0	0	0	2	0	0	1	1	0	1	0	0	0	0	0	14152000	6868700	0	0	648290	1762500	0	4872300	0	0	0	0	0	0	0	0	0	0	0	0	0	0	0	0
C4B63_25g294-t42_1-p1	C4B63_25g294-t42_1-p1 | transcript=C4B63_25g294-t42_1 | gene=C4B63_25g294 | organism=Trypanosoma_cruzi_Dm28c_2018 | gene_product=Thioredoxin-like | transcript_product=Thioredoxin-like | location=PRFA01000025:82330-82929(-) | protein_length=199 | sequence_S	6	3	4	4	3	1	5	3	3	4	3	1	6	3	4	4	3	1	5	3	3	4	3	1	4842800000	1382700000	35610000	318110000	271430000	567750000	25374000	1352700000	400390000	79407000	218050000	190910000	346800	403400000	77125000	425640000	222720000	213250000	0	380740000	495810000	224190000	398370000	412350000
C4B63_25g299-t42_1-p1	C4B63_25g299-t42_1-p1 | transcript=C4B63_25g299-t42_1 | gene=C4B63_25g299 | organism=Trypanosoma_cruzi_Dm28c_2018 | gene_product=conserved hypothetical protein | transcript_product=conserved hypothetical protein | location=PRFA01000025:75029-76525(-) | pro	0	2	0	2	0	4	0	0	1	1	1	2	0	2	0	2	0	4	0	0	1	1	1	2	44819000	0	8343500	0	8950400	0	19661000	0	0	984190	566640	3678800	2634600	0	48934000	0	0	0	0	0	0	33614000	0	0
C4B63_25g308-t42_1-p1	C4B63_25g308-t42_1-p1 | transcript=C4B63_25g308-t42_1 | gene=C4B63_25g308 | organism=Trypanosoma_cruzi_Dm28c_2018 | gene_product=conserved hypothetical protein | transcript_product=conserved hypothetical protein | location=PRFA01000025:57277-60306(-) | pro	0	0	1	0	1	0	1	0	0	0	0	0	0	0	1	0	1	0	1	0	0	0	0	0	1565100	0	0	156490	0	759500	0	649090	0	0	0	0	0	0	0	0	0	0	0	0	0	0	0	0
C4B63_25g309-t42_1-p1	C4B63_25g309-t42_1-p1 | transcript=C4B63_25g309-t42_1 | gene=C4B63_25g309 | organism=Trypanosoma_cruzi_Dm28c_2018 | gene_product=Uncharacterized protein At1g32220, chloroplastic | transcript_product=Uncharacterized protein At1g32220, chloroplastic | locati	0	1	0	1	0	1	0	0	0	0	0	1	0	1	0	1	0	1	0	0	0	0	0	1	14484000	0	3038600	0	6473100	0	4359500	0	0	0	0	0	612820	0	0	0	0	0	0	0	0	0	0	0
C4B63_25g312-t42_1-p1	C4B63_25g312-t42_1-p1 | transcript=C4B63_25g312-t42_1 | gene=C4B63_25g312 | organism=Trypanosoma_cruzi_Dm28c_2018 | gene_product=proteasome alpha 3 subunit | transcript_product=proteasome alpha 3 subunit | location=PRFA01000025:50825-51685(-) | protein_len	6	0	3	5	2	0	3	3	4	1	3	0	6	0	3	5	2	0	3	3	4	1	3	0	1107600000	509070000	0	68283000	80833000	94031000	0	193750000	76818000	34031000	16325000	34417000	0	95018000	0	94896000	60940000	110280000	0	81170000	113480000	62089000	0	73578000
C4B63_25g317-t42_1-p1	C4B63_25g317-t42_1-p1 | transcript=C4B63_25g317-t42_1 | gene=C4B63_25g317 | organism=Trypanosoma_cruzi_Dm28c_2018 | gene_product=threonine synthase | transcript_product=threonine synthase | location=PRFA01000025:37242-39233(-) | protein_length=663 | sequen	4	1	1	2	0	2	1	1	0	0	1	1	4	1	1	2	0	2	1	1	0	0	1	1	95828000	65218000	2137100	1797300	6134200	0	6596900	8439100	3529600	0	0	618060	1357600	19992000	0	0	0	0	21966000	0	0	0	0	0
C4B63_61g73-t42_1-p1;C4B63_25g968c-t42_1-p1	C4B63_61g73-t42_1-p1 | transcript=C4B63_61g73-t42_1 | gene=C4B63_61g73 | organism=Trypanosoma_cruzi_Dm28c_2018 | gene_product=Acyl-CoA-binding domain-containing protein 5 | transcript_product=Acyl-CoA-binding domain-containing protein 5 | location=PRFA0100	0	0	0	0	0	0	0	1	0	1	0	0	0	0	0	0	0	0	0	1	0	1	0	0	9141200	0	0	0	0	0	0	0	7491900	0	1649300	0	0	0	0	0	0	0	0	0	0	0	0	0
C4B63_38g98-t42_1-p1;C4B63_261g7-t42_1-p1	C4B63_38g98-t42_1-p1 | transcript=C4B63_38g98-t42_1 | gene=C4B63_38g98 | organism=Trypanosoma_cruzi_Dm28c_2018 | gene_product=ubiquitin-conjugating enzyme E2 | transcript_product=ubiquitin-conjugating enzyme E2 | location=PRFA01000038:201137-201592(+) | pr	0	0	0	0	0	1	0	1	0	0	0	0	0	0	0	0	0	1	0	1	0	0	0	0	6135600	0	0	0	0	0	2824400	0	3311300	0	0	0	0	0	0	0	0	0	0	0	0	0	0	0
C4B63_263g3-t42_1-p1;C4B63_7g312-t42_1-p1	C4B63_263g3-t42_1-p1 | transcript=C4B63_263g3-t42_1 | gene=C4B63_263g3 | organism=Trypanosoma_cruzi_Dm28c_2018 | gene_product=conserved hypothetical protein | transcript_product=conserved hypothetical protein | location=PRFA01000263:223-1488(+) | protein_l	0	1	1	2	0	0	1	0	0	0	0	0	0	1	1	2	0	0	1	0	0	0	0	0	13757000	0	1286000	2718300	5265900	0	0	4486700	0	0	0	0	0	0	0	0	0	0	0	0	0	0	0	0
C4B63_263g7-t42_1-p1	C4B63_263g7-t42_1-p1 | transcript=C4B63_263g7-t42_1 | gene=C4B63_263g7 | organism=Trypanosoma_cruzi_Dm28c_2018 | gene_product=ruvB-like DNA helicase | transcript_product=ruvB-like DNA helicase | location=PRFA01000263:5953-7332(+) | protein_length=459 | seq	8	5	14	9	7	4	10	9	7	7	6	5	0	0	1	0	0	0	0	0	0	0	0	0	15169000	0	0	15169000	0	0	0	0	0	0	0	0	0	0	0	0	0	0	0	0	0	0	0	0
C4B63_267g18-t42_1-p1;C4B63_12g318-t42_1-p1	C4B63_267g18-t42_1-p1 | transcript=C4B63_267g18-t42_1 | gene=C4B63_267g18 | organism=Trypanosoma_cruzi_Dm28c_2018 | gene_product=conserved hypothetical protein | transcript_product=conserved hypothetical protein | location=PRFA01000267:10511-11836(-) | pro	0	8	0	0	0	5	0	0	0	0	0	4	0	8	0	0	0	5	0	0	0	0	0	4	217610000	0	46685000	0	0	0	137790000	0	0	0	0	0	33135000	0	114850000	0	0	0	127720000	0	0	0	0	0
C4B63_26g1318c-t42_1-p1	C4B63_26g1318c-t42_1-p1 | transcript=C4B63_26g1318c-t42_1 | gene=C4B63_26g1318c | organism=Trypanosoma_cruzi_Dm28c_2018 | gene_product=60S acidic ribosomal protein P2 | transcript_product=60S acidic ribosomal protein P2 | location=PRFA01000026:258151-25848	1	2	2	2	2	2	2	2	2	2	2	2	1	2	2	2	2	2	2	2	2	2	2	2	1.5589e+09	376710000	10896000	19169000	127840000	515400000	22678000	270420000	37244000	32627000	67451000	71000000	7483000	0	81028000	86634000	149830000	283560000	58585000	196900000	80439000	126430000	134780000	187400000
C4B63_26g141-t42_1-p1;C4B63_538g3-t42_1-p1	C4B63_26g141-t42_1-p1 | transcript=C4B63_26g141-t42_1 | gene=C4B63_26g141 | organism=Trypanosoma_cruzi_Dm28c_2018 | gene_product=retrotransposon hot spot (RHS) protein | transcript_product=retrotransposon hot spot (RHS) protein | location=PRFA01000026:4273	7	2	5	4	3	4	7	5	1	5	5	3	0	0	0	0	0	0	0	0	0	0	0	0	415880000	2643700	10079000	41524000	50448000	0	60567000	144860000	41514000	0	30062000	24853000	9325900	0	0	0	0	0	0	0	0	0	0	0
C4B63_280g10-t42_1-p1;C4B63_26g188-t42_1-p1	C4B63_280g10-t42_1-p1 | transcript=C4B63_280g10-t42_1 | gene=C4B63_280g10 | organism=Trypanosoma_cruzi_Dm28c_2018 | gene_product=prostaglandin F2alpha synthase | transcript_product=prostaglandin F2alpha synthase | location=PRFA01000280:25188-27269(+) | pro	0	2	0	1	1	0	0	0	0	1	0	1	0	2	0	1	1	0	0	0	0	1	0	1	9869900	0	1936200	0	1042900	4449500	0	0	0	0	1871100	0	570190	0	0	0	0	0	0	0	0	0	0	0
C4B63_26g199-t42_1-p1	C4B63_26g199-t42_1-p1 | transcript=C4B63_26g199-t42_1 | gene=C4B63_26g199 | organism=Trypanosoma_cruzi_Dm28c_2018 | gene_product=cAMP specific phosphodiesterase | transcript_product=cAMP specific phosphodiesterase | location=PRFA01000026:338956-340407(-) |	0	1	0	0	1	0	1	0	1	1	0	0	0	0	0	0	0	0	1	0	0	0	0	0	0	0	0	0	0	0	0	0	0	0	0	0	0	0	0	0	0	0	0	0	0	0	0	0
C4B63_26g201-t42_1-p1	C4B63_26g201-t42_1-p1 | transcript=C4B63_26g201-t42_1 | gene=C4B63_26g201 | organism=Trypanosoma_cruzi_Dm28c_2018 | gene_product=cAMP specific phosphodiesterase | transcript_product=cAMP specific phosphodiesterase | location=PRFA01000026:334480-337269(-) |	2	3	0	0	3	1	2	0	1	2	1	0	0	0	0	0	0	0	0	0	0	0	0	0	55307000	5542100	1395400	0	0	26542000	1338000	9727900	0	3769400	6367000	624340	0	11039000	16289000	0	0	18992000	0	15706000	0	0	13019000	0
C4B63_26g202-t42_1-p1	C4B63_26g202-t42_1-p1 | transcript=C4B63_26g202-t42_1 | gene=C4B63_26g202 | organism=Trypanosoma_cruzi_Dm28c_2018 | gene_product=ribosomal protein S6 | transcript_product=ribosomal protein S6 | location=PRFA01000026:333459-333839(-) | protein_length=126 |	1	0	0	1	0	0	0	0	0	0	0	0	1	0	0	1	0	0	0	0	0	0	0	0	21572000	12139000	0	0	9433300	0	0	0	0	0	0	0	0	0	0	0	0	0	0	0	0	0	0	0
C4B63_26g204-t42_1-p1	C4B63_26g204-t42_1-p1 | transcript=C4B63_26g204-t42_1 | gene=C4B63_26g204 | organism=Trypanosoma_cruzi_Dm28c_2018 | gene_product=phosphomevalonate kinase protein | transcript_product=phosphomevalonate kinase protein | location=PRFA01000026:330274-331704(-)	2	0	1	0	0	0	2	2	2	1	0	0	2	0	1	0	0	0	2	2	2	1	0	0	99203000	66404000	0	2093900	0	0	0	20186000	5546700	1046800	3924800	0	0	0	0	0	0	0	0	0	0	0	0	0
C4B63_26g205-t42_1-p1	C4B63_26g205-t42_1-p1 | transcript=C4B63_26g205-t42_1 | gene=C4B63_26g205 | organism=Trypanosoma_cruzi_Dm28c_2018 | gene_product=proliferative cell nuclear antigen (PCNA) | transcript_product=proliferative cell nuclear antigen (PCNA) | location=PRFA0100002	4	0	2	3	1	0	2	2	1	1	1	0	4	0	2	3	1	0	2	2	1	1	1	0	536200000	292440000	0	21208000	50956000	43251000	0	75059000	26731000	8301300	10503000	7750500	0	67438000	0	38456000	50594000	0	0	38060000	50322000	0	0	0
C4B63_26g206-t42_1-p1	C4B63_26g206-t42_1-p1 | transcript=C4B63_26g206-t42_1 | gene=C4B63_26g206 | organism=Trypanosoma_cruzi_Dm28c_2018 | gene_product=glutaminyl-tRNA synthetase | transcript_product=glutaminyl-tRNA synthetase | location=PRFA01000026:326450-328165(-) | protein_l	6	0	0	1	1	0	1	5	1	1	1	0	6	0	0	1	1	0	1	5	1	1	1	0	453140000	322460000	0	0	4153700	19137000	0	20828000	70727000	3030000	5246400	7554300	0	89772000	0	0	0	0	0	0	100840000	0	0	0
C4B63_26g214-t42_1-p1	C4B63_26g214-t42_1-p1 | transcript=C4B63_26g214-t42_1 | gene=C4B63_26g214 | organism=Trypanosoma_cruzi_Dm28c_2018 | gene_product=nucleolar RNA binding protein | transcript_product=nucleolar RNA binding protein | location=PRFA01000026:312771-314075(-) | pro	0	0	1	1	3	0	0	1	0	1	0	1	0	0	1	1	3	0	0	1	0	1	0	1	81118000	0	0	1556200	4173700	70581000	0	0	2373900	0	2147300	0	286520	0	0	0	0	0	0	0	0	0	0	0
C4B63_26g228-t42_1-p1	C4B63_26g228-t42_1-p1 | transcript=C4B63_26g228-t42_1 | gene=C4B63_26g228 | organism=Trypanosoma_cruzi_Dm28c_2018 | gene_product=Eukaryotic translation initiation factor 4 gamma 2 | transcript_product=Eukaryotic translation initiation factor 4 gamma 2 | lo	2	11	1	2	1	10	1	3	4	2	0	7	2	11	1	2	1	10	1	3	4	2	0	7	143950000	7778400	38951000	529420	2391700	3277800	44960000	9392800	17424000	3783200	4446000	0	11019000	0	93669000	0	4288600	0	45355000	0	15612000	11051000	6610200	0
C4B63_26g246-t42_1-p1	C4B63_26g246-t42_1-p1 | transcript=C4B63_26g246-t42_1 | gene=C4B63_26g246 | organism=Trypanosoma_cruzi_Dm28c_2018 | gene_product=protein kinase | transcript_product=protein kinase | location=PRFA01000026:252046-257586(-) | protein_length=1846 | sequence_SO	1	1	0	0	1	1	1	0	0	1	0	0	1	1	0	0	1	1	1	0	0	1	0	0	209550000	50662000	305890	0	0	455340	118450000	39064000	0	0	617460	0	0	0	0	0	0	0	0	0	0	0	0	0
C4B63_26g247-t42_1-p1	C4B63_26g247-t42_1-p1 | transcript=C4B63_26g247-t42_1 | gene=C4B63_26g247 | organism=Trypanosoma_cruzi_Dm28c_2018 | gene_product=conserved hypothetical protein | transcript_product=conserved hypothetical protein | location=PRFA01000026:250468-251493(-) | p	0	1	0	1	0	0	0	1	1	1	1	1	0	1	0	1	0	0	0	1	1	1	1	1	14909000	0	2225100	0	1861000	0	0	0	3902800	2632800	1181600	2110900	994740	0	0	0	0	0	0	0	0	0	0	0
C4B63_26g248-t42_1-p1	C4B63_26g248-t42_1-p1 | transcript=C4B63_26g248-t42_1 | gene=C4B63_26g248 | organism=Trypanosoma_cruzi_Dm28c_2018 | gene_product=conserved hypothetical protein | transcript_product=conserved hypothetical protein | location=PRFA01000026:248582-250486(-) | p	0	0	0	1	0	0	0	0	0	0	0	1	0	0	0	1	0	0	0	0	0	0	0	1	2018300	0	0	0	1148000	0	0	0	0	0	0	0	870300	0	0	0	0	0	0	0	0	0	0	0
C4B63_26g252-t42_1-p1;C4B63_295g15-t42_1-p1	C4B63_26g252-t42_1-p1 | transcript=C4B63_26g252-t42_1 | gene=C4B63_26g252 | organism=Trypanosoma_cruzi_Dm28c_2018 | gene_product=nucleosome assembly protein-like protein | transcript_product=nucleosome assembly protein-like protein | location=PRFA01000026:	7	1	2	2	5	3	2	3	3	3	2	0	7	1	2	2	5	3	2	3	3	3	2	0	980030000	313380000	6617400	8768700	35011000	340030000	20959000	42043000	53378000	48602000	82028000	29214000	0	81646000	0	25397000	47456000	129330000	44735000	25692000	70762000	98842000	100770000	82595000
C4B63_295g22-t42_1-p1;C4B63_295g20-t42_1-p1;C4B63_295g18-t42_1-p1;C4B63_295g16-t42_1-p1;C4B63_26g257-t42_1-p1;C4B63_26g255-t42_1-p1;C4B63_26g253-t42_1-p1	C4B63_295g22-t42_1-p1 | transcript=C4B63_295g22-t42_1 | gene=C4B63_295g22 | organism=Trypanosoma_cruzi_Dm28c_2018 | gene_product=tryparedoxin peroxidase | transcript_product=tryparedoxin peroxidase | location=PRFA01000295:11842-12441(-) | protein_length=19	11	6	8	7	7	5	9	9	7	7	7	3	11	6	8	7	7	5	9	9	7	7	7	3	25813000000	8.1435e+09	128890000	1.5891e+09	1199100000	4.1157e+09	186360000	5665900000	2.0249e+09	540500000	1124800000	1086100000	8368100	1108300000	199310000	979360000	497450000	633340000	161780000	936850000	1272500000	619610000	949040000	1.012e+09
C4B63_295g25-t42_1-p1;C4B63_26g260-t42_1-p1	C4B63_295g25-t42_1-p1 | transcript=C4B63_295g25-t42_1 | gene=C4B63_295g25 | organism=Trypanosoma_cruzi_Dm28c_2018 | gene_product=solanesyl-diphosphate synthase | transcript_product=solanesyl-diphosphate synthase | location=PRFA01000295:8348-9439(-) | prote	0	0	2	2	1	0	2	1	0	1	1	0	0	0	2	2	1	0	2	1	0	1	1	0	70688000	0	0	3342400	4536400	6747900	0	51513000	2535200	0	1058900	953940	0	0	0	12694000	12395000	0	0	0	0	0	0	0
C4B63_26g261-t42_1-p1;C4B63_295g26-t42_1-p1	C4B63_26g261-t42_1-p1 | transcript=C4B63_26g261-t42_1 | gene=C4B63_26g261 | organism=Trypanosoma_cruzi_Dm28c_2018 | gene_product=glutamate dehydrogenase | transcript_product=glutamate dehydrogenase | location=PRFA01000026:224353-227355(-) | protein_length=	27	1	14	13	15	2	22	14	12	9	9	0	27	1	14	13	15	2	22	14	12	9	9	0	5818700000	2557000000	847030	453060000	346380000	475780000	8670700	1279800000	333030000	165570000	99941000	98584000	0	281860000	0	173850000	175140000	185320000	17442000	324790000	223230000	192860000	127390000	137080000
C4B63_295g27-t42_1-p1;C4B63_26g263-t42_1-p1;C4B63_84g36-t42_1-p1;C4B63_246g6-t42_1-p1	C4B63_295g27-t42_1-p1 | transcript=C4B63_295g27-t42_1 | gene=C4B63_295g27 | organism=Trypanosoma_cruzi_Dm28c_2018 | gene_product=60S ribosomal protein L6 | transcript_product=60S ribosomal protein L6 | location=PRFA01000295:2535-3116(-) | protein_length=19	3	3	0	0	2	6	0	4	2	5	2	5	3	3	0	0	2	6	0	4	2	5	2	5	648230000	266480000	25845000	0	0	109560000	81480000	0	66814000	8251000	51292000	11189000	27320000	66844000	102760000	0	0	43581000	84507000	0	68144000	36469000	73349000	33133000
C4B63_26g266-t42_1-p1	C4B63_26g266-t42_1-p1 | transcript=C4B63_26g266-t42_1 | gene=C4B63_26g266 | organism=Trypanosoma_cruzi_Dm28c_2018 | gene_product=E1-like ubiquitin-activating enzyme | transcript_product=E1-like ubiquitin-activating enzyme | location=PRFA01000026:216668-217	0	1	1	2	2	1	1	0	1	0	0	1	0	1	1	2	2	1	1	0	1	0	0	1	72754000	0	513920	1286900	11231000	9962200	2668400	2551800	0	39327000	0	0	5213100	0	0	0	0	0	0	0	0	0	0	0
C4B63_48g18-t42_1-p1;C4B63_26g268-t42_1-p1	C4B63_48g18-t42_1-p1 | transcript=C4B63_48g18-t42_1 | gene=C4B63_48g18 | organism=Trypanosoma_cruzi_Dm28c_2018 | gene_product=40S ribosomal protein S3 | transcript_product=40S ribosomal protein S3 | location=PRFA01000048:45839-46483(+) | protein_length=214	6	7	1	0	7	10	0	7	5	7	4	7	6	7	1	0	7	10	0	7	5	7	4	7	1.7733e+09	702580000	116950000	10443000	0	326340000	230260000	0	166650000	44703000	106640000	20629000	48056000	192100000	210040000	0	0	95438000	244700000	0	164130000	126750000	134950000	50563000
C4B63_26g269-t42_1-p1	C4B63_26g269-t42_1-p1 | transcript=C4B63_26g269-t42_1 | gene=C4B63_26g269 | organism=Trypanosoma_cruzi_Dm28c_2018 | gene_product=PTP1-interacting protein, 39 kDa | transcript_product=PTP1-interacting protein, 39 kDa | location=PRFA01000026:211581-212609(-)	1	1	0	1	1	1	1	1	0	1	0	0	1	1	0	1	1	1	1	1	0	1	0	0	10546000	1700900	452650	0	1244000	3739500	784100	2137700	142440	0	344700	0	0	0	0	0	0	0	0	0	0	0	0	0
C4B63_26g274-t42_1-p1	C4B63_26g274-t42_1-p1 | transcript=C4B63_26g274-t42_1 | gene=C4B63_26g274 | organism=Trypanosoma_cruzi_Dm28c_2018 | gene_product=calmodulin | transcript_product=calmodulin | location=PRFA01000026:206715-207188(-) | protein_length=157 | sequence_SO=contig |	1	0	1	0	1	0	1	0	0	0	0	0	1	0	1	0	1	0	1	0	0	0	0	0	13046000	5081800	0	312920	0	5473600	0	2177700	0	0	0	0	0	0	0	0	0	0	0	0	0	0	0	0
C4B63_26g286-t42_1-p1;C4B63_26g282-t42_1-p1;C4B63_26g278-t42_1-p1	C4B63_26g286-t42_1-p1 | transcript=C4B63_26g286-t42_1 | gene=C4B63_26g286 | organism=Trypanosoma_cruzi_Dm28c_2018 | gene_product=arginine kinase | transcript_product=arginine kinase | location=PRFA01000026:181399-182472(-) | protein_length=357 | sequence_S	12	1	8	7	7	0	11	10	6	7	7	0	12	1	8	7	7	0	11	10	6	7	7	0	4922200000	2211800000	1005000	202110000	155060000	471140000	0	1082000000	437670000	121950000	140040000	99407000	0	344440000	0	170590000	105330000	129620000	0	222120000	265670000	191550000	120860000	120310000
C4B63_26g301-t42_1-p1	C4B63_26g301-t42_1-p1 | transcript=C4B63_26g301-t42_1 | gene=C4B63_26g301 | organism=Trypanosoma_cruzi_Dm28c_2018 | gene_product=Rab geranylgeranyl transferase component A | transcript_product=Rab geranylgeranyl transferase component A | location=PRFA01000	1	0	0	0	1	0	1	0	0	0	0	0	1	0	0	0	1	0	1	0	0	0	0	0	6424200	3456800	0	0	0	1179500	0	1787900	0	0	0	0	0	0	0	0	0	0	0	0	0	0	0	0
C4B63_275g4-t42_1-p1;C4B63_292g27-t42_1-p1;C4B63_292g25-t42_1-p1;C4B63_275g8-t42_1-p1;C4B63_292g23-t42_1-p1;C4B63_292g21-t42_1-p1;C4B63_275g2-t42_1-p1;C4B63_292g19-t42_1-p1;C4B63_292g20-t42_1-p1;C4B63_138g29-t42_1-p1;C4B63_275g5-t42_1-p1;C4B63_292g24-t42_1-p1;C4B63_292g26-t42_1-p1;C4B63_275g3-t42_1-p1;C4B63_138g31-t42_1-p1;C4B63_275g6-t42_1-p1;C4B63_275g7-t42_1-p1;C4B63_292g22-t42_1-p1;C4B63_138g…	C4B63_275g4-t42_1-p1 | transcript=C4B63_275g4-t42_1 | gene=C4B63_275g4 | organism=Trypanosoma_cruzi_Dm28c_2018 | gene_product=polyubiquitin | transcript_product=polyubiquitin | location=PRFA01000275:7577-10438(+) | protein_length=953 | sequence_SO=contig |	3	2	2	3	3	4	3	2	2	2	2	2	3	2	2	3	3	4	3	2	2	2	2	2	6.1222e+09	1249400000	226330000	358140000	351650000	867060000	833840000	1197200000	260590000	209280000	247050000	191550000	130190000	381370000	762400000	563170000	441070000	382990000	1206500000	422850000	424490000	626670000	463600000	437350000
C4B63_72g107-t42_1-p1;C4B63_276g12-t42_1-p1	C4B63_72g107-t42_1-p1 | transcript=C4B63_72g107-t42_1 | gene=C4B63_72g107 | organism=Trypanosoma_cruzi_Dm28c_2018 | gene_product=ADP-ribosylation factor | transcript_product=ADP-ribosylation factor | location=PRFA01000072:38654-39232(-) | protein_length=19	1	1	1	1	1	1	1	1	1	1	1	1	1	1	1	1	1	1	1	1	1	1	1	1	19084000	2422900	580450	1654400	1894400	4735900	701050	3268300	389840	73054	1652100	1492400	219690	0	0	0	0	0	0	0	0	0	0	0
C4B63_44g252-t42_1-p1;C4B63_279g8-t42_1-p1	C4B63_44g252-t42_1-p1 | transcript=C4B63_44g252-t42_1 | gene=C4B63_44g252 | organism=Trypanosoma_cruzi_Dm28c_2018 | gene_product=ubiquitin carboxyl-terminal hydrolase | transcript_product=ubiquitin carboxyl-terminal hydrolase | location=PRFA01000044:1463-2	5	1	2	3	3	0	3	2	1	2	2	0	5	1	2	3	3	0	3	2	1	2	2	0	132200000	61682000	203900	5796800	14770000	12910000	0	20372000	9350800	152260	3498300	3465000	0	13574000	0	14369000	14791000	9947000	0	13446000	19403000	0	13866000	10727000
C4B63_88g273c-t42_1-p1;C4B63_27g1244c-t42_1-p1	C4B63_88g273c-t42_1-p1 | transcript=C4B63_88g273c-t42_1 | gene=C4B63_88g273c | organism=Trypanosoma_cruzi_Dm28c_2018 | gene_product=prefoldin subunit 2 | transcript_product=prefoldin subunit 2 | location=PRFA01000088:126913-127359(-) | protein_length=148 |	0	0	0	0	0	0	0	1	0	0	2	0	0	0	0	0	0	0	0	1	0	0	2	0	12863000	0	0	0	0	0	0	0	3533600	0	0	9329700	0	0	0	0	0	0	0	0	0	0	0	0
C4B63_27g180-t42_1-p1	C4B63_27g180-t42_1-p1 | transcript=C4B63_27g180-t42_1 | gene=C4B63_27g180 | organism=Trypanosoma_cruzi_Dm28c_2018 | gene_product=ATP-dependent protease ATPase subunit HslU2 | transcript_product=ATP-dependent protease ATPase subunit HslU2 | location=PRFA010	3	4	11	11	9	2	14	8	5	8	6	1	3	4	11	11	9	2	14	8	5	8	6	1	1.5202e+09	99484000	28379000	202700000	201050000	293580000	6478100	502030000	58119000	35020000	59390000	33318000	660690	31613000	73981000	122470000	141400000	91512000	11459000	142170000	37582000	62446000	65714000	57968000
C4B63_27g185-t42_1-p1	C4B63_27g185-t42_1-p1 | transcript=C4B63_27g185-t42_1 | gene=C4B63_27g185 | organism=Trypanosoma_cruzi_Dm28c_2018 | gene_product=conserved hypothetical protein | transcript_product=conserved hypothetical protein | location=PRFA01000027:344520-345677(-) | p	0	1	1	1	1	1	1	1	0	1	1	1	0	1	1	1	1	1	1	1	0	1	1	1	10580000	0	965510	573500	620380	2126800	1122300	2408000	562670	0	1075800	724280	400890	0	0	0	0	0	0	0	0	0	0	0
C4B63_27g208-t42_1-p1	C4B63_27g208-t42_1-p1 | transcript=C4B63_27g208-t42_1 | gene=C4B63_27g208 | organism=Trypanosoma_cruzi_Dm28c_2018 | gene_product=Plus-3 domain/Zinc finger, C3HC4 type (RING finger) containing protein | transcript_product=Plus-3 domain/Zinc finger, C3HC4 ty	0	1	0	0	0	0	0	0	2	0	0	0	0	1	0	0	0	0	0	0	2	0	0	0	2431600	0	652330	0	0	0	0	0	0	1779300	0	0	0	0	0	0	0	0	0	0	0	0	0	0
C4B63_27g219-t42_1-p1	C4B63_27g219-t42_1-p1 | transcript=C4B63_27g219-t42_1 | gene=C4B63_27g219 | organism=Trypanosoma_cruzi_Dm28c_2018 | gene_product=Flagellum attachment zone protein 3 | transcript_product=Flagellum attachment zone protein 3 | location=PRFA01000027:266308-267	2	5	1	3	1	4	4	1	1	0	0	2	2	5	1	3	1	4	4	1	1	0	0	2	140190000	21514000	19536000	1573100	7582800	268800	32660000	46242000	6017600	684090	0	0	4111000	24461000	70775000	0	33215000	0	61562000	39298000	0	0	0	0
C4B63_27g220-t42_1-p1	C4B63_27g220-t42_1-p1 | transcript=C4B63_27g220-t42_1 | gene=C4B63_27g220 | organism=Trypanosoma_cruzi_Dm28c_2018 | gene_product=Flagellum attachment zone protein 3 | transcript_product=Flagellum attachment zone protein 3 | location=PRFA01000027:265106-266	2	4	1	1	0	2	4	1	0	0	0	1	2	4	1	1	0	2	4	1	0	0	0	1	346140000	103380000	24816000	6124000	8946000	0	40612000	151090000	6768000	0	0	0	4405500	44640000	86769000	0	0	0	74105000	59710000	0	0	0	0
C4B63_27g228-t42_1-p1	C4B63_27g228-t42_1-p1 | transcript=C4B63_27g228-t42_1 | gene=C4B63_27g228 | organism=Trypanosoma_cruzi_Dm28c_2018 | gene_product=ATP-dependent DNA helicase | transcript_product=ATP-dependent DNA helicase | location=PRFA01000027:250536-253040(-) | protein_l	0	1	0	0	0	0	0	1	0	0	0	0	0	1	0	0	0	0	0	1	0	0	0	0	4592900	0	160420	0	0	0	0	0	4432500	0	0	0	0	0	0	0	0	0	0	0	0	0	0	0
C4B63_27g229-t42_1-p1	C4B63_27g229-t42_1-p1 | transcript=C4B63_27g229-t42_1 | gene=C4B63_27g229 | organism=Trypanosoma_cruzi_Dm28c_2018 | gene_product=cyclin 1 | transcript_product=cyclin 1 | location=PRFA01000027:249084-250142(-) | protein_length=352 | sequence_SO=contig | SO=	2	0	0	0	0	0	2	0	0	0	0	0	2	0	0	0	0	0	2	0	0	0	0	0	59211000	43479000	0	0	0	0	0	15731000	0	0	0	0	0	28157000	0	0	0	0	0	18044000	0	0	0	0
C4B63_6g394-t42_1-p1;C4B63_282g12-t42_1-p1	C4B63_6g394-t42_1-p1 | transcript=C4B63_6g394-t42_1 | gene=C4B63_6g394 | organism=Trypanosoma_cruzi_Dm28c_2018 | gene_product=ribose 5-phosphate isomerase type B | transcript_product=ribose 5-phosphate isomerase type B | location=PRFA01000006:549485-549964	4	0	3	1	3	0	2	1	1	2	2	0	4	0	3	1	3	0	2	1	1	2	2	0	587820000	260130000	0	80369000	32199000	74003000	0	52410000	25786000	11635000	21530000	29757000	0	152830000	0	137220000	0	79687000	0	116870000	0	0	0	126630000
C4B63_6g396-t42_1-p1;C4B63_6g235-t42_1-p1;C4B63_282g14-t42_1-p1	C4B63_6g396-t42_1-p1 | transcript=C4B63_6g396-t42_1 | gene=C4B63_6g396 | organism=Trypanosoma_cruzi_Dm28c_2018 | gene_product=X-pro, dipeptidyl-peptidase,serine peptidase, Clan SC, family S15 | transcript_product=X-pro, dipeptidyl-peptidase,serine peptidas	12	0	3	3	4	0	7	8	4	6	5	0	12	0	3	3	4	0	7	8	4	6	5	0	2418800000	988080000	0	114040000	70636000	191570000	0	450360000	302570000	69556000	124250000	107730000	0	282270000	0	201180000	118140000	113020000	0	187980000	260650000	188690000	160610000	174890000
C4B63_6g397-t42_1-p1;C4B63_6g236-t42_1-p1;C4B63_282g15-t42_1-p1	C4B63_6g397-t42_1-p1 | transcript=C4B63_6g397-t42_1 | gene=C4B63_6g397 | organism=Trypanosoma_cruzi_Dm28c_2018 | gene_product=cation transporter | transcript_product=cation transporter | location=PRFA01000006:542327-543439(-) | protein_length=370 | sequenc	1	0	1	1	0	0	1	1	1	1	1	0	1	0	1	1	0	0	1	1	1	1	1	0	20728000	13008000	0	324660	1421300	0	0	2235900	2165900	386700	772990	412930	0	0	0	0	0	0	0	0	0	0	0	0
C4B63_63g7-t42_1-p1;C4B63_286g18-t42_1-p1	C4B63_63g7-t42_1-p1 | transcript=C4B63_63g7-t42_1 | gene=C4B63_63g7 | organism=Trypanosoma_cruzi_Dm28c_2018 | gene_product=eukaryotic translation initiation factor 3 subunit c | transcript_product=eukaryotic translation initiation factor 3 subunit c | loca	6	1	2	2	7	1	3	2	0	3	3	2	6	1	2	2	7	1	3	2	0	3	3	2	182620000	49210000	1096700	2425700	14597000	51919000	765840	11203000	14467000	0	6901000	27248000	2785600	34422000	0	0	25780000	47547000	0	17604000	0	0	0	0
C4B63_288g5-t42_1-p1;C4B63_131g51-t42_1-p1;C4B63_154g16-t42_1-p1;C4B63_10g537-t42_1-p1;C4B63_39g367-t42_1-p1	C4B63_288g5-t42_1-p1 | transcript=C4B63_288g5-t42_1 | gene=C4B63_288g5 | organism=Trypanosoma_cruzi_Dm28c_2018 | gene_product=retrotransposon hot spot protein (RHS) | transcript_product=retrotransposon hot spot protein (RHS) | location=PRFA01000288:17117-1	8	1	5	6	4	3	7	4	3	4	5	3	0	0	0	0	0	0	0	0	0	0	0	0	171690000	34254000	0	4574700	36061000	46570000	0	39632000	839460	0	5130900	3266800	1355700	29610000	0	29475000	39894000	0	0	37797000	0	0	0	26404000
C4B63_289g10-t42_1-p1;C4B63_57g136-t42_1-p1;C4B63_130g43-t42_1-p1;C4B63_60g197-t42_1-p1;C4B63_272g23-t42_1-p1	C4B63_289g10-t42_1-p1 | transcript=C4B63_289g10-t42_1 | gene=C4B63_289g10 | organism=Trypanosoma_cruzi_Dm28c_2018 | gene_product=retrotransposon hot spot (RHS) protein | transcript_product=retrotransposon hot spot (RHS) protein | location=PRFA01000289:1809	15	3	9	12	8	3	14	7	7	6	7	2	1	0	1	1	1	0	2	1	0	0	1	0	289270000	84707000	0	13450000	45165000	1937400	0	101040000	9798500	15035000	4048800	14085000	0	48464000	0	43013000	64427000	0	0	49407000	37497000	61484000	0	48232000
C4B63_28g101-t42_1-p1	C4B63_28g101-t42_1-p1 | transcript=C4B63_28g101-t42_1 | gene=C4B63_28g101 | organism=Trypanosoma_cruzi_Dm28c_2018 | gene_product=signal recognition particle | transcript_product=signal recognition particle | location=PRFA01000028:217805-219268(+) | protein	0	3	1	0	2	3	1	1	0	3	1	2	0	3	1	0	2	3	1	1	0	3	1	2	106050000	0	19499000	3453900	0	6370500	34165000	6587400	7401200	0	19630000	4788000	4159600	0	57944000	0	0	0	0	0	0	0	35043000	0
C4B63_28g106-t42_1-p1	C4B63_28g106-t42_1-p1 | transcript=C4B63_28g106-t42_1 | gene=C4B63_28g106 | organism=Trypanosoma_cruzi_Dm28c_2018 | gene_product=malic enzyme | transcript_product=malic enzyme | location=PRFA01000028:229136-230833(+) | protein_length=565 | sequence_SO=cont	20	3	11	14	14	2	18	13	7	12	11	0	20	3	11	14	14	2	18	13	7	12	11	0	10780000000	3.2881e+09	3745200	594860000	744930000	1386700000	21562000	2839600000	616940000	279960000	563270000	440570000	0	467950000	7038400	275820000	317940000	307020000	11159000	430150000	272470000	226430000	269080000	256650000
C4B63_28g107-t42_1-p1	C4B63_28g107-t42_1-p1 | transcript=C4B63_28g107-t42_1 | gene=C4B63_28g107 | organism=Trypanosoma_cruzi_Dm28c_2018 | gene_product=malic enzyme | transcript_product=malic enzyme | location=PRFA01000028:231785-233263(+) | protein_length=492 | sequence_SO=cont	2	0	0	0	0	0	1	0	0	0	0	0	2	0	0	0	0	0	1	0	0	0	0	0	11385000	10375000	0	0	0	0	0	1010700	0	0	0	0	0	0	0	0	0	0	0	0	0	0	0	0
C4B63_28g113-t42_1-p1	C4B63_28g113-t42_1-p1 | transcript=C4B63_28g113-t42_1 | gene=C4B63_28g113 | organism=Trypanosoma_cruzi_Dm28c_2018 | gene_product=dynein arm light chain | transcript_product=dynein arm light chain | location=PRFA01000028:245854-246567(+) | protein_length=23	0	0	0	0	0	1	0	0	1	0	0	0	0	0	0	0	0	1	0	0	1	0	0	0	1992700	0	0	0	0	0	1350600	0	0	642110	0	0	0	0	0	0	0	0	0	0	0	0	0	0
C4B63_28g114-t42_1-p1	C4B63_28g114-t42_1-p1 | transcript=C4B63_28g114-t42_1 | gene=C4B63_28g114 | organism=Trypanosoma_cruzi_Dm28c_2018 | gene_product=triosephosphate isomerase | transcript_product=triosephosphate isomerase | location=PRFA01000028:247183-247938(+) | protein_len	2	0	4	5	4	0	4	2	0	3	2	0	2	0	4	5	4	0	4	2	0	3	2	0	493210000	16000000	0	42314000	67792000	141500000	0	177170000	14780000	0	17277000	16373000	0	20282000	0	48147000	47146000	51435000	0	69816000	30761000	0	38134000	44728000
C4B63_28g123-t42_1-p1	C4B63_28g123-t42_1-p1 | transcript=C4B63_28g123-t42_1 | gene=C4B63_28g123 | organism=Trypanosoma_cruzi_Dm28c_2018 | gene_product=conserved hypothetical protein | transcript_product=conserved hypothetical protein | location=PRFA01000028:263046-264269(+) | p	0	0	0	1	0	0	0	1	0	0	1	0	0	0	0	1	0	0	0	1	0	0	1	0	2645700	0	0	0	1750100	0	0	0	438990	0	0	456620	0	0	0	0	0	0	0	0	0	0	0	0
C4B63_28g124-t42_1-p1	C4B63_28g124-t42_1-p1 | transcript=C4B63_28g124-t42_1 | gene=C4B63_28g124 | organism=Trypanosoma_cruzi_Dm28c_2018 | gene_product=conserved hypothetical protein | transcript_product=conserved hypothetical protein | location=PRFA01000028:265653-266612(+) | p	0	0	0	0	0	1	0	0	0	1	0	0	0	0	0	0	0	1	0	0	0	1	0	0	599730	0	0	0	0	0	333210	0	0	0	266510	0	0	0	0	0	0	0	0	0	0	0	0	0
C4B63_28g140-t42_1-p1;C4B63_28g137-t42_1-p1;C4B63_28g134-t42_1-p1;C4B63_28g143-t42_1-p1	C4B63_28g140-t42_1-p1 | transcript=C4B63_28g140-t42_1 | gene=C4B63_28g140 | organism=Trypanosoma_cruzi_Dm28c_2018 | gene_product=dynein light chain | transcript_product=dynein light chain | location=PRFA01000028:295053-295562(+) | protein_length=169 | sequ	1	1	1	1	0	0	1	1	0	1	1	1	1	1	1	1	0	0	1	1	0	1	1	1	23618000	6943100	977930	3713600	2773500	0	0	3444400	2866300	0	1067000	1527600	304960	0	4484900	6497600	3994500	0	0	0	4483300	0	0	0
C4B63_28g170-t42_1-p1	C4B63_28g170-t42_1-p1 | transcript=C4B63_28g170-t42_1 | gene=C4B63_28g170 | organism=Trypanosoma_cruzi_Dm28c_2018 | gene_product=Eukaryotic translation initiation factor 1 | transcript_product=Eukaryotic translation initiation factor 1 | location=PRFA01000	1	0	1	0	1	0	0	1	0	1	1	0	1	0	1	0	1	0	0	1	0	1	1	0	80491000	37917000	0	4259700	0	13041000	0	0	10563000	0	10862000	3849500	0	0	0	0	0	0	0	0	0	0	0	0
C4B63_28g25-t42_1-p1	C4B63_28g25-t42_1-p1 | transcript=C4B63_28g25-t42_1 | gene=C4B63_28g25 | organism=Trypanosoma_cruzi_Dm28c_2018 | gene_product=pyruvate dehydrogenase (lipoamide) kinase | transcript_product=pyruvate dehydrogenase (lipoamide) kinase | location=PRFA01000028:6	0	0	0	1	0	0	0	0	0	0	0	0	0	0	0	1	0	0	0	0	0	0	0	0	1765400	0	0	0	1765400	0	0	0	0	0	0	0	0	0	0	0	0	0	0	0	0	0	0	0
C4B63_28g27-t42_1-p1	C4B63_28g27-t42_1-p1 | transcript=C4B63_28g27-t42_1 | gene=C4B63_28g27 | organism=Trypanosoma_cruzi_Dm28c_2018 | gene_product=clathrin coat assembly protein | transcript_product=clathrin coat assembly protein | location=PRFA01000028:73300-74802(+) | protei	0	3	0	0	0	2	0	0	0	0	0	1	0	3	0	0	0	2	0	0	0	0	0	1	10755000	0	4967700	0	0	0	5313200	0	0	0	0	0	473970	0	17604000	0	0	0	17061000	0	0	0	0	0
C4B63_28g29-t42_1-p1	C4B63_28g29-t42_1-p1 | transcript=C4B63_28g29-t42_1 | gene=C4B63_28g29 | organism=Trypanosoma_cruzi_Dm28c_2018 | gene_product=conserved hypothetical protein | transcript_product=conserved hypothetical protein | location=PRFA01000028:75909-76436(+) | protei	0	1	0	0	1	0	1	0	0	0	0	0	0	1	0	0	1	0	1	0	0	0	0	0	56514000	0	1401600	0	0	35151000	0	19961000	0	0	0	0	0	0	0	0	0	0	0	0	0	0	0	0
C4B63_28g38-t42_1-p1	C4B63_28g38-t42_1-p1 | transcript=C4B63_28g38-t42_1 | gene=C4B63_28g38 | organism=Trypanosoma_cruzi_Dm28c_2018 | gene_product=WD40/YVTN repeat-like-containing protein | transcript_product=WD40/YVTN repeat-like-containing protein | location=PRFA01000028:880	4	7	7	7	7	8	6	4	3	4	3	3	4	7	7	7	7	8	6	4	3	4	3	3	462340000	33865000	41942000	30285000	50048000	146770000	46663000	62163000	13339000	10356000	19115000	3763300	4022700	32947000	85270000	47724000	58646000	49055000	54700000	39204000	28054000	35441000	53566000	25168000
C4B63_28g39-t42_1-p1	C4B63_28g39-t42_1-p1 | transcript=C4B63_28g39-t42_1 | gene=C4B63_28g39 | organism=Trypanosoma_cruzi_Dm28c_2018 | gene_product=Putative ankyrin repeat protein RF 0381 | transcript_product=Putative ankyrin repeat protein RF 0381 | location=PRFA01000028:90403	2	0	3	3	6	1	2	1	1	4	3	0	2	0	3	3	6	1	2	1	1	4	3	0	576310000	20594000	0	34644000	74830000	294010000	831600	72579000	1667600	4573800	44865000	27711000	0	17563000	0	52482000	53133000	81518000	0	45031000	0	15269000	55306000	40192000
C4B63_28g47-t42_1-p1	C4B63_28g47-t42_1-p1 | transcript=C4B63_28g47-t42_1 | gene=C4B63_28g47 | organism=Trypanosoma_cruzi_Dm28c_2018 | gene_product=Serine/threonine-protein phosphatase 4 regulatory subunit 4 | transcript_product=Serine/threonine-protein phosphatase 4 regulatory	1	0	0	1	0	0	0	0	0	0	0	0	1	0	0	1	0	0	0	0	0	0	0	0	3672500	3482500	0	0	190020	0	0	0	0	0	0	0	0	0	0	0	0	0	0	0	0	0	0	0
C4B63_28g59-t42_1-p1	C4B63_28g59-t42_1-p1 | transcript=C4B63_28g59-t42_1 | gene=C4B63_28g59 | organism=Trypanosoma_cruzi_Dm28c_2018 | gene_product=leucine-rich repeat protein (LRRP) | transcript_product=leucine-rich repeat protein (LRRP) | location=PRFA01000028:123332-124498(+	0	1	1	1	0	1	0	1	1	1	0	1	0	1	1	1	0	1	0	1	1	1	0	1	7388500	0	1364600	512270	1502200	0	2099400	0	410790	470300	500910	0	528020	0	0	0	0	0	0	0	0	0	0	0
C4B63_28g60-t42_1-p1	C4B63_28g60-t42_1-p1 | transcript=C4B63_28g60-t42_1 | gene=C4B63_28g60 | organism=Trypanosoma_cruzi_Dm28c_2018 | gene_product=fumarate hydratase | transcript_product=fumarate hydratase | location=PRFA01000028:124930-126597(+) | protein_length=555 | sequenc	1	0	0	0	0	0	0	1	0	0	0	0	1	0	0	0	0	0	0	1	0	0	0	0	2765300	1127600	0	0	0	0	0	0	1637600	0	0	0	0	0	0	0	0	0	0	0	0	0	0	0
C4B63_28g64-t42_1-p1	C4B63_28g64-t42_1-p1 | transcript=C4B63_28g64-t42_1 | gene=C4B63_28g64 | organism=Trypanosoma_cruzi_Dm28c_2018 | gene_product=aspartate aminotransferase | transcript_product=aspartate aminotransferase | location=PRFA01000028:135672-136928(+) | protein_leng	16	1	10	12	13	0	16	13	8	8	8	0	16	1	10	12	13	0	16	13	8	8	8	0	6.2398e+09	2426300000	1164200	359770000	344630000	647340000	0	1.542e+09	435240000	176820000	179420000	127150000	0	263030000	0	243740000	172700000	142890000	0	240360000	248100000	203900000	164140000	181040000
C4B63_28g68-t42_1-p1	C4B63_28g68-t42_1-p1 | transcript=C4B63_28g68-t42_1 | gene=C4B63_28g68 | organism=Trypanosoma_cruzi_Dm28c_2018 | gene_product=actin 3 | transcript_product=actin 3 | location=PRFA01000028:145108-146280(+) | protein_length=390 | sequence_SO=contig | SO=prote	1	0	1	0	0	0	0	1	0	0	0	0	1	0	1	0	0	0	0	1	0	0	0	0	3889700	3095200	0	400840	0	0	0	0	393640	0	0	0	0	0	0	0	0	0	0	0	0	0	0	0
C4B63_28g70-t42_1-p1	C4B63_28g70-t42_1-p1 | transcript=C4B63_28g70-t42_1 | gene=C4B63_28g70 | organism=Trypanosoma_cruzi_Dm28c_2018 | gene_product=ubiquitin carboxyl-terminal hydrolase | transcript_product=ubiquitin carboxyl-terminal hydrolase | location=PRFA01000028:149231-15	4	0	3	7	4	2	4	1	1	1	0	0	4	0	3	7	4	2	4	1	1	1	0	0	198660000	19991000	0	29187000	51455000	39512000	9710100	36114000	7458200	566760	4668100	0	0	21527000	0	30582000	43910000	31097000	29893000	30985000	0	0	0	0
C4B63_28g91-t42_1-p1	C4B63_28g91-t42_1-p1 | transcript=C4B63_28g91-t42_1 | gene=C4B63_28g91 | organism=Trypanosoma_cruzi_Dm28c_2018 | gene_product=Kinesin-13 3 | transcript_product=Kinesin-13 3 | location=PRFA01000028:191298-192947(+) | protein_length=549 | sequence_SO=contig	2	0	0	0	1	0	1	0	0	0	0	0	2	0	0	0	1	0	1	0	0	0	0	0	41011000	16500000	0	0	0	12369000	0	12142000	0	0	0	0	0	0	0	0	0	0	0	0	0	0	0	0
C4B63_49g329c-t42_1-p1;C4B63_49g328c-t42_1-p1;C4B63_293g34c-t42_1-p1;C4B63_293g33c-t42_1-p1	C4B63_49g329c-t42_1-p1 | transcript=C4B63_49g329c-t42_1 | gene=C4B63_49g329c | organism=Trypanosoma_cruzi_Dm28c_2018 | gene_product=centrin-4 | transcript_product=centrin-4 | location=PRFA01000049:161127-161576(+) | protein_length=149 | sequence_SO=contig	0	1	0	0	0	0	0	0	0	0	0	1	0	1	0	0	0	0	0	0	0	0	0	1	15332000	0	10999000	0	0	0	0	0	0	0	0	0	4333200	0	0	0	0	0	0	0	0	0	0	0
C4B63_49g56-t42_1-p1;C4B63_293g4-t42_1-p1	C4B63_49g56-t42_1-p1 | transcript=C4B63_49g56-t42_1 | gene=C4B63_49g56 | organism=Trypanosoma_cruzi_Dm28c_2018 | gene_product=I/6 autoantigen | transcript_product=I/6 autoantigen | location=PRFA01000049:153201-153845(+) | protein_length=214 | sequence_SO=c	6	9	8	8	6	8	6	6	7	5	5	7	6	9	8	8	6	8	6	6	7	5	5	7	2.0486e+09	397600000	180550000	123400000	113950000	225350000	359910000	288900000	112890000	60611000	68138000	41533000	75775000	99367000	315700000	117370000	98683000	110470000	303270000	105700000	113370000	102700000	94181000	63699000
C4B63_294g7-t42_1-p1;C4B63_462g11-t42_1-p1;C4B63_336g4-t42_1-p1;C4B63_294g8-t42_1-p1;C4B63_294g13-t42_1-p1;C4B63_294g12-t42_1-p1;C4B63_294g11-t42_1-p1;C4B63_462g10-t42_1-p1;C4B63_462g13-t42_1-p1;C4B63_336g6-t42_1-p1;C4B63_550g3-t42_1-p1;C4B63_550g1-t42_1-p1;C4B63_336g3-t42_1-p1	C4B63_294g7-t42_1-p1 | transcript=C4B63_294g7-t42_1 | gene=C4B63_294g7 | organism=Trypanosoma_cruzi_Dm28c_2018 | gene_product=glutamamyl carboxypeptidase | transcript_product=glutamamyl carboxypeptidase | location=PRFA01000294:7818-8918(+) | protein_length	6	0	10	6	9	0	9	3	1	3	3	0	1	0	1	1	1	0	1	0	0	0	0	0	123530000	17876000	0	21067000	22641000	16027000	0	45914000	0	0	0	0	0	0	0	0	0	0	0	0	0	0	0	0
C4B63_297g10-t42_1-p1;C4B63_17g65-t42_1-p1	C4B63_297g10-t42_1-p1 | transcript=C4B63_297g10-t42_1 | gene=C4B63_297g10 | organism=Trypanosoma_cruzi_Dm28c_2018 | gene_product=polypyrimidine tract-binding protein | transcript_product=polypyrimidine tract-binding protein | location=PRFA01000297:16344-17	3	0	0	1	4	1	3	0	3	1	2	0	3	0	0	1	4	1	3	0	3	1	2	0	189390000	55208000	0	0	5386000	78159000	6530400	30284000	0	10690000	813970	2323300	0	34856000	0	0	0	28127000	0	50158000	0	26828000	0	23302000
C4B63_33g137-t42_1-p1;C4B63_29g174-t42_1-p1	C4B63_33g137-t42_1-p1 | transcript=C4B63_33g137-t42_1 | gene=C4B63_33g137 | organism=Trypanosoma_cruzi_Dm28c_2018 | gene_product=protein phosphatase 1, regulatory subunit | transcript_product=protein phosphatase 1, regulatory subunit | location=PRFA0100003	1	2	2	2	1	1	0	3	1	2	2	0	1	2	2	2	1	1	0	3	1	2	2	0	155350000	9275300	13280000	24337000	49440000	1047400	3549100	0	31063000	971920	11279000	11104000	0	0	0	68442000	0	0	0	0	71739000	0	48619000	0
C4B63_29g205-t42_1-p1;C4B63_33g186-t42_1-p1;C4B63_29g220-t42_1-p1;C4B63_191g8-t42_1-p1	C4B63_29g205-t42_1-p1 | transcript=C4B63_29g205-t42_1 | gene=C4B63_29g205 | organism=Trypanosoma_cruzi_Dm28c_2018 | gene_product=retrotransposon hot spot protein (RHS) | transcript_product=retrotransposon hot spot protein (RHS) | location=PRFA01000029:3985	6	1	4	5	6	3	5	4	3	5	4	3	0	0	0	0	0	0	0	0	0	0	0	0	2362600	0	0	0	1751900	0	0	0	0	0	610700	0	0	0	0	0	0	0	0	0	0	0	0	0
C4B63_33g9-t42_1-p1;C4B63_29g4-t42_1-p1	C4B63_33g9-t42_1-p1 | transcript=C4B63_33g9-t42_1 | gene=C4B63_33g9 | organism=Trypanosoma_cruzi_Dm28c_2018 | gene_product=double-strand-break repair protein rad21 homolog | transcript_product=double-strand-break repair protein rad21 homolog | location=PRF	0	3	0	0	0	4	0	0	0	0	0	2	0	3	0	0	0	4	0	0	0	0	0	2	32679000	0	7270700	0	0	0	17511000	0	0	0	0	0	7897300	0	25778000	0	0	0	25921000	0	0	0	0	0
C4B63_33g10-t42_1-p1;C4B63_29g6-t42_1-p1	C4B63_33g10-t42_1-p1 | transcript=C4B63_33g10-t42_1 | gene=C4B63_33g10 | organism=Trypanosoma_cruzi_Dm28c_2018 | gene_product=EEF1A lysine methyltransferase 4 | transcript_product=EEF1A lysine methyltransferase 4 | location=PRFA01000033:16961-17755(+) | pr	0	1	0	0	1	0	1	0	1	0	0	1	0	1	0	0	1	0	1	0	1	0	0	1	56653000	0	20369000	0	0	13686000	0	15840000	0	4448500	0	0	2309100	0	0	0	0	0	0	0	0	0	0	0
C4B63_2g1123c-t42_1-p1	C4B63_2g1123c-t42_1-p1 | transcript=C4B63_2g1123c-t42_1 | gene=C4B63_2g1123c | organism=Trypanosoma_cruzi_Dm28c_2018 | gene_product=small nuclear ribonucleoprotein Sm-F | transcript_product=small nuclear ribonucleoprotein Sm-F | location=PRFA01000002:68363	1	0	0	1	1	0	1	0	0	0	0	0	1	0	0	1	1	0	1	0	0	0	0	0	6542100	3326200	0	0	320240	854870	0	2040700	0	0	0	0	0	0	0	0	0	0	0	0	0	0	0	0
C4B63_32g1132c-t42_1-p1;C4B63_2g11-t42_1-p1	C4B63_32g1132c-t42_1-p1 | transcript=C4B63_32g1132c-t42_1 | gene=C4B63_32g1132c | organism=Trypanosoma_cruzi_Dm28c_2018 | gene_product=60S ribosomal protein L26 | transcript_product=60S ribosomal protein L26 | location=PRFA01000032:295623-296054(-) | prote	2	0	0	0	0	0	0	0	0	0	0	0	2	0	0	0	0	0	0	0	0	0	0	0	56892000	56892000	0	0	0	0	0	0	0	0	0	0	0	0	0	0	0	0	0	0	0	0	0	0
C4B63_2g156-t42_1-p1	C4B63_2g156-t42_1-p1 | transcript=C4B63_2g156-t42_1 | gene=C4B63_2g156 | organism=Trypanosoma_cruzi_Dm28c_2018 | gene_product=protein kinase A catalytic subunit 3 | transcript_product=protein kinase A catalytic subunit 3 | location=PRFA01000002:518953-5199	1	0	0	0	0	0	1	0	0	0	0	0	1	0	0	0	0	0	1	0	0	0	0	0	43130000	7449800	0	0	0	0	0	35680000	0	0	0	0	0	0	0	0	0	0	0	0	0	0	0	0
C4B63_2g158-t42_1-p1	C4B63_2g158-t42_1-p1 | transcript=C4B63_2g158-t42_1 | gene=C4B63_2g158 | organism=Trypanosoma_cruzi_Dm28c_2018 | gene_product=conserved hypothetical protein | transcript_product=conserved hypothetical protein | location=PRFA01000002:524420-525436(+) | prot	1	0	0	0	1	1	1	1	0	0	0	0	1	0	0	0	1	1	1	1	0	0	0	0	30034000	1554500	0	0	0	6743600	1529700	11417000	8789500	0	0	0	0	0	0	0	0	0	0	0	0	0	0	0
C4B63_2g159-t42_1-p1	C4B63_2g159-t42_1-p1 | transcript=C4B63_2g159-t42_1 | gene=C4B63_2g159 | organism=Trypanosoma_cruzi_Dm28c_2018 | gene_product=conserved hypothetical protein | transcript_product=conserved hypothetical protein | location=PRFA01000002:525442-526134(+) | prot	1	0	0	0	0	0	0	0	0	0	0	0	1	0	0	0	0	0	0	0	0	0	0	0	6962900	6962900	0	0	0	0	0	0	0	0	0	0	0	0	0	0	0	0	0	0	0	0	0	0
C4B63_2g161-t42_1-p1	C4B63_2g161-t42_1-p1 | transcript=C4B63_2g161-t42_1 | gene=C4B63_2g161 | organism=Trypanosoma_cruzi_Dm28c_2018 | gene_product=Ras-related protein Rab4 | transcript_product=Ras-related protein Rab4 | location=PRFA01000002:532924-533589(+) | protein_length=2	1	4	1	1	3	5	1	2	1	3	1	3	1	4	1	1	3	5	1	2	1	3	1	3	285530000	2852300	44874000	910410	1156700	25638000	160250000	2643500	8170200	155240	12521000	459450	25899000	0	134170000	0	0	36745000	162200000	0	28472000	0	43255000	0
C4B63_2g163c-t42_1-p1;C4B63_2g165c-t42_1-p1;C4B63_2g166c-t42_1-p1	C4B63_2g163c-t42_1-p1 | transcript=C4B63_2g163c-t42_1 | gene=C4B63_2g163c | organism=Trypanosoma_cruzi_Dm28c_2018 | gene_product=kinetoplastid membrane protein 11 | transcript_product=kinetoplastid membrane protein 11 | location=PRFA01000002:111262-111537(	2	2	1	2	2	2	1	2	2	3	2	2	2	2	1	2	2	2	1	2	2	3	2	2	1404800000	184230000	147570000	19115000	92677000	163270000	284220000	111730000	34936000	119600000	68262000	74824000	104360000	143850000	529630000	0	203390000	0	533040000	0	259730000	416460000	238330000	173080000
C4B63_2g168-t42_1-p1	C4B63_2g168-t42_1-p1 | transcript=C4B63_2g168-t42_1 | gene=C4B63_2g168 | organism=Trypanosoma_cruzi_Dm28c_2018 | gene_product=Probable assembly chaperone of rpl4 | transcript_product=Probable assembly chaperone of rpl4 | location=PRFA01000002:546833-547849	1	1	1	0	2	0	1	1	0	1	0	0	1	1	1	0	2	0	1	1	0	1	0	0	24897000	7205200	502670	1121600	0	10716000	0	4694400	227140	0	430350	0	0	0	0	0	0	0	0	0	0	0	0	0
C4B63_2g174-t42_1-p1	C4B63_2g174-t42_1-p1 | transcript=C4B63_2g174-t42_1 | gene=C4B63_2g174 | organism=Trypanosoma_cruzi_Dm28c_2018 | gene_product=polyadenylate-binding protein 1 | transcript_product=polyadenylate-binding protein 1 | location=PRFA01000002:559584-561236(+) | pr	12	11	9	9	14	8	10	11	10	11	8	7	12	11	9	9	14	8	10	11	10	11	8	7	5682500000	1.0176e+09	222570000	202280000	190880000	1396700000	266500000	584660000	454470000	309330000	521940000	426100000	89540000	115740000	233960000	121420000	101280000	186650000	217100000	105800000	220690000	316090000	283670000	325920000
C4B63_2g177-t42_1-p1	C4B63_2g177-t42_1-p1 | transcript=C4B63_2g177-t42_1 | gene=C4B63_2g177 | organism=Trypanosoma_cruzi_Dm28c_2018 | gene_product=UPF0652 protein | transcript_product=UPF0652 protein | location=PRFA01000002:568281-569750(+) | protein_length=489 | sequence_SO=c	0	0	1	0	0	0	1	1	0	0	0	1	0	0	1	0	0	0	1	1	0	0	0	1	6981700	0	0	1111700	0	0	0	3993600	531140	0	0	0	1345300	0	0	0	0	0	0	0	0	0	0	0
C4B63_2g183-t42_1-p1;C4B63_2g201-t42_1-p1;C4B63_396g4-t42_1-p1	C4B63_2g183-t42_1-p1 | transcript=C4B63_2g183-t42_1 | gene=C4B63_2g183 | organism=Trypanosoma_cruzi_Dm28c_2018 | gene_product=prostaglandin F2alpha synthase | transcript_product=prostaglandin F2alpha synthase | location=PRFA01000002:578414-579553(+) | prot	23	15	20	22	22	15	22	20	20	20	19	5	0	0	0	0	0	0	0	0	0	0	0	0	1.022e+09	545280000	0	0	16823000	142350000	0	221550000	64319000	0	17850000	13803000	0	0	0	0	0	0	0	0	0	0	0	0
C4B63_396g6-t42_1-p1;C4B63_2g195-t42_1-p1;C4B63_2g193-t42_1-p1;C4B63_2g191-t42_1-p1;C4B63_2g189-t42_1-p1;C4B63_2g187-t42_1-p1;C4B63_2g185-t42_1-p1	C4B63_396g6-t42_1-p1 | transcript=C4B63_396g6-t42_1 | gene=C4B63_396g6 | organism=Trypanosoma_cruzi_Dm28c_2018 | gene_product=prostaglandin F2alpha synthase | transcript_product=prostaglandin F2alpha synthase | location=PRFA01000396:17001-18140(-) | protei	23	16	20	22	22	15	22	20	21	20	19	5	1	1	0	1	1	0	1	1	1	1	1	0	104200000000	32204000000	351470000	6.8552e+09	6.3359e+09	13608000000	704210000	20814000000	10020000000	4.1291e+09	4816200000	4341100000	18979000	2673600000	275070000	2590500000	1.6091e+09	1288200000	208430000	1.9264e+09	3.282e+09	2375000000	1.9771e+09	1.9545e+09
C4B63_2g199-t42_1-p1	C4B63_2g199-t42_1-p1 | transcript=C4B63_2g199-t42_1 | gene=C4B63_2g199 | organism=Trypanosoma_cruzi_Dm28c_2018 | gene_product=prostaglandin F2alpha synthase | transcript_product=prostaglandin F2alpha synthase | location=PRFA01000002:606891-608030(+) | prot	21	13	17	19	19	13	20	19	17	17	16	4	1	0	0	0	0	0	1	1	0	0	0	0	166990000	110280000	0	0	0	0	0	21617000	35091000	0	0	0	0	0	0	0	0	0	0	0	0	0	0	0
C4B63_396g12-t42_1-p1;C4B63_2g207-t42_1-p1	C4B63_396g12-t42_1-p1 | transcript=C4B63_396g12-t42_1 | gene=C4B63_396g12 | organism=Trypanosoma_cruzi_Dm28c_2018 | gene_product=3-demethylubiquinone-9 3-methyltransferase | transcript_product=3-demethylubiquinone-9 3-methyltransferase | location=PRFA01000	0	2	0	0	0	4	0	0	0	0	0	3	0	2	0	0	0	4	0	0	0	0	0	3	125150000	0	39411000	0	0	0	60443000	0	0	0	0	0	25294000	0	135040000	0	0	0	81488000	0	0	0	0	0
C4B63_2g208c-t42_1-p1	C4B63_2g208c-t42_1-p1 | transcript=C4B63_2g208c-t42_1 | gene=C4B63_2g208c | organism=Trypanosoma_cruzi_Dm28c_2018 | gene_product=aminopeptidase P | transcript_product=aminopeptidase P | location=PRFA01000002:150925-151332(+) | protein_length=135 | sequence	3	0	1	0	2	0	2	2	0	1	1	0	3	0	1	0	2	0	2	2	0	1	1	0	979300000	507050000	0	28613000	0	169090000	0	122880000	134080000	0	0	17584000	0	261450000	0	0	0	109010000	0	142370000	251620000	0	0	0
C4B63_2g229-t42_1-p1	C4B63_2g229-t42_1-p1 | transcript=C4B63_2g229-t42_1 | gene=C4B63_2g229 | organism=Trypanosoma_cruzi_Dm28c_2018 | gene_product=mitochondrial phosphate transporter | transcript_product=mitochondrial phosphate transporter | location=PRFA01000002:670487-671437	0	0	0	0	0	3	0	0	0	0	0	0	0	0	0	0	0	3	0	0	0	0	0	0	8078000	0	0	0	0	0	8078000	0	0	0	0	0	0	0	0	0	0	0	0	0	0	0	0	0
C4B63_2g235-t42_1-p1	C4B63_2g235-t42_1-p1 | transcript=C4B63_2g235-t42_1 | gene=C4B63_2g235 | organism=Trypanosoma_cruzi_Dm28c_2018 | gene_product=Co-chaperone protein P23 | transcript_product=Co-chaperone protein P23 | location=PRFA01000002:684362-684925(+) | protein_length=1	3	2	3	3	4	1	3	1	2	2	1	1	3	2	3	3	4	1	3	1	2	2	1	1	5682400000	1.5085e+09	69988000	255920000	612700000	1217700000	63647000	1439900000	115830000	81510000	187240000	118520000	10888000	483760000	611050000	752820000	591000000	580720000	0	624370000	0	567770000	1100600000	0
C4B63_2g243-t42_1-p1	C4B63_2g243-t42_1-p1 | transcript=C4B63_2g243-t42_1 | gene=C4B63_2g243 | organism=Trypanosoma_cruzi_Dm28c_2018 | gene_product=conserved hypothetical protein | transcript_product=conserved hypothetical protein | location=PRFA01000002:699115-701934(+) | prot	1	1	0	1	1	1	3	1	0	1	1	1	1	1	0	1	1	1	3	1	0	1	1	1	2.0337e+09	1116600000	13720000	0	84079000	201050000	32150000	326250000	101600000	0	49763000	98727000	9775700	0	0	0	0	0	0	0	0	0	0	0
C4B63_2g24-t42_1-p1	C4B63_2g24-t42_1-p1 | transcript=C4B63_2g24-t42_1 | gene=C4B63_2g24 | organism=Trypanosoma_cruzi_Dm28c_2018 | gene_product=metacaspase 5 | transcript_product=metacaspase 5 | location=PRFA01000002:60175-61323(+) | protein_length=382 | sequence_SO=contig | S	2	0	1	1	4	1	1	1	2	1	1	1	2	0	1	1	4	1	1	1	2	1	1	1	330200000	49701000	0	12840000	15208000	94713000	0	32350000	13402000	44680000	34682000	30581000	2043400	20700000	0	0	0	61403000	0	0	0	0	0	0
C4B63_86g7-t42_1-p1;C4B63_2g257-t42_1-p1	C4B63_86g7-t42_1-p1 | transcript=C4B63_86g7-t42_1 | gene=C4B63_86g7 | organism=Trypanosoma_cruzi_Dm28c_2018 | gene_product=Parkin coregulated gene protein homolog | transcript_product=Parkin coregulated gene protein homolog | location=PRFA01000086:11911-12	1	1	1	2	0	1	1	1	0	0	0	1	1	1	1	2	0	1	1	1	0	0	0	1	16006000	1278900	1570000	2729900	6201000	0	2328400	346200	854530	0	0	0	696660	0	0	0	0	0	0	0	0	0	0	0
C4B63_2g294-t42_1-p1	C4B63_2g294-t42_1-p1 | transcript=C4B63_2g294-t42_1 | gene=C4B63_2g294 | organism=Trypanosoma_cruzi_Dm28c_2018 | gene_product=40 kDa cyclophilin | transcript_product=40 kDa cyclophilin | location=PRFA01000002:815081-816145(+) | protein_length=354 | sequenc	8	0	2	1	5	1	5	5	3	2	1	0	8	0	2	1	5	1	5	5	3	2	1	0	649440000	362440000	0	19518000	754560	102100000	281120	37091000	72295000	24460000	24918000	5589300	0	80650000	0	52935000	0	42382000	0	51983000	59522000	64897000	50602000	0
C4B63_2g302-t42_1-p1	C4B63_2g302-t42_1-p1 | transcript=C4B63_2g302-t42_1 | gene=C4B63_2g302 | organism=Trypanosoma_cruzi_Dm28c_2018 | gene_product=proteasome alpha 1 subunit | transcript_product=proteasome alpha 1 subunit | location=PRFA01000002:830907-831659(+) | protein_leng	4	0	3	2	1	0	2	3	1	2	2	0	4	0	3	2	1	0	2	3	1	2	2	0	217500000	64629000	0	20133000	18641000	5056200	0	19152000	47997000	414390	13917000	27557000	0	97913000	0	41254000	40890000	54466000	0	65313000	42187000	0	54612000	70865000
C4B63_2g30-t42_1-p1	C4B63_2g30-t42_1-p1 | transcript=C4B63_2g30-t42_1 | gene=C4B63_2g30 | organism=Trypanosoma_cruzi_Dm28c_2018 | gene_product=rieske iron-sulfur protein, mitochondrial precursor | transcript_product=rieske iron-sulfur protein, mitochondrial precursor | locati	0	0	0	0	2	0	0	0	0	0	0	1	0	0	0	0	2	0	0	0	0	0	0	1	10767000	0	0	0	0	10312000	0	0	0	0	0	0	454780	0	0	0	0	0	0	0	0	0	0	0
C4B63_2g310-t42_1-p1	C4B63_2g310-t42_1-p1 | transcript=C4B63_2g310-t42_1 | gene=C4B63_2g310 | organism=Trypanosoma_cruzi_Dm28c_2018 | gene_product=tubulin tyrosine ligase | transcript_product=tubulin tyrosine ligase | location=PRFA01000002:847799-849769(+) | protein_length=656	0	0	0	0	0	0	0	0	0	1	0	0	0	0	0	0	0	0	0	0	0	1	0	0	524130	0	0	0	0	0	0	0	0	0	524130	0	0	0	0	0	0	0	0	0	0	0	0	0
C4B63_2g318-t42_1-p1	C4B63_2g318-t42_1-p1 | transcript=C4B63_2g318-t42_1 | gene=C4B63_2g318 | organism=Trypanosoma_cruzi_Dm28c_2018 | gene_product=conserved hypothetical protein | transcript_product=conserved hypothetical protein | location=PRFA01000002:864821-865768(+) | prot	1	1	0	0	0	0	0	2	1	1	0	1	1	1	0	0	0	0	0	2	1	1	0	1	44347000	7285900	6271400	0	0	0	0	0	8874800	13237000	5463200	0	3214600	0	0	0	0	0	0	0	0	0	0	0
C4B63_2g319-t42_1-p1	C4B63_2g319-t42_1-p1 | transcript=C4B63_2g319-t42_1 | gene=C4B63_2g319 | organism=Trypanosoma_cruzi_Dm28c_2018 | gene_product=conserved hypothetical protein | transcript_product=conserved hypothetical protein | location=PRFA01000002:869303-872392(+) | prot	1	2	1	1	1	1	1	0	0	2	1	1	1	2	1	1	1	1	1	0	0	2	1	1	56526000	14475000	3634400	2962400	3453600	18818000	2872500	4989000	0	0	3528900	806980	984650	0	0	0	0	0	0	0	0	0	0	0
C4B63_2g331-t42_1-p1	C4B63_2g331-t42_1-p1 | transcript=C4B63_2g331-t42_1 | gene=C4B63_2g331 | organism=Trypanosoma_cruzi_Dm28c_2018 | gene_product=polyadenylate-binding protein 1 | transcript_product=polyadenylate-binding protein 1 | location=PRFA01000002:897548-899248(+) | pr	2	3	2	4	4	1	4	1	1	5	4	0	2	3	2	4	4	1	4	1	1	5	4	0	365060000	8898100	19938000	18776000	61634000	120560000	1942300	66863000	2973300	1261900	40085000	22124000	0	0	68863000	56847000	61363000	67496000	0	45036000	0	0	65900000	62479000
C4B63_2g33-t42_1-p1	C4B63_2g33-t42_1-p1 | transcript=C4B63_2g33-t42_1 | gene=C4B63_2g33 | organism=Trypanosoma_cruzi_Dm28c_2018 | gene_product=conserved hypothetical protein | transcript_product=conserved hypothetical protein | location=PRFA01000002:77267-78775(+) | protein_l	0	0	0	0	0	1	0	0	0	0	0	0	0	0	0	0	0	1	0	0	0	0	0	0	2530400	0	0	0	0	0	2530400	0	0	0	0	0	0	0	0	0	0	0	0	0	0	0	0	0
C4B63_2g348-t42_1-p1	C4B63_2g348-t42_1-p1 | transcript=C4B63_2g348-t42_1 | gene=C4B63_2g348 | organism=Trypanosoma_cruzi_Dm28c_2018 | gene_product=DDB1- and CUL4-associated factor 7 homolog | transcript_product=DDB1- and CUL4-associated factor 7 homolog | location=PRFA01000002	0	0	1	0	1	0	0	0	0	0	0	0	0	0	1	0	1	0	0	0	0	0	0	0	3803900	0	0	2559400	0	1244500	0	0	0	0	0	0	0	0	0	0	0	0	0	0	0	0	0	0
C4B63_2g350-t42_1-p1	C4B63_2g350-t42_1-p1 | transcript=C4B63_2g350-t42_1 | gene=C4B63_2g350 | organism=Trypanosoma_cruzi_Dm28c_2018 | gene_product=Lsm12 protein | transcript_product=Lsm12 protein | location=PRFA01000002:934360-934938(+) | protein_length=192 | sequence_SO=conti	1	0	2	0	1	0	1	1	0	1	0	0	1	0	2	0	1	0	1	1	0	1	0	0	50725000	4271200	0	26412000	0	3984800	0	1308800	14583000	0	164760	0	0	0	0	0	0	0	0	0	0	0	0	0
C4B63_2g352-t42_1-p1	C4B63_2g352-t42_1-p1 | transcript=C4B63_2g352-t42_1 | gene=C4B63_2g352 | organism=Trypanosoma_cruzi_Dm28c_2018 | gene_product=nucleolar GTP-binding protein 1(fragment) | transcript_product=nucleolar GTP-binding protein 1(fragment) | location=PRFA01000002:9	1	2	0	0	1	0	0	0	0	1	1	0	1	2	0	0	1	0	0	0	0	1	1	0	6161100	816880	3746600	0	0	885280	0	0	0	0	484160	228210	0	0	0	0	0	0	0	0	0	0	0	0
C4B63_2g354-t42_1-p1	C4B63_2g354-t42_1-p1 | transcript=C4B63_2g354-t42_1 | gene=C4B63_2g354 | organism=Trypanosoma_cruzi_Dm28c_2018 | gene_product=isopentenyl-diphosphate delta-isomerase | transcript_product=isopentenyl-diphosphate delta-isomerase | location=PRFA01000002:94065	0	0	1	0	1	0	0	0	0	0	0	0	0	0	1	0	1	0	0	0	0	0	0	0	8647000	0	0	1842700	0	6804300	0	0	0	0	0	0	0	0	0	0	0	0	0	0	0	0	0	0
C4B63_2g362-t42_1-p1	C4B63_2g362-t42_1-p1 | transcript=C4B63_2g362-t42_1 | gene=C4B63_2g362 | organism=Trypanosoma_cruzi_Dm28c_2018 | gene_product=conserved hypothetical protein | transcript_product=conserved hypothetical protein | location=PRFA01000002:962209-963627(+) | prot	1	3	3	3	2	4	2	3	3	2	2	3	1	3	3	3	2	4	2	3	3	2	2	3	444710000	72848000	24241000	23716000	56131000	71785000	27140000	52288000	39327000	21149000	31719000	16930000	7431300	0	95273000	52567000	105420000	91434000	96910000	20868000	74645000	62549000	73663000	45365000
C4B63_2g380-t42_1-p1	C4B63_2g380-t42_1-p1 | transcript=C4B63_2g380-t42_1 | gene=C4B63_2g380 | organism=Trypanosoma_cruzi_Dm28c_2018 | gene_product=phosphoribosylpyrophosphate synthetase | transcript_product=phosphoribosylpyrophosphate synthetase | location=PRFA01000002:990905-	5	1	2	2	4	1	5	3	4	2	2	1	5	1	2	2	4	1	5	3	4	2	2	1	596880000	271270000	1489500	15199000	24463000	69914000	2937000	139130000	32031000	15836000	13834000	10778000	0	76590000	0	44296000	52644000	47194000	0	49604000	44841000	51658000	53544000	45148000
C4B63_2g383-t42_1-p1	C4B63_2g383-t42_1-p1 | transcript=C4B63_2g383-t42_1 | gene=C4B63_2g383 | organism=Trypanosoma_cruzi_Dm28c_2018 | gene_product=RNA editing complex protein MP46 | transcript_product=RNA editing complex protein MP46 | location=PRFA01000002:998011-999213(+) |	1	0	1	0	1	0	1	0	0	1	0	0	1	0	1	0	1	0	1	0	0	1	0	0	7672100	2153100	0	336260	0	2067500	0	2935300	0	0	179900	0	0	0	0	0	0	0	0	0	0	0	0	0
C4B63_2g387-t42_1-p1	C4B63_2g387-t42_1-p1 | transcript=C4B63_2g387-t42_1 | gene=C4B63_2g387 | organism=Trypanosoma_cruzi_Dm28c_2018 | gene_product=Nucleoporin | transcript_product=Nucleoporin | location=PRFA01000002:1007628-1009970(+) | protein_length=780 | sequence_SO=contig	0	0	0	0	0	1	0	0	0	0	0	0	0	0	0	0	0	1	0	0	0	0	0	0	1660700	0	0	0	0	0	1660700	0	0	0	0	0	0	0	0	0	0	0	0	0	0	0	0	0
C4B63_2g388-t42_1-p1	C4B63_2g388-t42_1-p1 | transcript=C4B63_2g388-t42_1 | gene=C4B63_2g388 | organism=Trypanosoma_cruzi_Dm28c_2018 | gene_product=conserved hypothetical protein | transcript_product=conserved hypothetical protein | location=PRFA01000002:1011294-1012358(+) | pr	0	0	0	1	1	0	1	0	0	0	1	0	0	0	0	1	1	0	1	0	0	0	1	0	35572000	0	0	0	14457000	147180	0	17448000	0	0	0	3519000	0	0	0	0	0	0	0	0	0	0	0	0
C4B63_2g393-t42_1-p1	C4B63_2g393-t42_1-p1 | transcript=C4B63_2g393-t42_1 | gene=C4B63_2g393 | organism=Trypanosoma_cruzi_Dm28c_2018 | gene_product=conserved hypothetical protein | transcript_product=conserved hypothetical protein | location=PRFA01000002:1021557-1023362(+) | pr	1	0	0	0	0	0	0	0	1	0	0	0	1	0	0	0	0	0	0	0	1	0	0	0	11728000	118000	0	0	0	0	0	0	0	11610000	0	0	0	0	0	0	0	0	0	0	0	0	0	0
C4B63_2g396-t42_1-p1	C4B63_2g396-t42_1-p1 | transcript=C4B63_2g396-t42_1 | gene=C4B63_2g396 | organism=Trypanosoma_cruzi_Dm28c_2018 | gene_product=conserved hypothetical protein | transcript_product=conserved hypothetical protein | location=PRFA01000002:1028898-1031168(+) | pr	0	0	0	0	0	0	0	1	2	0	0	0	0	0	0	0	0	0	0	1	2	0	0	0	7008700	0	0	0	0	0	0	0	1424700	5584100	0	0	0	0	0	0	0	0	0	0	0	0	0	0
C4B63_2g39-t42_1-p1	C4B63_2g39-t42_1-p1 | transcript=C4B63_2g39-t42_1 | gene=C4B63_2g39 | organism=Trypanosoma_cruzi_Dm28c_2018 | gene_product=vesicle-associated membrane protein | transcript_product=vesicle-associated membrane protein | location=PRFA01000002:85375-85992(+) |	1	1	1	1	1	1	1	0	0	0	0	0	1	1	1	1	1	1	1	0	0	0	0	0	19329000	6576800	617710	621730	1636400	7153400	1192200	1530500	0	0	0	0	0	0	0	0	0	0	0	0	0	0	0	0
C4B63_2g4104c-t42_1-p1	C4B63_2g4104c-t42_1-p1 | transcript=C4B63_2g4104c-t42_1 | gene=C4B63_2g4104c | organism=Trypanosoma_cruzi_Dm28c_2018 | gene_product=lactoylglutathione lyase-like protein | transcript_product=lactoylglutathione lyase-like protein | location=PRFA01000002:292	2	0	2	1	2	0	1	2	0	2	1	0	2	0	2	1	2	0	1	2	0	2	1	0	425040000	161100000	0	37679000	10207000	75203000	0	87489000	27189000	0	17665000	8506400	0	65930000	0	66345000	0	44477000	0	68578000	43756000	0	46000000	35518000
C4B63_2g412-t42_1-p1	C4B63_2g412-t42_1-p1 | transcript=C4B63_2g412-t42_1 | gene=C4B63_2g412 | organism=Trypanosoma_cruzi_Dm28c_2018 | gene_product=R27-2 protein | transcript_product=R27-2 protein | location=PRFA01000002:1060860-1061567(+) | protein_length=235 | sequence_SO=con	0	3	0	1	0	2	0	0	0	1	0	1	0	3	0	1	0	2	0	0	0	1	0	1	72022000	0	24598000	0	3476900	0	27960000	0	0	0	15232000	0	755110	0	0	0	0	0	0	0	0	0	0	0
C4B63_2g425-t42_1-p1	C4B63_2g425-t42_1-p1 | transcript=C4B63_2g425-t42_1 | gene=C4B63_2g425 | organism=Trypanosoma_cruzi_Dm28c_2018 | gene_product=succinyl-coA:3-ketoacid-coenzyme A transferase, mitochondrial precursor | transcript_product=succinyl-coA:3-ketoacid-coenzyme A tr	1	1	4	2	2	2	2	2	0	3	1	1	1	1	4	2	2	2	2	2	0	3	1	1	271370000	10271000	15758000	42588000	20352000	52672000	8261200	67507000	20350000	0	14391000	11291000	7923600	0	0	49712000	0	0	0	0	41710000	0	29631000	0
C4B63_2g430-t42_1-p1	C4B63_2g430-t42_1-p1 | transcript=C4B63_2g430-t42_1 | gene=C4B63_2g430 | organism=Trypanosoma_cruzi_Dm28c_2018 | gene_product=heat shock protein | transcript_product=heat shock protein | location=PRFA01000002:1097724-1099979(+) | protein_length=751 | seque	21	17	15	15	19	19	22	16	13	13	9	11	21	17	15	15	19	19	22	16	13	13	9	11	9847200000	1.8242e+09	384750000	669250000	780730000	1142900000	788700000	2473100000	586260000	370510000	416440000	290360000	120020000	171480000	369320000	358760000	277240000	144170000	310510000	256510000	273060000	345430000	262640000	245540000
C4B63_2g433-t42_1-p1	C4B63_2g433-t42_1-p1 | transcript=C4B63_2g433-t42_1 | gene=C4B63_2g433 | organism=Trypanosoma_cruzi_Dm28c_2018 | gene_product=conserved hypothetical protein | transcript_product=conserved hypothetical protein | location=PRFA01000002:1105829-1107055(+) | pr	7	9	8	4	1	10	8	7	6	6	5	5	7	9	8	4	1	10	8	7	6	6	5	5	2415500000	741400000	151290000	132470000	92937000	72616000	329100000	459700000	170740000	96602000	72992000	62159000	33490000	119320000	229160000	123970000	92224000	0	227290000	107740000	142090000	157870000	83590000	81900000
C4B63_2g437-t42_1-p1	C4B63_2g437-t42_1-p1 | transcript=C4B63_2g437-t42_1 | gene=C4B63_2g437 | organism=Trypanosoma_cruzi_Dm28c_2018 | gene_product=conserved hypothetical protein | transcript_product=conserved hypothetical protein | location=PRFA01000002:1116579-1118267(+) | pr	0	2	0	1	1	1	1	0	0	0	0	1	0	2	0	1	1	1	1	0	0	0	0	1	10135000	0	2302100	0	1126800	1457100	3267200	1575200	0	0	0	0	407040	0	0	0	0	0	0	0	0	0	0	0
C4B63_2g443-t42_1-p1	C4B63_2g443-t42_1-p1 | transcript=C4B63_2g443-t42_1 | gene=C4B63_2g443 | organism=Trypanosoma_cruzi_Dm28c_2018 | gene_product=UDP-N-acetylglucosamine pyrophosphorylase | transcript_product=UDP-N-acetylglucosamine pyrophosphorylase | location=PRFA01000002:1	7	1	0	1	2	0	5	3	0	0	2	0	7	1	0	1	2	0	5	3	0	0	2	0	115820000	57339000	1958600	0	1829600	4395000	0	41788000	6315600	0	0	2190000	0	32010000	0	0	0	5010800	0	17805000	14938000	0	0	13851000
C4B63_2g445-t42_1-p1	C4B63_2g445-t42_1-p1 | transcript=C4B63_2g445-t42_1 | gene=C4B63_2g445 | organism=Trypanosoma_cruzi_Dm28c_2018 | gene_product=Metallocarboxypeptidase 1 | transcript_product=Metallocarboxypeptidase 1 | location=PRFA01000002:1133322-1134326(+) | protein_leng	14	0	6	6	9	0	11	8	3	6	6	0	13	0	5	5	8	0	10	7	3	5	5	0	1.9311e+09	888400000	0	66588000	46662000	269770000	0	364700000	132230000	29515000	78463000	54802000	0	122890000	0	91429000	49729000	42264000	0	70849000	125810000	69116000	77964000	90640000
C4B63_2g446-t42_1-p1	C4B63_2g446-t42_1-p1 | transcript=C4B63_2g446-t42_1 | gene=C4B63_2g446 | organism=Trypanosoma_cruzi_Dm28c_2018 | gene_product=Metallocarboxypeptidase 1 | transcript_product=Metallocarboxypeptidase 1 | location=PRFA01000002:1134182-1134832(+) | protein_leng	8	0	6	3	3	0	7	7	4	4	3	0	8	0	6	3	3	0	7	7	4	4	3	0	2.0596e+09	919130000	0	165510000	60341000	134320000	0	484950000	192690000	25159000	39902000	37596000	0	128880000	0	146970000	60201000	59442000	0	103460000	187950000	68627000	79290000	104310000
C4B63_2g447-t42_1-p1	C4B63_2g447-t42_1-p1 | transcript=C4B63_2g447-t42_1 | gene=C4B63_2g447 | organism=Trypanosoma_cruzi_Dm28c_2018 | gene_product=Unc104-like kinesin(fragment) | transcript_product=Unc104-like kinesin(fragment) | location=PRFA01000002:1135368-1137512(+) | prot	0	1	0	0	1	0	1	0	0	0	0	0	0	1	0	0	1	0	1	0	0	0	0	0	1509700	0	130940	0	0	1006500	0	372270	0	0	0	0	0	0	0	0	0	0	0	0	0	0	0	0
C4B63_2g450-t42_1-p1	C4B63_2g450-t42_1-p1 | transcript=C4B63_2g450-t42_1 | gene=C4B63_2g450 | organism=Trypanosoma_cruzi_Dm28c_2018 | gene_product=metallo-peptidase, Clan MF, Family M17 | transcript_product=metallo-peptidase, Clan MF, Family M17 | location=PRFA01000002:1140740	1	0	1	1	1	0	1	0	1	1	1	0	1	0	1	1	1	0	1	0	1	1	1	0	81683000	31062000	0	4340900	5631000	11741000	0	21416000	0	1859000	4416500	1216500	0	0	0	0	0	0	0	0	0	0	0	0
C4B63_2g452-t42_1-p1	C4B63_2g452-t42_1-p1 | transcript=C4B63_2g452-t42_1 | gene=C4B63_2g452 | organism=Trypanosoma_cruzi_Dm28c_2018 | gene_product=Frag1/DRAM/Sfk1 family | transcript_product=Frag1/DRAM/Sfk1 family | location=PRFA01000002:1146474-1148405(+) | protein_length=643	0	1	0	0	0	2	0	0	0	0	0	1	0	1	0	0	0	2	0	0	0	0	0	1	4170000	0	309350	0	0	0	3657700	0	0	0	0	0	202900	0	0	0	0	0	0	0	0	0	0	0
C4B63_2g456-t42_1-p1	C4B63_2g456-t42_1-p1 | transcript=C4B63_2g456-t42_1 | gene=C4B63_2g456 | organism=Trypanosoma_cruzi_Dm28c_2018 | gene_product=Tubulin--tyrosine ligase-like protein 12 | transcript_product=Tubulin--tyrosine ligase-like protein 12 | location=PRFA01000002:116	1	0	0	0	1	0	1	0	0	0	1	0	1	0	0	0	1	0	1	0	0	0	1	0	16471000	11272000	0	0	0	1531800	0	2855200	0	0	0	811860	0	0	0	0	0	0	0	0	0	0	0	0
C4B63_32g211-t42_1-p1;C4B63_2g49-t42_1-p1	C4B63_32g211-t42_1-p1 | transcript=C4B63_32g211-t42_1 | gene=C4B63_32g211 | organism=Trypanosoma_cruzi_Dm28c_2018 | gene_product=60S ribosomal protein L12 | transcript_product=60S ribosomal protein L12 | location=PRFA01000032:349223-349717(-) | protein_len	1	1	0	1	1	1	0	1	1	1	1	1	1	1	0	1	1	1	0	1	1	1	1	1	284760000	30485000	18301000	0	4939300	26821000	29620000	0	57887000	14670000	51873000	29771000	20390000	0	0	0	0	0	0	0	0	0	0	0
C4B63_2g4-t42_1-p1;C4B63_233g32-t42_1-p1	C4B63_2g4-t42_1-p1 | transcript=C4B63_2g4-t42_1 | gene=C4B63_2g4 | organism=Trypanosoma_cruzi_Dm28c_2018 | gene_product=ubiquitin hydrolase | transcript_product=ubiquitin hydrolase | location=PRFA01000002:21942-25442(+) | protein_length=1166 | sequence_SO=	0	1	0	0	0	1	0	0	0	0	0	0	0	1	0	0	0	1	0	0	0	0	0	0	1300800	0	535150	0	0	0	765630	0	0	0	0	0	0	0	0	0	0	0	0	0	0	0	0	0
C4B63_2g509-t42_1-p1;C4B63_252g15-t42_1-p1	C4B63_2g509-t42_1-p1 | transcript=C4B63_2g509-t42_1 | gene=C4B63_2g509 | organism=Trypanosoma_cruzi_Dm28c_2018 | gene_product=arginyl-tRNA synthetase | transcript_product=arginyl-tRNA synthetase | location=PRFA01000002:1311799-1313307(-) | protein_length=5	8	0	1	1	1	0	3	3	1	1	1	0	8	0	1	1	1	0	3	3	1	1	1	0	238540000	156950000	0	2752800	12939000	2580900	0	23414000	23047000	2705500	7633700	6520700	0	38593000	0	0	0	0	0	17262000	32303000	0	0	0
C4B63_2g50-t42_1-p1	C4B63_2g50-t42_1-p1 | transcript=C4B63_2g50-t42_1 | gene=C4B63_2g50 | organism=Trypanosoma_cruzi_Dm28c_2018 | gene_product=RNA-binding protein | transcript_product=RNA-binding protein | location=PRFA01000002:105912-106742(+) | protein_length=276 | sequence	4	4	1	0	2	7	0	4	3	2	2	3	4	4	1	0	2	7	0	4	3	2	2	3	475640000	117030000	50083000	4521500	0	3860500	91997000	0	72082000	38880000	35836000	35462000	25888000	79212000	155510000	0	0	29167000	188260000	0	96593000	98953000	69787000	68151000
C4B63_2g510-t42_1-p1	C4B63_2g510-t42_1-p1 | transcript=C4B63_2g510-t42_1 | gene=C4B63_2g510 | organism=Trypanosoma_cruzi_Dm28c_2018 | gene_product=arginyl-tRNA synthetase | transcript_product=arginyl-tRNA synthetase | location=PRFA01000002:1311231-1311707(-) | protein_length=1	3	0	0	0	0	0	0	1	0	0	0	0	3	0	0	0	0	0	0	1	0	0	0	0	56773000	49840000	0	0	0	0	0	0	6933000	0	0	0	0	0	0	0	0	0	0	0	0	0	0	0
C4B63_2g513-t42_1-p1	C4B63_2g513-t42_1-p1 | transcript=C4B63_2g513-t42_1 | gene=C4B63_2g513 | organism=Trypanosoma_cruzi_Dm28c_2018 | gene_product=conserved hypothetical protein | transcript_product=conserved hypothetical protein | location=PRFA01000002:1305670-1306641(-) | pr	1	1	1	1	1	2	2	1	1	1	1	1	1	1	1	1	1	2	2	1	1	1	1	1	46560000	8314600	2100900	1793300	3204400	8269700	5843100	12018000	1065200	1346100	1513700	640730	450960	0	0	0	0	0	9159300	7030500	0	0	0	0
C4B63_2g514-t42_1-p1	C4B63_2g514-t42_1-p1 | transcript=C4B63_2g514-t42_1 | gene=C4B63_2g514 | organism=Trypanosoma_cruzi_Dm28c_2018 | gene_product=Reticulocyte-binding protein 2 homolog a | transcript_product=Reticulocyte-binding protein 2 homolog a | location=PRFA01000002:130	0	0	0	0	1	1	1	1	0	0	0	0	0	0	0	0	1	1	1	1	0	0	0	0	6117000	0	0	0	0	1516500	501680	3601100	497700	0	0	0	0	0	0	0	0	0	0	0	0	0	0	0
C4B63_2g518-t42_1-p1;C4B63_2g517-t42_1-p1	C4B63_2g518-t42_1-p1 | transcript=C4B63_2g518-t42_1 | gene=C4B63_2g518 | organism=Trypanosoma_cruzi_Dm28c_2018 | gene_product=60S acidic ribosomal protein P0 | transcript_product=60S acidic ribosomal protein P0 | location=PRFA01000002:1299425-1300396(-) |	8	6	1	1	8	5	1	4	4	6	1	5	8	6	1	1	8	5	1	4	4	6	1	5	1.8097e+09	465710000	113410000	420920	7585400	750350000	179310000	1300800	76602000	65211000	82114000	17028000	50706000	105030000	151430000	0	0	141980000	172790000	0	111390000	123390000	103870000	0
C4B63_2g524-t42_1-p1	C4B63_2g524-t42_1-p1 | transcript=C4B63_2g524-t42_1 | gene=C4B63_2g524 | organism=Trypanosoma_cruzi_Dm28c_2018 | gene_product=Charged multivesicular body protein 3 | transcript_product=Charged multivesicular body protein 3 | location=PRFA01000002:1284954-1	0	0	0	0	0	0	0	0	0	1	1	0	0	0	0	0	0	0	0	0	0	1	1	0	2024100	0	0	0	0	0	0	0	0	0	1530700	493410	0	0	0	0	0	0	0	0	0	0	0	0
C4B63_2g527-t42_1-p1	C4B63_2g527-t42_1-p1 | transcript=C4B63_2g527-t42_1 | gene=C4B63_2g527 | organism=Trypanosoma_cruzi_Dm28c_2018 | gene_product=proteasome regulatory non-ATPase subunit 3 | transcript_product=proteasome regulatory non-ATPase subunit 3 | location=PRFA01000002	3	0	3	7	4	1	1	0	0	2	0	0	3	0	3	7	4	1	1	0	0	2	0	0	257370000	3923000	0	24782000	106520000	94107000	14553000	5029800	0	0	8457900	0	0	0	0	34239000	103050000	29703000	0	0	0	0	29139000	0
C4B63_2g551-t42_1-p1	C4B63_2g551-t42_1-p1 | transcript=C4B63_2g551-t42_1 | gene=C4B63_2g551 | organism=Trypanosoma_cruzi_Dm28c_2018 | gene_product=Eukaryotic translation initiation factor 4E-1 | transcript_product=Eukaryotic translation initiation factor 4E-1 | location=PRFA01	3	0	1	1	0	0	2	1	0	1	1	0	3	0	1	1	0	0	2	1	0	1	1	0	66958000	40006000	0	2133000	1605300	0	0	17549000	2687200	0	1534500	1443400	0	16007000	0	0	0	0	0	23937000	0	0	0	0
C4B63_2g553-t42_1-p1	C4B63_2g553-t42_1-p1 | transcript=C4B63_2g553-t42_1 | gene=C4B63_2g553 | organism=Trypanosoma_cruzi_Dm28c_2018 | gene_product=Programmed cell death 6-interacting protein | transcript_product=Programmed cell death 6-interacting protein | location=PRFA010000	3	7	3	4	5	8	1	1	1	4	2	5	3	7	3	4	5	8	1	1	1	4	2	5	158350000	26760000	9797800	14257000	12320000	36481000	32355000	6658700	1767500	917540	8119200	4423400	4490500	16672000	27825000	13956000	17891000	20719000	35890000	0	0	0	22957000	22135000
C4B63_2g558-t42_1-p1	C4B63_2g558-t42_1-p1 | transcript=C4B63_2g558-t42_1 | gene=C4B63_2g558 | organism=Trypanosoma_cruzi_Dm28c_2018 | gene_product=eukaryotic peptide chain release factor subunit 1 | transcript_product=eukaryotic peptide chain release factor subunit 1 | locatio	3	1	1	2	2	2	3	3	1	1	2	1	3	1	1	2	2	2	3	3	1	1	2	1	264960000	121320000	1487300	2926600	13637000	34502000	6291400	54646000	12814000	1560500	8531700	6943800	309610	29052000	0	0	22147000	0	21575000	31467000	25354000	0	0	0
C4B63_2g55-t42_1-p1	C4B63_2g55-t42_1-p1 | transcript=C4B63_2g55-t42_1 | gene=C4B63_2g55 | organism=Trypanosoma_cruzi_Dm28c_2018 | gene_product=protein kinase | transcript_product=protein kinase | location=PRFA01000002:115617-116540(+) | protein_length=307 | sequence_SO=contig	0	0	1	1	0	0	0	0	0	0	0	0	0	0	1	1	0	0	0	0	0	0	0	0	2132900	0	0	1214400	918500	0	0	0	0	0	0	0	0	0	0	0	0	0	0	0	0	0	0	0
C4B63_2g566-t42_1-p1	C4B63_2g566-t42_1-p1 | transcript=C4B63_2g566-t42_1 | gene=C4B63_2g566 | organism=Trypanosoma_cruzi_Dm28c_2018 | gene_product=phenylalanyl-tRNA synthetase | transcript_product=phenylalanyl-tRNA synthetase | location=PRFA01000002:1183512-1185389(-) | protei	10	0	3	2	1	0	4	7	2	2	1	0	10	0	3	2	1	0	4	7	2	2	1	0	820400000	524360000	0	14469000	16581000	8365100	0	124490000	98038000	6285300	23473000	4341000	0	197030000	0	25508000	17121000	0	0	42145000	106090000	16671000	26888000	0
C4B63_2g58-t42_1-p1;C4B63_2g57-t42_1-p1;C4B63_2g56-t42_1-p1	C4B63_2g58-t42_1-p1 | transcript=C4B63_2g58-t42_1 | gene=C4B63_2g58 | organism=Trypanosoma_cruzi_Dm28c_2018 | gene_product=ADP-ribosylation factor 1 | transcript_product=ADP-ribosylation factor 1 | location=PRFA01000002:118350-118898(+) | protein_length=18	7	6	5	4	7	5	7	5	4	7	5	4	7	6	5	4	7	5	7	5	4	7	5	4	3.0317e+09	528200000	102940000	120950000	107870000	915540000	74702000	505710000	109520000	79461000	307460000	159880000	19536000	93556000	189540000	160060000	111680000	182300000	111310000	122680000	128870000	154760000	241810000	197210000
C4B63_2g5-t42_1-p1	C4B63_2g5-t42_1-p1 | transcript=C4B63_2g5-t42_1 | gene=C4B63_2g5 | organism=Trypanosoma_cruzi_Dm28c_2018 | gene_product=casein kinase II | transcript_product=casein kinase II | location=PRFA01000002:25772-26809(+) | protein_length=345 | sequence_SO=contig	0	0	0	0	0	0	1	0	0	0	0	0	0	0	0	0	0	0	1	0	0	0	0	0	3692600	0	0	0	0	0	0	3692600	0	0	0	0	0	0	0	0	0	0	0	0	0	0	0	0
C4B63_2g66-t42_1-p1	C4B63_2g66-t42_1-p1 | transcript=C4B63_2g66-t42_1 | gene=C4B63_2g66 | organism=Trypanosoma_cruzi_Dm28c_2018 | gene_product=helicase | transcript_product=helicase | location=PRFA01000002:131427-133859(+) | protein_length=810 | sequence_SO=contig | SO=protei	0	1	0	0	0	1	0	0	0	0	1	1	0	1	0	0	0	1	0	0	0	0	1	1	1928200	0	501860	0	0	0	551430	0	0	0	0	343420	531460	0	0	0	0	0	0	0	0	0	0	0
C4B63_2g67-t42_1-p1	C4B63_2g67-t42_1-p1 | transcript=C4B63_2g67-t42_1 | gene=C4B63_2g67 | organism=Trypanosoma_cruzi_Dm28c_2018 | gene_product=conserved hypothetical protein | transcript_product=conserved hypothetical protein | location=PRFA01000002:134273-135538(+) | protein	0	0	0	0	1	0	1	0	0	0	0	0	0	0	0	0	1	0	1	0	0	0	0	0	33598000	0	0	0	0	30603000	0	2995200	0	0	0	0	0	0	0	0	0	0	0	0	0	0	0	0
C4B63_2g690-t42_1-p1	C4B63_2g690-t42_1-p1 | transcript=C4B63_2g690-t42_1 | gene=C4B63_2g690 | organism=Trypanosoma_cruzi_Dm28c_2018 | gene_product=chaperonin alpha subunit | transcript_product=chaperonin alpha subunit | location=PRFA01000002:493651-495357(-) | protein_length=5	21	7	14	15	17	9	19	16	17	15	15	3	21	7	14	15	17	9	19	16	17	15	15	3	6.9376e+09	2427300000	78483000	294130000	349560000	1.0456e+09	186580000	1277200000	499790000	185330000	273500000	308730000	11399000	257280000	122860000	186470000	158570000	195350000	123700000	205210000	247540000	173070000	192170000	205610000
C4B63_2g692-t42_1-p1	C4B63_2g692-t42_1-p1 | transcript=C4B63_2g692-t42_1 | gene=C4B63_2g692 | organism=Trypanosoma_cruzi_Dm28c_2018 | gene_product=proteasome beta-1 subunit | transcript_product=proteasome beta-1 subunit | location=PRFA01000002:491081-491848(-) | protein_length	3	0	1	1	2	0	3	1	0	0	0	0	3	0	1	1	2	0	3	1	0	0	0	0	325050000	184030000	0	379090	6114400	75609000	0	58193000	725350	0	0	0	0	93725000	0	0	0	48431000	0	54778000	0	0	0	0
C4B63_2g696-t42_1-p1	C4B63_2g696-t42_1-p1 | transcript=C4B63_2g696-t42_1 | gene=C4B63_2g696 | organism=Trypanosoma_cruzi_Dm28c_2018 | gene_product=60S ribosomal protein L23 | transcript_product=60S ribosomal protein L23 | location=PRFA01000002:483696-484115(-) | protein_length	6	4	0	0	4	2	1	5	4	5	2	3	6	4	0	0	4	2	1	5	4	5	2	3	858030000	381710000	28527000	0	0	199240000	70699000	8125500	57702000	36446000	47423000	8063400	20099000	107660000	106630000	0	0	86115000	122610000	0	67372000	94215000	76303000	56023000
C4B63_2g700-t42_1-p1	C4B63_2g700-t42_1-p1 | transcript=C4B63_2g700-t42_1 | gene=C4B63_2g700 | organism=Trypanosoma_cruzi_Dm28c_2018 | gene_product=conserved hypothetical protein | transcript_product=conserved hypothetical protein | location=PRFA01000002:472962-474266(-) | prot	10	4	9	10	10	3	10	7	6	4	4	1	10	4	9	10	10	3	10	7	6	4	4	1	1.5557e+09	588950000	7665500	102810000	94045000	278910000	10334000	288930000	71005000	37902000	45330000	29467000	358320	98612000	28301000	76287000	71561000	70174000	26481000	83601000	55897000	57373000	57315000	48072000
C4B63_2g708-t42_1-p1;C4B63_2g706-t42_1-p1;C4B63_2g704-t42_1-p1;C4B63_2g702-t42_1-p1	C4B63_2g708-t42_1-p1 | transcript=C4B63_2g708-t42_1 | gene=C4B63_2g708 | organism=Trypanosoma_cruzi_Dm28c_2018 | gene_product=Gim5A protein | transcript_product=Gim5A protein | location=PRFA01000002:458988-459722(-) | protein_length=244 | sequence_SO=conti	0	1	0	0	2	1	0	0	1	1	1	2	0	1	0	0	2	1	0	0	1	1	1	2	32310000	0	822820	0	0	23547000	1159000	0	0	0	1394500	1727300	3659200	0	0	0	0	0	0	0	0	0	0	0
C4B63_2g729-t42_1-p1	C4B63_2g729-t42_1-p1 | transcript=C4B63_2g729-t42_1 | gene=C4B63_2g729 | organism=Trypanosoma_cruzi_Dm28c_2018 | gene_product=structural maintenance of chromosome (SMC) family protein | transcript_product=structural maintenance of chromosome (SMC) family p	1	15	2	1	0	21	2	2	3	2	0	13	1	15	2	1	0	21	2	2	3	2	0	13	430570000	5823500	123570000	7638800	5860300	0	213040000	8879900	7558200	13213000	8322700	0	36661000	0	212010000	16685000	0	0	100510000	2428300	15921000	22086000	21998000	0
C4B63_2g72-t42_1-p1	C4B63_2g72-t42_1-p1 | transcript=C4B63_2g72-t42_1 | gene=C4B63_2g72 | organism=Trypanosoma_cruzi_Dm28c_2018 | gene_product=Importin 1 | transcript_product=Importin 1 | location=PRFA01000002:142557-145280(+) | protein_length=907 | sequence_SO=contig | SO=pr	4	0	0	0	0	0	0	2	0	0	0	0	4	0	0	0	0	0	0	2	0	0	0	0	26442000	16198000	0	0	0	0	0	0	10244000	0	0	0	0	0	0	0	0	0	0	0	0	0	0	0
C4B63_2g746-t42_1-p1	C4B63_2g746-t42_1-p1 | transcript=C4B63_2g746-t42_1 | gene=C4B63_2g746 | organism=Trypanosoma_cruzi_Dm28c_2018 | gene_product=dihydroxyacetone kinase 1-like | transcript_product=dihydroxyacetone kinase 1-like | location=PRFA01000002:394285-396054(-) | prot	2	0	0	0	0	0	0	1	1	0	0	0	2	0	0	0	0	0	0	1	1	0	0	0	25592000	8566100	0	0	0	0	0	0	11770000	5255800	0	0	0	0	0	0	0	0	0	0	0	0	0	0
C4B63_2g748-t42_1-p1	C4B63_2g748-t42_1-p1 | transcript=C4B63_2g748-t42_1 | gene=C4B63_2g748 | organism=Trypanosoma_cruzi_Dm28c_2018 | gene_product=conserved hypothetical protein | transcript_product=conserved hypothetical protein | location=PRFA01000002:389129-392167(-) | prot	2	2	0	1	0	0	1	2	1	1	1	1	2	2	0	1	0	0	1	2	1	1	1	1	30851000	8413400	2638900	0	3640400	0	0	899930	5368800	3363000	2379800	3139200	1007900	0	0	0	0	0	0	0	0	0	0	0
C4B63_2g752-t42_1-p1	C4B63_2g752-t42_1-p1 | transcript=C4B63_2g752-t42_1 | gene=C4B63_2g752 | organism=Trypanosoma_cruzi_Dm28c_2018 | gene_product=6-phosphogluconate dehydrogenase, decarboxylating | transcript_product=6-phosphogluconate dehydrogenase, decarboxylating | locatio	18	0	10	13	10	1	11	14	11	10	9	0	18	0	10	13	10	1	11	14	11	10	9	0	3.8443e+09	1.8602e+09	0	139660000	221960000	269420000	2089100	485130000	450390000	133700000	164900000	116850000	0	199490000	0	101490000	103130000	67706000	0	99190000	180210000	143570000	104480000	103750000
C4B63_2g760-t42_1-p1;C4B63_2g759-t42_1-p1	C4B63_2g760-t42_1-p1 | transcript=C4B63_2g760-t42_1 | gene=C4B63_2g760 | organism=Trypanosoma_cruzi_Dm28c_2018 | gene_product=60S ribosomal subunit protein L31 | transcript_product=60S ribosomal subunit protein L31 | location=PRFA01000002:367291-367857(-)	1	0	0	0	1	0	0	1	0	0	0	0	1	0	0	0	1	0	0	1	0	0	0	0	29734000	3425400	0	0	0	8354200	0	0	17954000	0	0	0	0	0	0	0	0	0	0	0	0	0	0	0
C4B63_2g761-t42_1-p1	C4B63_2g761-t42_1-p1 | transcript=C4B63_2g761-t42_1 | gene=C4B63_2g761 | organism=Trypanosoma_cruzi_Dm28c_2018 | gene_product=Peroxin 19 | transcript_product=Peroxin 19 | location=PRFA01000002:364994-365878(-) | protein_length=294 | sequence_SO=contig | SO	0	0	0	0	1	0	1	0	0	0	1	0	0	0	0	0	1	0	1	0	0	0	1	0	14642000	0	0	0	0	0	0	6204800	0	0	0	8437000	0	0	0	0	0	0	0	0	0	0	0	0
C4B63_2g762-t42_1-p1	C4B63_2g762-t42_1-p1 | transcript=C4B63_2g762-t42_1 | gene=C4B63_2g762 | organism=Trypanosoma_cruzi_Dm28c_2018 | gene_product=replication factor C, subunit 3 | transcript_product=replication factor C, subunit 3 | location=PRFA01000002:363178-364245(-) | pr	0	4	0	0	5	4	2	0	0	0	0	3	0	4	0	0	5	4	2	0	0	0	0	3	276650000	0	19436000	0	0	202060000	41915000	2387300	0	0	0	0	10854000	0	0	0	0	63671000	80370000	0	0	0	0	0
C4B63_2g765-t42_1-p1	C4B63_2g765-t42_1-p1 | transcript=C4B63_2g765-t42_1 | gene=C4B63_2g765 | organism=Trypanosoma_cruzi_Dm28c_2018 | gene_product=cystathione gamma lyase | transcript_product=cystathione gamma lyase | location=PRFA01000002:355453-356679(-) | protein_length=408	11	3	8	9	11	1	10	10	7	9	9	0	11	3	8	9	11	1	10	10	7	9	9	0	13118000000	4884100000	30958000	718930000	707680000	1.7384e+09	13457000	2396000000	1307300000	296990000	549820000	474100000	0	970120000	72832000	531770000	407920000	417400000	0	489730000	827730000	582530000	491850000	440870000
C4B63_2g768-t42_1-p1	C4B63_2g768-t42_1-p1 | transcript=C4B63_2g768-t42_1 | gene=C4B63_2g768 | organism=Trypanosoma_cruzi_Dm28c_2018 | gene_product=RNA-binding protein | transcript_product=RNA-binding protein | location=PRFA01000002:347426-349171(-) | protein_length=581 | seque	1	0	0	0	0	0	0	0	0	0	0	0	1	0	0	0	0	0	0	0	0	0	0	0	8816900	8816900	0	0	0	0	0	0	0	0	0	0	0	0	0	0	0	0	0	0	0	0	0	0
C4B63_2g76-t42_1-p1	C4B63_2g76-t42_1-p1 | transcript=C4B63_2g76-t42_1 | gene=C4B63_2g76 | organism=Trypanosoma_cruzi_Dm28c_2018 | gene_product=aminopeptidase P | transcript_product=aminopeptidase P | location=PRFA01000002:149859-150488(+) | protein_length=209 | sequence_SO=co	5	0	4	3	3	0	3	5	3	4	3	0	5	0	4	3	3	0	3	5	3	4	3	0	1084600000	392630000	0	51616000	64830000	94262000	0	210450000	109650000	45752000	68567000	46873000	0	173280000	0	90654000	77980000	76233000	0	135210000	163280000	127730000	112440000	119900000
C4B63_2g773-t42_1-p1	C4B63_2g773-t42_1-p1 | transcript=C4B63_2g773-t42_1 | gene=C4B63_2g773 | organism=Trypanosoma_cruzi_Dm28c_2018 | gene_product=riboflavin kinase | transcript_product=riboflavin kinase | location=PRFA01000002:337056-337592(-) | protein_length=178 | sequence_	2	0	1	1	0	0	1	1	0	1	0	0	2	0	1	1	0	0	1	1	0	1	0	0	98413000	61049000	0	8761800	5617400	0	0	1227000	9987900	0	11770000	0	0	0	0	0	0	0	0	0	0	0	0	0
C4B63_2g77-t42_1-p1	C4B63_2g77-t42_1-p1 | transcript=C4B63_2g77-t42_1 | gene=C4B63_2g77 | organism=Trypanosoma_cruzi_Dm28c_2018 | gene_product=aminopeptidase P | transcript_product=aminopeptidase P | location=PRFA01000002:150488-151078(+) | protein_length=196 | sequence_SO=co	1	0	1	1	0	0	1	1	1	1	1	0	1	0	1	1	0	0	1	1	1	1	1	0	410730000	206320000	0	19563000	20272000	0	0	73707000	44091000	20512000	8793800	17465000	0	85555000	0	0	0	0	0	0	85336000	0	0	71090000
C4B63_2g782-t42_1-p1;C4B63_14g242-t42_1-p1;C4B63_9g518-t42_1-p1	C4B63_2g782-t42_1-p1 | transcript=C4B63_2g782-t42_1 | gene=C4B63_2g782 | organism=Trypanosoma_cruzi_Dm28c_2018 | gene_product=ATP-dependent RNA helicase | transcript_product=ATP-dependent RNA helicase | location=PRFA01000002:318532-320964(-) | protein_leng	2	2	3	6	3	1	3	4	3	4	3	1	2	2	3	6	3	1	3	4	3	4	3	1	198880000	20575000	2146400	14419000	35025000	23142000	1778800	26206000	27644000	11001000	23792000	12903000	252570	14312000	19373000	21033000	28964000	24523000	0	33850000	24361000	26032000	29803000	23682000
C4B63_2g786-t42_1-p1	C4B63_2g786-t42_1-p1 | transcript=C4B63_2g786-t42_1 | gene=C4B63_2g786 | organism=Trypanosoma_cruzi_Dm28c_2018 | gene_product=ubiquitin-activating enzyme E1 | transcript_product=ubiquitin-activating enzyme E1 | location=PRFA01000002:302310-305954(-) | prot	10	0	5	5	6	0	7	5	4	5	2	0	10	0	5	5	6	0	7	5	4	5	2	0	923740000	371930000	0	56441000	42093000	173700000	0	128760000	70615000	26429000	52304000	1472600	0	101870000	0	62374000	59554000	85967000	0	59165000	59178000	68770000	62094000	15013000
C4B63_2g795-t42_1-p1	C4B63_2g795-t42_1-p1 | transcript=C4B63_2g795-t42_1 | gene=C4B63_2g795 | organism=Trypanosoma_cruzi_Dm28c_2018 | gene_product=chaperone DNAJ protein | transcript_product=chaperone DNAJ protein | location=PRFA01000002:287866-289212(-) | protein_length=448 |	0	1	0	1	2	1	0	0	0	0	0	0	0	1	0	1	2	1	0	0	0	0	0	0	67415000	0	12327000	0	8103500	38007000	8978000	0	0	0	0	0	0	0	0	0	0	0	0	0	0	0	0	0
[truncated: 712 more rows]
[truncated: 5 more columns]

## Sheet: Table_S12_ΔTcZC3HTTP
Protein IDs	Majority protein IDs	Peptide counts (all)	Peptide counts (razor+unique)	Peptide counts (unique)	Fasta headers	Number of proteins	Peptides	Razor + unique peptides	Unique peptides	Peptides 1	Peptides 2	Peptides 3	Peptides 4	Peptides 5	Peptides 6	Peptides 7	Peptides 8	Peptides 9	Peptides 10	Peptides 11	Peptides 12	Razor + unique peptides 1	Razor + unique peptides 2	Razor + unique peptides 3	Razor + unique peptides 4	Razor + unique peptides 5	Razor + unique peptides 6	Razor + unique peptides 7	Razor + unique peptides 8	Razor + unique peptides 9	Razor + unique peptides 10	Razor + unique peptides 11	Razor + unique peptides 12	Unique peptides 1	Unique peptides 2	Unique peptides 3	Unique peptides 4	Unique peptides 5	Unique peptides 6	Unique peptides 7	Unique peptides 8	Unique peptides 9	Unique peptides 10	Unique peptides 11	Unique peptides 12	Sequence coverage [%]	Unique + razor sequence coverage [%]	Unique sequence coverage [%]	Mol. weight [kDa]
[truncated: 5,008 more rows]
[truncated: 68 more columns]
